# Supplementary material for: Long intergenic non-coding RNA 00152 promotes lung adenocarcinoma proliferation via interacting with EZH2 and repressing IL24 expression
Source: Mol Cancer. 2017 Jan 21;16:17. doi: 10.1186/s12943-017-0581-3 (PMC5251237; doi:10.1186/s12943-017-0581-3)
Supplement: Additional file 4: Table S1. — Microarray analysis. (XLS 1810 kb) [file 12943_2017_581_MOESM4_ESM.xls]

## Sheet: s2_VS_s1_fc2
Microarray analysis	ProbeName	s2_NS	s2_flags	s1_NS	s1_flags	foldchange	GeneSymbol	Description	Sequence	Chromosome_End_Index_Avadis_	Chromosome_Number_Avadis_	Chromosome_Start_Index_Avadis_	Chromosome_Strand_Avadis_	ControlType	Cytoband	EnsemblID	EntrezGeneID	GenbankAccession	GeneName	GenomicCoordinates	Go	RefSeqAccession	TIGRID	UniGeneID
	A_24_P391591	9.0115	P	7.81754	P	2.2878	NA	long intergenic non-protein coding RNA 342 [Source:HGNC Symbol;Acc:HGNC:42470] [ENST00000448494]	CTGTCACAGAGAGGTAGGACAAAACGATTGGTGTTCAAGAATTGGTTTGTAGCACAATAT	96479975	chr2	96479916	-	FALSE	hs|2q11.1	ENST00000448494	NA	NA	NA	chr2:96479975-96479916	NA	NA	THC2509268	Hs.503463
	A_23_P337746	3.9277	A	5.14776	P	0.429264	NRL	Homo sapiens neural retina leucine zipper (NRL), mRNA [NM_006177]	GTTTTTAATTCAGGGTTTTCAACCTGTAACACATTAAAGCTGTAATTAGCAATGAGGCTG	24550099	chr14	24550040	-	FALSE	hs|14q11.2	ENST00000561028	4901	NM_006177	neural retina leucine zipper	chr14:24550099-24550040	GO:0005515|GO:0006366|GO:0046548|GO:0005634|GO:0000978|GO:0003677|GO:0045872|GO:0043522|GO:0001077|GO:0045944|GO:0007468|GO:0007601|GO:0050896	NM_006177	THC2472690	Hs.652297
	A_23_P204947	4.22991	A	5.23992	P	0.496541	GJB2	Homo sapiens gap junction protein, beta 2, 26kDa (GJB2), mRNA [NM_004004]	ATTCTGTTGATTAAAGATGAGCTTTGTCTACTTCAAAAGTTTGTTTGCTTACCCCTTCAG	20761974	chr13	20761915	-	FALSE	hs|13q12.11	ENST00000382844	2706	NM_004004	gap junction protein, beta 2, 26kDa	chr13:20761974-20761915	GO:0005243|GO:0005793|GO:0005886|GO:0007605|GO:0007267|GO:0016264|GO:0055085|GO:0016328|GO:0046697|GO:0030539|GO:0006810|GO:0032570|GO:0061024|GO:0005922|GO:0034599|GO:0016021|GO:0032355	NM_004004	THC2462198	Hs.524894
	A_23_P145024	10.5526	P	9.46244	P	2.12901	ADRB2	Homo sapiens adrenoceptor beta 2, surface (ADRB2), mRNA [NM_000024]	CTCTTATTTGCTCACACGGGGTATTTTAGGCAGGGATTTGAGGAGCAGCTTCAGTTGTTT	148208139	chr5	148208080	+	FALSE	hs|5q32	ENST00000305988	154	NM_000024	adrenoceptor beta 2, surface	chr5:148208080-148208139	GO:0005515|GO:0005886|GO:0045453|GO:0004941|GO:0009409|GO:0002024|GO:0002025|GO:0015459|GO:0005634|GO:0005764|GO:0042803|GO:0051380|GO:0042312|GO:0007190|GO:0031649|GO:0007171|GO:0016324|GO:0045986|GO:0040015|GO:0045944|GO:0031398|GO:0030501|GO:0008179|GO:0008333|GO:0006898|GO:0002032|GO:0043235|GO:0050873|GO:0005887|GO:0002028|GO:0071875|GO:0007188|GO:0007189|GO:0043410|GO:0007166|GO:0005768	NM_000024	THC2464625	Hs.2551
	A_23_P47155	10.1108	P	8.99279	P	2.1704	PANX1	Homo sapiens pannexin 1 (PANX1), mRNA [NM_015368]	GACCCAATGCTACTCCTGACAAACCTTGGCATGATCAAGATGGATGTTGTTGATGGCAAA	93913365	chr11	93913306	+	FALSE	hs|11q21	ENST00000436171	24145	NM_015368	pannexin 1	chr11:93913306-93913365	GO:0005886|GO:0005783|GO:0007268|GO:0055077|GO:0002020|GO:0022840|GO:0034214|GO:0035872|GO:0051015|GO:0050717|GO:0050718|GO:0097110|GO:0033198|GO:0006816|GO:0006812|GO:0005262|GO:0046982|GO:0005102|GO:0044325|GO:0043234|GO:0032059|GO:0016020|GO:0002931|GO:0045087|GO:0070588|GO:0005789|GO:0005921|GO:0016021	NM_015368	THC2773399	Hs.591976
	A_23_P315364	10.347	P	8.54551	P	3.48583	CXCL2	Homo sapiens chemokine (C-X-C motif) ligand 2 (CXCL2), mRNA [NM_002089]	CAATGTGACGGCAGGGAAATGTATGTGTGTCTATTTTGTAACTGTAAAGATGAATGTCAG	74963044	chr4	74962985	-	FALSE	hs|4q13.3	ENST00000508487	2920	NM_002089	chemokine (C-X-C motif) ligand 2	chr4:74963044-74962985	GO:0005515|GO:0008009|GO:0070098|GO:0002237|GO:0005576|GO:0045236|GO:0005615|GO:0002690|GO:0006955|GO:0006954|GO:0006935|GO:0007186|GO:0060326|GO:0042127|GO:0032496	NM_002089	THC2601814	Hs.75765
	A_32_P93996	3.37824	A	5.63847	P	0.208739	LOC100128361	Homo sapiens uncharacterized LOC100128361 (LOC100128361), long non-coding RNA [NR_036505]	AGAGCGCAGGGGGTGTTCAGCAAGGCATCGCTTAGAACGACATTCCCTCCGGAACATCAT	95382307	chr9	95382248	+	FALSE	hs|9q22.31	ENST00000375587	100128361	NR_036505	uncharacterized LOC100128361	chr9:95382248-95382307	NA	NR_036505	THC2601773	Hs.660395
	A_32_P205913	6.25415	P	7.43809	P	0.440148	TMED3	transmembrane emp24 protein transport domain containing 3 [Source:HGNC Symbol;Acc:HGNC:28889] [ENST00000424155]	TCTCTGGACAAGGAAACTAGCTGGTTTCTTTTGAGTGTTGTAACATTTTATACCATTGTA	79715797	chr15	79715738	+	FALSE	hs|15q25.1	ENST00000424155	23423	NA	transmembrane emp24 protein transport domain containing 3	chr15:79715738-79715797	GO:0030126|GO:0005793|GO:0005794|GO:0005783|GO:0033116|GO:0032580|GO:0005789|GO:0016021|GO:0015031	NA	THC2677037	NA
	A_23_P97123	7.15467	P	8.74278	P	0.332606	ANKRD36BP1	Homo sapiens ankyrin repeat domain 36B pseudogene 1 (ANKRD36BP1), non-coding RNA [NR_026844]	GTGTTAAGAAATACAATTAAAAAGCAAGATGGCCAAATTGAGCAGCTTCAGAAAATCCTG	168215109	chr1	168215050	-	FALSE	hs|1q24.2	ENST00000604892	84832	NR_026844	ankyrin repeat domain 36B pseudogene 1	chr1:168215109-168215050	NA	NR_026844	THC2477644	Hs.537067
	A_24_P241815	8.60231	P	7.15247	P	2.73178	JUNB	Homo sapiens jun B proto-oncogene (JUNB), mRNA [NM_002229]	GCTTTGTCAAAGCCCTGGACGATCTGCACAAGATGAACCACGTGACACCCCCCAACGTGT	12903057	chr19	12902998	+	FALSE	hs|19p13.2	ENST00000302754	3726	NM_002229	jun B proto-oncogene	chr19:12902998-12903057	GO:0005515|GO:0010467|GO:0003700|GO:0006367|GO:0033687|GO:0045597|GO:0043434|GO:0051591|GO:0032870|GO:0046697|GO:0003690|GO:0045944|GO:0071277|GO:0060716|GO:0051726|GO:0007179|GO:0009416|GO:0034097|GO:0000785|GO:0051412|GO:0000977|GO:0006357|GO:0003714|GO:0042493|GO:0003713|GO:0060136|GO:0030316|GO:0001829|GO:0003677|GO:0006351|GO:0001649|GO:0009612|GO:0032570|GO:0005654|GO:0001570	NM_002229	THC2589316	Hs.25292
	A_23_P304311	5.6608	P	3.54617	A	4.3308	OLFM1	olfactomedin 1 [Source:HGNC Symbol;Acc:HGNC:17187] [ENST00000615948]	AGGGCTATGCCTGTGTCTTATTGAGACACCTTGGCAAAGAGATGGCTGATTCTGGGTGGT	137969147	chr9	137969088	+	FALSE	hs|9q34.3	ENST00000615948	10439	BC000189	olfactomedin 1	chr9:137969088-137969147	GO:0005515|GO:0030054|GO:0001540|GO:2001223|GO:0032281|GO:0045202|GO:0051259|GO:0005615|GO:0007399	NA	THC2483876	Hs.522484
	A_23_P333228	5.77029	P	3.57712	A	4.57309	2016-03-04	Homo sapiens membrane-associated ring finger (C3HC4) 4, E3 ubiquitin protein ligase (MARCH4), mRNA [NM_020814]	TTTTTAAAACTCTCTGTTGTTTGTAATATTCTCTTAAAAGCTTGAAAATAAAACTTCTTT	217122655	chr2	217122596	-	FALSE	hs|2q35	ENST00000273067	57574	NM_020814	membrane-associated ring finger (C3HC4) 4, E3 ubiquitin protein ligase	chr2:217122655-217122596	GO:0005802|GO:0004842|GO:0016567|GO:0005795|GO:0000139|GO:0016874|GO:0008270|GO:0016021	NM_020814	THC2606222	Hs.170388
	A_23_P57733	3.55244	A	5.17718	P	0.324268	DRD3	Homo sapiens dopamine receptor D3 (DRD3), transcript variant e, mRNA [NM_033663]	GATGCCCTGGGTGGTATACCTGGAGGTGACAGGTGGAGTCTGGAATTTCAGCCGCATTTG	113890594	chr3	113878680	-	FALSE	hs|3q13.31	ENST00000295881	1814	NM_033663	dopamine receptor D3	chr3:113890594-113878680	GO:0005515|GO:0032416|GO:0090325|GO:0042995|GO:0042220|GO:0051584|GO:0050883|GO:0002016|GO:0007611|GO:0035483|GO:0007612|GO:0032467|GO:0060134|GO:0019904|GO:0035240|GO:0043278|GO:0045840|GO:0000122|GO:0002031|GO:0032922|GO:0019216|GO:0007186|GO:0005887|GO:0008542|GO:0035176|GO:0035815|GO:0050709|GO:0001591|GO:0034776|GO:0051898|GO:0008284|GO:0005886|GO:0045471|GO:0045187|GO:0048148|GO:0030139|GO:…	NM_033663	NP518117	Hs.121478
	A_23_P24004	11.2222	P	9.97345	P	2.37628	IFIT2	Homo sapiens interferon-induced protein with tetratricopeptide repeats 2 (IFIT2), mRNA [NM_001547]	AGCTGACCCAGCATCAGCCACACTCTGGGTTGGAAAATGTTTGCCTGTTGGAATTAATTT	91068456	chr10	91068397	+	FALSE	hs|10q23.31	ENST00000611722	3433	NM_001547	interferon-induced protein with tetratricopeptide repeats 2	chr10:91068397-91068456	GO:0032091|GO:0005515|GO:0051607|GO:0005737|GO:0060337|GO:0043065|GO:0008637|GO:0035457|GO:0005783|GO:0019221|GO:0009615|GO:0005829	NM_001547	THC2463173	Hs.437609
	A_23_P105562	4.92324	A	6.2194	P	0.407208	VWF	Homo sapiens von Willebrand factor (VWF), mRNA [NM_000552]	TGTACCATGAGGTTCTCAATGCCATGGAGTGCAAATGCTCCCCCAGGAAGTGCAGCAAGT	6058242	chr12	6058183	-	FALSE	hs|12p13.31	ENST00000261405	7450	NM_000552	von Willebrand factor	chr12:6058242-6058183	GO:0005515|GO:0005783|GO:0005518|GO:0051087|GO:0002020|GO:0042803|GO:0042802|GO:0001948|GO:0019865|GO:0030198|GO:0031091|GO:0051260|GO:0031093|GO:0007155|GO:0070062|GO:0033093|GO:0031589|GO:0005578|GO:0009611|GO:0030168|GO:0005576|GO:0001890|GO:0001889|GO:0007599|GO:0031012|GO:0047485|GO:0005178|GO:0007596|GO:0007597|GO:0002576|GO:0009897	NM_000552	THC2468950	Hs.440848
	A_32_P69136	7.44074	P	6.13933	P	2.46471	NA	NA	GAGTTGCTAGCTAAGGGGAAACAGACGCCGCTGTGGGAAAGCACTTGTAAACAGCAGTAA	46415604	chr20	46415545	+	FALSE	hs|20q13.13	NA	NA	NA	NA	chr20:046415545-046415604	NA	NA	THC2739760	NA
	A_23_P28153	9.00358	P	10.1018	P	0.467079	SCLY	selenocysteine lyase [Source:HGNC Symbol;Acc:HGNC:18161] [ENST00000409736]	CAGGAGGCCGGGCCTTGGGAAGAGTATGAATGGATTCCCTGTTACTTAGAATATTCAAAA	239000682	chr2	239000623	+	FALSE	hs|2q37.3	ENST00000409736	51540	AF175767	selenocysteine lyase	chr2:239000623-239000682	GO:0006520|GO:0030170|GO:0009000|GO:0016740|GO:0005829	NA	THC2477707	Hs.731909
	A_32_P115277	4.34479	A	5.74331	P	0.379316	NA	NA	GAACCAGTTATATGCAAGGATCATAGCTTGTTAGCAGATCAGGGATTATAATTCAGATGT	109502129	chr8	109502070	+	FALSE	hs|8q23.1	NA	NA	NA	NA	chr8:109502070-109502129	NA	NA	THC2638025	NA
	A_23_P115785	8.94434	P	7.5259	P	2.67296	FANK1	Homo sapiens fibronectin type III and ankyrin repeat domains 1 (FANK1), mRNA [NM_145235]	TTCGGCAAAGGTGTCCTAGAAATGGCCAGAGTTTTTGACAGACAGAGTGTAGTCTCCTTA	127697956	chr10	127697791	+	FALSE	hs|10q26.2	ENST00000368693	92565	NM_145235	fibronectin type III and ankyrin repeat domains 1	chr10:127697791-127697956	GO:0005737|GO:0005654	NM_145235	NP862678	Hs.352591
	A_24_P542489	7.30285	P	5.3739	P	3.80779	NA	ALU7_HUMAN (P39194) Alu subfamily SQ sequence contamination warning entry, partial (11%) [THC2531064]	ACTGGACTGGTTTCCAACCAAGGAGATTTCAAGCGGGGATTTCCAAGCATATTTCTGGAA	12555885	chr11	12555826	-	FALSE	hs|11p15.3	NA	NA	NA	NA	chr11:012555885-012555826	NA	NA	THC2531064	NA
	A_23_P24870	14.8068	P	13.6179	P	2.27984	CD44	Homo sapiens CD44 molecule (Indian blood group) (CD44), transcript variant 1, mRNA [NM_000610]	GGGAGCTGGGACACTTAACAGATGCAATGTGCTACTGATTGTTTCATTGCGAATCTTTTT	35250993	chr11	35250934	+	FALSE	hs|11p13	ENST00000527326	960	NM_000610	CD44 molecule (Indian blood group)	chr11:35250934-35250993	GO:0005515|GO:0001658|GO:0005886|GO:0051216|GO:0005518|GO:0019221|GO:0050731|GO:0044281|GO:0050900|GO:0016323|GO:0033138|GO:0005737|GO:0016337|GO:0005540|GO:0022617|GO:0030198|GO:0034116|GO:0070374|GO:0043154|GO:0016055|GO:1900625|GO:0030203|GO:0070062|GO:0060333|GO:0043066|GO:0005794|GO:0004896|GO:0009986|GO:0005975|GO:0002246|GO:0044344|GO:0035692|GO:0060442|GO:0010628|GO:0007160|GO:0005887|GO:…	NM_000610	THC2477962	Hs.502328
	A_24_P943613	7.78564	P	9.1312	P	0.3935	TBC1D1	Homo sapiens TBC1 (tre-2/USP6, BUB2, cdc16) domain family, member 1 (TBC1D1), transcript variant 1, mRNA [NM_015173]	GGGCATCTTATTACTGTTACTCAAAAACATTGACTCTGCATCAAGAAAGAAACAAGAAAG	38140764	chr4	38140705	+	FALSE	hs|4p14	ENST00000261439	23216	NM_015173	TBC1 (tre-2/USP6, BUB2, cdc16) domain family, member 1	chr4:38140705-38140764	GO:0032880|GO:0005515|GO:0061024|GO:0032851|GO:0005634|GO:0005097|GO:0005829	NM_015173	THC2472123	Hs.176503
	A_24_P114255	5.78359	P	6.79318	P	0.496687	MBOAT2	Homo sapiens membrane bound O-acyltransferase domain containing 2 (MBOAT2), mRNA [NM_138799]	GACAAGGCAACCATCTGGCTTATGCTATATAATACTTCATTTAAAGAAGAAAGGAAAAGC	8997233	chr2	8997174	-	FALSE	hs|2p25.1	ENST00000305997	129642	NM_138799	membrane bound O-acyltransferase domain containing 2	chr2:8997233-8997174	GO:0005789|GO:0044281|GO:0016021|GO:0006644|GO:0003841|GO:0036151|GO:0046474|GO:0036152	NM_138799	THC2475328	Hs.467634
	A_32_P186821	8.7444	P	9.97336	P	0.426625	NA	Q8NI01_HUMAN (Q8NI01) CARD15-like protein (Fragment), partial (10%) [THC2640944]	GTCTTTCCAGCTCCAGGCCAACATTGTTAATATTTGGATTTTATGAATCTTTAGCACTTG	166319273	chr6	166319214	-	FALSE	hs|6q27	NA	NA	NA	NA	chr6:166319273-166319214	NA	NA	THC2640944	NA
	A_32_P131583	3.92519	A	5.05738	P	0.456224	NA	NA	CATTCAAAAGTATGATTCACAGATTGTAAGAGAAGCTGGCAAAGAAAGTCATGTTTTTGC	49690030	chr5	49689971	-	FALSE	hs|5q11.1	NA	NA	NA	NA	chr5:049690030-049689971	NA	NA	NA	NA
	A_24_P37946	6.41903	P	7.73018	P	0.402999	SLC30A5	Homo sapiens solute carrier family 30 (zinc transporter), member 5 (SLC30A5), transcript variant 1, mRNA [NM_022902]	TTGTCAACTCACAGTTGAATTCTCTGCCTATGTAGGTAACTTTTTTCTAATTTCTGGAAC	68426379	chr5	68426320	+	FALSE	hs|5q13.2	ENST00000621204	64924	NM_022902	solute carrier family 30 (zinc transporter), member 5	chr5:68426320-68426379	GO:0071577|GO:0005794|GO:0005730|GO:0006882|GO:0005634|GO:0055085|GO:0010043|GO:0016324|GO:0005385|GO:0016020|GO:0005887|GO:0006829|GO:0008270|GO:0010155|GO:0030141|GO:0044267|GO:0030667|GO:0006824	NM_022902	NP1072401	Hs.631975
	A_23_P216812	5.22874	P	3.70053	A	2.88428	CDKN2B	Homo sapiens cyclin-dependent kinase inhibitor 2B (p15, inhibits CDK4) (CDKN2B), transcript variant 1, mRNA [NM_004936]	GCAGCGTGGGAAAGAAGGGAAGAGTGTCGTTAAGTTTACGGCCAACGGTGGATTATCCGG	22009038	chr9	22008979	-	FALSE	hs|9p21.3	ENST00000380142	1030	NM_004936	cyclin-dependent kinase inhibitor 2B (p15, inhibits CDK4)	chr9:22009038-22008979	GO:0005515|GO:0031670|GO:0010467|GO:0014070|GO:0007093|GO:0006367|GO:0008285|GO:0071901|GO:0050680|GO:0005634|GO:0000079|GO:0048536|GO:0005829|GO:0005737|GO:0030858|GO:0045944|GO:0000086|GO:0031668|GO:0007050|GO:0007179|GO:0034097|GO:0030511|GO:0019901|GO:0007568|GO:2000134|GO:0006351|GO:0042326|GO:0001889|GO:0030219|GO:0004861|GO:0005654|GO:0000278	NM_004936	THC2484508	Hs.72901
	A_23_P145584	11.1511	P	10.135	P	2.02255	UBE2H	Homo sapiens ubiquitin-conjugating enzyme E2H (UBE2H), transcript variant 1, mRNA [NM_003344]	AGCACCTGCTTTTCAGAAAGACTATTATTTCCTAACCATGAGAAGCAGACTATAATATTC	129474769	chr7	129474710	-	FALSE	hs|7q32.2	ENST00000355621	7328	NM_003344	ubiquitin-conjugating enzyme E2H	chr7:129474769-129474710	GO:0005515|GO:0006511|GO:0005737|GO:0004842|GO:0070979|GO:0019787|GO:0016874|GO:0070936|GO:0005524|GO:0031625	NM_003344	NP1148081	Hs.643548
	A_32_P13370	6.12967	P	7.334	P	0.433971	FBXO25	F-box protein 25 [Source:HGNC Symbol;Acc:HGNC:13596] [ENST00000382824]	GCTGGGAGTAACTATAAATGAAACAAGATTGGCCGGGAATTTGAGGCTGCAAGGATAGGT	427602	chr8	427543	+	FALSE	hs|8p23.3	ENST00000382824	26260	AK091672	F-box protein 25	chr8:427543-427602	GO:0005515|GO:0004842|GO:0016567|GO:0005730|GO:0000151|GO:0005634|GO:0003779|GO:0019005	NA	THC2643115	Hs.696258
	A_23_P393697	8.52273	P	9.78403	P	0.41717	MGC27345	Homo sapiens uncharacterized protein MGC27345 (MGC27345), long non-coding RNA [NR_046216]	CCAGCTCCACCCACCCAGATGGTACTCAAGACTCCAAGCCTGTCAATGGGGTGGAAACTT	127944555	chr7	127944496	-	FALSE	hs|7q32.1	ENST00000223073	157247	NR_046216	uncharacterized protein MGC27345	chr7:127944555-127944496	NA	NR_046216	THC2531243	Hs.552129
	A_24_P475556	8.50189	P	9.53375	P	0.48908	GLG1	Homo sapiens golgi glycoprotein 1 (GLG1), transcript variant 3, mRNA [NM_001145667]	ACAATTAACAAGCCTCTTTTGTAAATGGGTTTCCTTTCTATGTATAAAATCGTGGTGGTC	74481518	chr16	74481459	-	FALSE	hs|16q23.1	ENST00000566788	2734	NM_001145667	golgi glycoprotein 1	chr16:74481518-74481459	GO:0005794|GO:0005886|GO:0005102|GO:0032330|GO:0050900|GO:0031012|GO:0000139|GO:0016020|GO:0007596|GO:0060349|GO:0016021|GO:0010955|GO:0030512|GO:0070062	NM_001145667	THC2498001	Hs.109731
	A_24_P256692	5.56898	P	6.60658	P	0.487137	MIA3	Homo sapiens melanoma inhibitory activity family, member 3 (MIA3), transcript variant 1, mRNA [NM_198551]	TTGGTGATTATTCTGTATCTGACATAATTGAGAAACTGGTAAGCTGTAAAGATTCCAGTG	222840936	chr1	222840877	+	FALSE	hs|1q41	ENST00000344922	375056	NM_198551	melanoma inhibitory activity family, member 3	chr1:222840877-222840936	GO:0005515|GO:0030336|GO:0030501|GO:0006887|GO:0015031|GO:0043231|GO:0007162|GO:0002063|GO:0016020|GO:0030199|GO:0002687|GO:0042060|GO:0005789|GO:0016021	NM_198551	THC2491403	Hs.118474
	A_23_P107981	4.70252	A	5.95541	P	0.419609	SULT2B1	Homo sapiens sulfotransferase family, cytosolic, 2B, member 1 (SULT2B1), transcript variant 1, mRNA [NM_004605]	TCCTATTTATCACCTACGAGGAGTTGCAGCAGGACTTACAGGGCTCCGTGGAGCGCATCT	49100023	chr19	49096042	+	FALSE	hs|19q13.33	ENST00000594274	6820	NM_004605	sulfotransferase family, cytosolic, 2B, member 1	chr19:49096042-49100023	GO:0005515|GO:0050294|GO:0006805|GO:0050427|GO:0005783|GO:0005634|GO:0044281|GO:0005829|GO:0043231|GO:0005737|GO:0004027|GO:0000103|GO:0008202|GO:0070062	NM_004605	THC2649177	Hs.369331
	A_24_P678104	8.91466	P	7.82673	P	2.12569	STMN3	Homo sapiens stathmin-like 3 (STMN3), transcript variant 1, mRNA [NM_015894]	CTGCATGGTCTAGAGGTTGTGGGCAGCATGGACAGTCCCCCACTCAGAAGTGCAAGAGTT	62272003	chr20	62271944	-	FALSE	hs|20q13.33	ENST00000370053	50861	NM_015894	stathmin-like 3	chr20:62272003-62271944	GO:0043005|GO:0030424|GO:0005794|GO:0035021|GO:0031110|GO:0019904|GO:0031122|GO:0031175|GO:0007399|GO:0030426|GO:0005737|GO:0032314|GO:0051493|GO:0015631|GO:0007019	NM_015894	NP1181748	Hs.639609
	A_23_P431268	9.73525	P	10.8867	P	0.450183	PLEKHA6	Homo sapiens pleckstrin homology domain containing, family A member 6 (PLEKHA6), mRNA [NM_014935]	TTAGGTACTGAAGAATCCCAGTGAGTTCTGCATTTGTATCTTGCAAGTTTGTATAAACCC	204188069	chr1	204188010	-	FALSE	hs|1q32.1	ENST00000272203	22874	NM_014935	pleckstrin homology domain containing, family A member 6	chr1:204188069-204188010	NA	NM_014935	THC2473003	Hs.253146
	A_23_P62081	6.55147	P	4.5809	A	3.91924	SCG5	Homo sapiens secretogranin V (7B2 protein) (SCG5), transcript variant 2, mRNA [NM_003020]	TTGCAGTTTAAAATGGTGTCTGAGGTTGTACTATTTTGGCCAAGTCTGTAGAAAGCTGTC	32989165	chr15	32989106	+	FALSE	hs|15q13.3	ENST00000475752	6447	NM_003020	secretogranin V (7B2 protein)	chr15:32989106-32989165	GO:0005515|GO:0004857|GO:0016486|GO:0007218|GO:0046883|GO:0005576|GO:0051082|GO:0030141|GO:0005525|GO:0043086|GO:0006886	NM_003020	THC2617195	Hs.156540
	A_23_P31073	5.7547	P	6.8713	P	0.461179	MYB	Homo sapiens v-myb avian myeloblastosis viral oncogene homolog (MYB), transcript variant 2, mRNA [NM_005375]	ATGCAAGATGGCCAGCACTGAACTTTTGAGATATGACGGTGTACTTACTGCCTTGTAGCA	135540282	chr6	135540223	+	FALSE	hs|6q23.3	ENST00000341911	4602	NM_005375	v-myb avian myeloblastosis viral oncogene homolog	chr6:135540223-135540282	GO:0005515|GO:0048538|GO:0016363|GO:0005829|GO:0048872|GO:0000082|GO:0071987|GO:0045944|GO:0030183|GO:0071354|GO:0006816|GO:0006338|GO:0006355|GO:0000122|GO:0048566|GO:0000978|GO:0001701|GO:0006351|GO:0051574|GO:0001077|GO:0051571|GO:0007596|GO:0003682|GO:0045624|GO:0045893|GO:0045892	NM_005375	NP1074629	Hs.606320
	A_23_P155514	4.26634	A	5.30474	P	0.486868	AHSG	Homo sapiens alpha-2-HS-glycoprotein (AHSG), mRNA [NM_001622]	GATCTACATTAATATCAAGTCTTGACTCCCTACTTCCCGTCATTCCTCACAGGACAGAAG	186338891	chr3	186338832	+	FALSE	hs|3q27.3	ENST00000411641	197	NM_001622	alpha-2-HS-glycoprotein	chr3:186338832-186338891	GO:0006907|GO:0030500|GO:0004869|GO:0019210|GO:0046627|GO:0050727|GO:0072562|GO:0005576|GO:0006953|GO:0030502|GO:0005615|GO:0010951|GO:0042326|GO:0050766|GO:0001501|GO:0001503|GO:0070062	NM_001622	THC2469134	Hs.324746
	A_32_P155030	7.78347	P	8.86155	P	0.473659	NFIA	Homo sapiens nuclear factor I/A (NFIA), transcript variant 1, mRNA [NM_001134673]	AATGTTCAAGCCAGGTACCCATGCTTGATCTGTCTTCACACCAGACCTCCTCATATTAAA	61926950	chr1	61926891	+	FALSE	hs|1p31.3	ENST00000403491	4774	NM_001134673	nuclear factor I/A	chr1:61926891-61926950	GO:0014070|GO:0006355|GO:0003700|GO:0030054|GO:0005634|GO:0000122|GO:0000978|GO:0019079|GO:0006351|GO:0006260|GO:0001077|GO:0045944|GO:0005654|GO:0008134	NM_001134673	THC2530889	Hs.744898
	A_32_P737256	6.14361	P	4.89718	A	2.37252	LINC00310	Homo sapiens long intergenic non-protein coding RNA 310 (LINC00310), transcript variant 2, long non-coding RNA [NR_027267]	AAGATGCCCAAGACTTGTTAAACCCGTGGAATGTCTTTGGGTATGTGTGACATCAACAAG	35555439	chr21	35555380	+	FALSE	hs|21q22.11	ENST00000428914	114036	NR_027267	long intergenic non-protein coding RNA 310	chr21:35555380-35555439	NA	NR_027267	THC2480336	Hs.720230
	A_24_P310009	7.12901	P	8.20899	P	0.473036	USP43	Homo sapiens ubiquitin specific peptidase 43 (USP43), transcript variant 1, mRNA [NM_153210]	CAGAGAGTCAAATATCACACTCTTTCTTTAGGTCGAAAGAAAACCTTACCGGAGTCCAGC	9632301	chr17	9632242	+	FALSE	hs|17p13.1	ENST00000570827	124739	NM_153210	ubiquitin specific peptidase 43	chr17:9632242-9632301	GO:0004197|GO:0016579|GO:0004843|GO:0061136|GO:0043161	NM_153210	THC2481600	Hs.709621
	A_24_P335620	11.6281	P	13.1375	P	0.351252	SLC7A5	Homo sapiens solute carrier family 7 (amino acid transporter light chain, L system), member 5 (SLC7A5), mRNA [NM_003486]	TTTCAGTCGTTGTGCTTTTTTGTTTTGTGCTAACGTCTTACTAATTTAAAGATGCTGTCG	87863966	chr16	87863907	-	FALSE	hs|16q24.2	ENST00000261622	8140	NM_003486	solute carrier family 7 (amino acid transporter light chain, L system), member 5	chr16:87863966-87863907	GO:0006520|GO:0005886|GO:0005730|GO:0006865|GO:0005634|GO:0050900|GO:0055085|GO:0030154|GO:0043231|GO:0005829|GO:0007399|GO:0015804|GO:0016324|GO:0005737|GO:0016020|GO:0015171|GO:0007596|GO:0042605|GO:0006810|GO:0015175|GO:0016021|GO:0015179|GO:0070062|GO:0006811	NM_003486	THC2545199	Hs.513797
	A_23_P96302	7.77023	P	6.21617	P	2.93641	SPANXA1	Homo sapiens sperm protein associated with the nucleus, X-linked, family member A1 (SPANXA1), mRNA [NM_013453]	AAATGAAAACATCTGAGTCCTCGACCATACTAGTGGTTCGCTACAGGAGGAACTTTAAAA	140678722	chrX	140678663	+	FALSE	hs|Xq27.2	ENST00000615379	30014	NM_013453	sperm protein associated with the nucleus, X-linked, family member A1	chrX:140678663-140678722	GO:0005737|GO:0005634|GO:0007283	NM_013453	THC2472061	Hs.334464
	A_24_P319635	10.0012	P	8.95266	P	2.06841	MCL1	Homo sapiens myeloid cell leukemia 1 (MCL1), transcript variant 1, mRNA [NM_021960]	ATCGAACCATTAGCAGAAAGTATCACAGACGTTCTCGTAAGGACAAAACGGGACTGGCTA	150550797	chr1	150550738	-	FALSE	hs|1q21.3	ENST00000464132	4170	NM_021960	myeloid cell leukemia 1	chr1:150550797-150550738	GO:0005515|GO:2001020|GO:0005741|GO:0005634|GO:2000811|GO:0042803|GO:0005829|GO:0005739|GO:0005737|GO:0008637|GO:0005759|GO:0097136|GO:2001240|GO:0034097|GO:0071806|GO:0019725|GO:0008630|GO:0046982|GO:0001709|GO:0051434|GO:0007275|GO:2001243|GO:0097192|GO:0016020|GO:0005654|GO:0016021|GO:0015266	NM_021960	THC2532066	Hs.632486
	A_23_P415706	5.82438	P	6.922	P	0.467287	GPR133	Homo sapiens G protein-coupled receptor 133 (GPR133), mRNA [NM_198827]	GAACTATCTTTAGTTTAGATGGAATTATTTGTTTTTAATTGTTGCCGTATTCATCTATAT	131625759	chr12	131625700	+	FALSE	hs|12q24.33	ENST00000376682	283383	NM_198827	G protein-coupled receptor 133	chr12:131625700-131625759	GO:0007186|GO:0005886|GO:0004930|GO:0016021	NM_198827	THC2474773	Hs.719239
	A_23_P134113	9.30285	P	10.4517	P	0.450982	SLC18B1	Homo sapiens solute carrier family 18, subfamily B, member 1 (SLC18B1), mRNA [NM_052831]	TTCCCCTAATGCGAATGCTTGTTTTGTTAGGGAAGGGCTTCCTCCAACTTCGTGTGAAAT	133090609	chr6	133090550	-	FALSE	hs|6q23.2	ENST00000275227	116843	NM_052831	solute carrier family 18, subfamily B, member 1	chr6:133090609-133090550	GO:0016021|GO:0055085	NM_052831	NP1166354	Hs.347144
	A_23_P406616	12.0535	P	10.7403	P	2.48488	CCDC71L	Homo sapiens coiled-coil domain containing 71-like (CCDC71L), mRNA [NM_175884]	GAGGTTCAAGCTTGTGACTGTTAGTAGTGCAAGGATTTGTATGGGCTCAGTGATTACAAA	106300047	chr7	106299988	-	FALSE	hs|7q22.3	ENST00000315965	168455	NM_175884	coiled-coil domain containing 71-like	chr7:106300047-106299988	NA	NM_175884	THC2529082	Hs.29692
	A_32_P44394	5.45319	P	3.43591	A	4.0482	AIM2	Homo sapiens absent in melanoma 2 (AIM2), mRNA [NM_004833]	GAAGGAGATAAGGTTCGACTTACATTCTTCACACTGTCAAAAAATGGAGAAAAACTACAG	159033365	chr1	159033306	-	FALSE	hs|1q23.1	ENST00000612470	9447	NM_004833	absent in melanoma 2	chr1:159033365-159033306	GO:0005515|GO:2001056|GO:0035458|GO:0032731|GO:0005634|GO:0002218|GO:0035872|GO:0005829|GO:0042802|GO:0006955|GO:0005737|GO:0006954|GO:0003690|GO:0051092|GO:0050718|GO:0032461|GO:0050702|GO:0006915|GO:0032088|GO:0035690|GO:0033209|GO:0070269|GO:0002230|GO:0045087|GO:0097169	NM_004833	THC2474709	Hs.733411
	A_24_P927189	6.62975	P	7.85656	P	0.427261	OXNAD1	Homo sapiens oxidoreductase NAD-binding domain containing 1 (OXNAD1), mRNA [NM_138381]	AGTGTGTTGTCGTTATTAATTTGCTATTCCTTGTCCTATTCAGAAAGGATTTCAAGAGGC	16347444	chr3	16347385	+	FALSE	hs|3p25.1	ENST00000285083	92106	NM_138381	oxidoreductase NAD-binding domain containing 1	chr3:16347385-16347444	GO:0005739|GO:0008150|GO:0003674|GO:0016491|GO:0005575|GO:0055114	NM_138381	THC2602511	Hs.655449
	A_32_P82869	6.12043	P	7.66794	P	0.342101	NA	Homo sapiens cDNA clone IMAGE:4778940, partial cds. [BC031919]	CGATCCAGGCGTGTGCTAGATGGCAACTGAGGAGCACGGTGCTACCATCTTTACTGGTGT	128602718	chr2	128602659	-	FALSE	hs|2q14.3	ENST00000602909	NA	BC031919	NA	chr2:128602718-128602659	NA	NA	THC2530387	Hs.633036
	A_23_P94533	13.6215	P	12.5818	P	2.05574	CTSL	Homo sapiens cathepsin L (CTSL), transcript variant 1, mRNA [NM_001912]	AAGACATGGATCATGGTGTGCTGGTGGTTGGCTACGGATTTGAAAGCACAGAATCAGATA	90345385	chr9	90345326	+	FALSE	hs|9q21.33	ENST00000375894	1514	NM_001912	cathepsin L	chr9:90345326-90345385	GO:0005515|GO:0097067|GO:0005518|GO:0005634|GO:0005764|GO:0005615|GO:0071888|GO:0019886|GO:0042393|GO:0022617|GO:0019882|GO:0030198|GO:0036021|GO:0051603|GO:0030574|GO:0006508|GO:0001968|GO:0043202|GO:0070062|GO:0043394|GO:0005576|GO:0002224|GO:0004197|GO:0002250|GO:0045087|GO:0008234	NM_001912	THC2576582	Hs.731507
	A_32_P170444	9.8703	P	10.9633	P	0.468787	SUB1	Homo sapiens SUB1 homolog (S. cerevisiae) (SUB1), mRNA [NM_006713]	TAGGTATCTCTCCTGAAATTCTTTGCAGTTCATTTTTTATGGCAGTTAATCCAGTGAAAC	32603989	chr5	32603930	+	FALSE	hs|5p13.3	ENST00000265073	10923	NM_006713	SUB1 homolog (S. cerevisiae)	chr5:32603930-32603989	GO:0005515|GO:0005667|GO:0006357|GO:0003697|GO:0045944|GO:0003713|GO:0005730|GO:0001205|GO:0005634|GO:0060395|GO:0006351|GO:0070062	NM_006713	THC2526142	Hs.229641
	A_23_P205489	7.40325	P	5.73458	P	3.17923	SLC7A8	Homo sapiens solute carrier family 7 (amino acid transporter light chain, L system), member 8 (SLC7A8), transcript variant 2, mRNA [NM_182728]	TTTTTTGTAAAGTTGATGCCTTACTTTTTGGATAAATATTTTTGAAGCTGGTATTTCTAT	23594713	chr14	23594654	-	FALSE	hs|14q11.2	ENST00000617478	23428	NM_182728	solute carrier family 7 (amino acid transporter light chain, L system), member 8	chr14:23594713-23594654	GO:0005515|GO:0019534|GO:0006520|GO:0015695|GO:0005886|GO:0006865|GO:0009636|GO:0050900|GO:0055085|GO:0015101|GO:0055065|GO:0016323|GO:0015804|GO:0005737|GO:0015171|GO:0005887|GO:0007596|GO:0042605|GO:0006810|GO:0015175|GO:0015179|GO:0070062|GO:0006811	NM_182728	NP1163457	Hs.596643
	A_23_P34757	9.12966	P	7.7868	P	2.53653	GPATCH2	Homo sapiens G patch domain containing 2 (GPATCH2), transcript variant 1, mRNA [NM_018040]	CTATTGTAACCCAAAAGACCTACCATCGCATCAGTGAAGTCCGAACACATCTTTGTTTGA	217604072	chr1	217604013	-	FALSE	hs|1q41	ENST00000366935	55105	NM_018040	G patch domain containing 2	chr1:217604072-217604013	GO:0010923|GO:0003676	NM_018040	THC2462203	Hs.420757
	A_23_P147665	7.16182	P	8.79194	P	0.323062	OLFML1	Homo sapiens olfactomedin-like 1 (OLFML1), mRNA [NM_198474]	GCTGAAGCTCTTCCCTCTTTTTCAAATGTCTATTGATATTCTCCCATTTTCACTGCCCAA	7531875	chr11	7531816	+	FALSE	hs|11p15.4	ENST00000329293	283298	NM_198474	olfactomedin-like 1	chr11:7531816-7531875	GO:0005576	NM_198474	THC2470509	Hs.503500
	A_23_P13740	5.81023	P	2.68525	A	8.72397	NAV3	Homo sapiens neuron navigator 3 (NAV3), transcript variant 2, mRNA [NM_014903]	CAGTTTTCAGAGTGTCACAAAGTCAATAGGTCCTTACACGGTGCTATTGCCCTAAGGGAA	78606255	chr12	78606196	+	FALSE	hs|12q21.2	ENST00000397909	89795	NM_014903	neuron navigator 3	chr12:78606196-78606255	GO:0005640	NM_014903	NP843482	Hs.655301
	A_24_P269006	8.03095	P	9.38771	P	0.39046	ALDH7A1	Homo sapiens aldehyde dehydrogenase 7 family, member A1 (ALDH7A1), transcript variant 1, mRNA [NM_001182]	GGGGTGAATATTGCTTGACATTACCCACCTATGGCATGTGTTGGATGTCGTGTGATTGAA	125880251	chr5	125880192	-	FALSE	hs|5q23.2	ENST00000447989	501	NM_001182	aldehyde dehydrogenase 7 family, member A1	chr5:125880251-125880192	GO:0005515|GO:0007605|GO:0004029|GO:0006081|GO:0019285|GO:0005634|GO:0044281|GO:0005829|GO:0005739|GO:0034641|GO:0005737|GO:0008802|GO:0005759|GO:0006554|GO:0004043|GO:0070062|GO:0055114	NM_001182	THC2510762	Hs.483239
	A_23_P83007	9.73037	P	8.5621	P	2.24743	LURAP1L	Homo sapiens leucine rich adaptor protein 1-like (LURAP1L), mRNA [NM_203403]	AAATTGGATTCTGAATACTACTGCTTTGGCTAGTGACAGTTTTTTGCATGGGACTGGTGT	12821786	chr9	12821727	+	FALSE	hs|9p23	ENST00000319264	286343	NM_203403	leucine rich adaptor protein 1-like	chr9:12821727-12821786	NA	NM_203403	THC2648476	Hs.445356
	A_24_P294233	10.7057	P	8.98312	P	3.30028	GLS	Homo sapiens glutaminase (GLS), transcript variant 1, mRNA [NM_014905]	TGCTTGGGCTGTTTGCTGTTGGCTGGTAATAATATATTTGATTTAAATGCTGTTGACTGT	191829832	chr2	191829778	+	FALSE	hs|2q32.2	ENST00000320717	2744	NM_014905	glutaminase	chr2:191829778-191829832	GO:0005515|GO:0006537|GO:0007268|GO:0008652|GO:0044281|GO:0014047|GO:0007269|GO:0005829|GO:0005739|GO:0034641|GO:0002087|GO:0001967|GO:0051289|GO:0005759|GO:0004359|GO:0006543	NM_014905	THC2467713	Hs.116448
	A_32_P10327	6.8774	P	5.6396	P	2.35838	NA	Sequence 58 from Patent WO0220754. [AX721098]	GTATCCTTGGAATAGCGCAGCCAGGGAAAGTCCTTGAGCCAGGAGGTCTGGAAGGAGCAT	81399845	chr8	81399786	-	FALSE	hs|8q21.13	NA	NA	AX721098	NA	chr8:81399845-81399786	NA	NA	NA	NA
	A_24_P157926	10.3074	P	8.53437	P	3.41771	TNFAIP3	Homo sapiens tumor necrosis factor, alpha-induced protein 3 (TNFAIP3), transcript variant 3, mRNA [NM_006290]	CCTTATGAAACTCCAGCTATGTAATAAAAAACTATACTCTGTGTTCTGTTAATGCCTCTG	138203738	chr6	138203679	+	FALSE	hs|6q23.3	ENST00000615468	7128	NM_006290	tumor necrosis factor, alpha-induced protein 3	chr6:138203679-138203738	GO:0005515|GO:0043130|GO:0016579|GO:0004842|GO:0070301|GO:0004843|GO:0032715|GO:0016874|GO:0032691|GO:0002020|GO:0043621|GO:0005764|GO:0051259|GO:0061043|GO:0070536|GO:0006508|GO:0031397|GO:0070062|GO:0043124|GO:0045824|GO:0071108|GO:0005813|GO:0070433|GO:0072573|GO:0032720|GO:0045087|GO:0008270|GO:0034144|GO:0045732|GO:0034140|GO:0045736|GO:0070423|GO:0002237|GO:0005634|GO:0072666|GO:0035872|GO:…	NM_006290	THC2466354	Hs.211600
	A_23_P133656	6.64907	P	4.9426	A	3.26362	LAMA4	Homo sapiens laminin, alpha 4 (LAMA4), transcript variant 2, mRNA [NM_002290]	GGGTGGAAGCTTTCATCGAGTTGAACAGGACTTAAACGAATCATCAGGGACCGGATATTT	112430549	chr6	112430490	-	FALSE	hs|6q21	ENST00000389463	3910	NM_002290	laminin, alpha 4	chr6:112430549-112430490	GO:0005515|GO:0030334|GO:0005102|GO:0005605|GO:0005606|GO:0005576|GO:0030155|GO:0005604|GO:0031012|GO:0045995|GO:0030198|GO:0007155|GO:0070062|GO:0005201	NM_002290	THC2600947	Hs.654572
	A_23_P84106	5.32671	P	2.79032	A	5.80136	IL1RAPL1	interleukin 1 receptor accessory protein-like 1 [Source:HGNC Symbol;Acc:HGNC:5996] [ENST00000378993]	CATGCATTAGAATCTCTAGAACACGAGGAAAAACAGGGTCTTGTACATATGTTTTTTGGA	29974090	chrX	29974031	+	FALSE	hs|Xp21.2	ENST00000378993	11141	XM_005274441	interleukin 1 receptor accessory protein-like 1	chrX:29974031-29974090	GO:0005515|GO:0030424|GO:0005245|GO:0005886|GO:0009986|GO:0005102|GO:0030425|GO:0045920|GO:0007165|GO:0019966|GO:0005737|GO:0097105|GO:0050775|GO:0045211|GO:0010975|GO:0030182|GO:0070588|GO:0016021|GO:0007157	XM_005274441	THC2477594	Hs.658912
	A_23_P142560	5.74422	P	4.58685	A	2.2305	ZEB2	Homo sapiens zinc finger E-box binding homeobox 2 (ZEB2), transcript variant 1, mRNA [NM_014795]	CTTTTAATCTGTGTTTCTGCAAGTGCCATCCTTGTACAGTGTTAAGAGGGTAACATGGGT	145146320	chr2	145146261	-	FALSE	hs|2q22.3	ENST00000558170	9839	NM_014795	zinc finger E-box binding homeobox 2	chr2:145146320-145146261	GO:0021846|GO:0048023|GO:0001756|GO:0001755|GO:0001843|GO:0030177|GO:0070412|GO:0005634|GO:0000122|GO:0003677|GO:0046872|GO:0006351|GO:0007399|GO:0021766|GO:0019208|GO:0045944|GO:0045636|GO:0043507|GO:0048066	NM_014795	THC2466105	Hs.34871
	A_24_P237389	10.2238	P	11.275	P	0.482571	EIF1AX	Homo sapiens eukaryotic translation initiation factor 1A, X-linked (EIF1AX), mRNA [NM_001412]	GCAGTCTTTGATTCGTACAATAGAAGGAACACGTAGAATGTATATTTGTACATTCATGTC	20143018	chrX	20142959	-	FALSE	hs|Xp22.12	ENST00000379607	1964	NM_001412	eukaryotic translation initiation factor 1A, X-linked	chrX:20143018-20142959	GO:0005515|GO:0010467|GO:0003743|GO:0044267|GO:0006412|GO:0008135|GO:0006413|GO:0005829	NM_001412	THC2559655	Hs.522590
	A_23_P398566	7.01121	P	8.43642	P	0.372365	NR4A3	Homo sapiens nuclear receptor subfamily 4, group A, member 3 (NR4A3), transcript variant 3, mRNA [NM_173200]	GAAATCAGGAAGCCACCAGCTGTTAATGGAGAGTGCCTTGCTTTTATTTCAGACAGCAGA	102629044	chr9	102628985	+	FALSE	hs|9q31.1	ENST00000618101	8013	NM_173200	nuclear receptor subfamily 4, group A, member 3	chr9:102628985-102629044	GO:0005515|GO:0010467|GO:0042542|GO:0006367|GO:0031100|GO:0003707|GO:0043434|GO:0005634|GO:0048752|GO:0043524|GO:0007411|GO:0045944|GO:0060005|GO:0050885|GO:0043401|GO:0030534|GO:0005667|GO:0001707|GO:0003677|GO:0045787|GO:0043565|GO:0008150|GO:0021766|GO:0001077|GO:2000108|GO:0008270|GO:0005654|GO:0004887|GO:0030522	NM_173200	THC2607758	Hs.279522
	A_23_P48886	9.56753	P	8.51053	P	2.0806	ADAM10	Homo sapiens ADAM metallopeptidase domain 10 (ADAM10), mRNA [NM_001110]	CAATGTACATACCTTGTTATATGCAGACATGTATTTCTTACGTACACTGTACTTCTGTGT	58889314	chr15	58889255	-	FALSE	hs|15q21.3	ENST00000260408	102	NM_001110	ADAM metallopeptidase domain 10	chr15:58889314-58889255	GO:0005515|GO:0017124|GO:0008284|GO:0007220|GO:0005886|GO:0030307|GO:0007267|GO:0051089|GO:0005634|GO:0051088|GO:0042803|GO:0043231|GO:0005737|GO:0022617|GO:0007173|GO:0007219|GO:0030198|GO:0007411|GO:0030574|GO:0006509|GO:0070062|GO:0030335|GO:0005794|GO:0048013|GO:0019901|GO:0009986|GO:0010820|GO:0005798|GO:0005102|GO:0014069|GO:0097197|GO:0097038|GO:0001701|GO:0007162|GO:0005178|GO:0016020|GO:…	NM_001110	THC2610254	Hs.578508
	A_23_P72096	5.52485	P	2.86823	A	6.30553	IL1A	Homo sapiens interleukin 1, alpha (IL1A), mRNA [NM_000575]	TTATTATTCTTCATAACAATTTTAGGAGGACCAGAGCTACTGACTATGGCTACCAAAAAG	113532421	chr2	113532362	-	FALSE	hs|2q13	ENST00000263339	3552	NM_000575	interleukin 1, alpha	chr2:113532421-113532362	GO:0005515|GO:0008285|GO:0008283|GO:0019221|GO:0046330|GO:0050715|GO:0005615|GO:0035234|GO:0005829|GO:0034605|GO:0006955|GO:0006954|GO:0045944|GO:2001240|GO:0001660|GO:0070374|GO:0043123|GO:0005149|GO:0005507|GO:0006915|GO:0005576|GO:0002248|GO:0045840|GO:0005125|GO:0010575|GO:0045766|GO:0097192|GO:0045086|GO:0046688	NM_000575	THC2472643	Hs.1722
	A_23_P144684	11.0335	P	12.486	P	0.365379	ANKRD32	Homo sapiens ankyrin repeat domain 32 (ANKRD32), mRNA [NM_032290]	AAACTTCTACAAAACTCTAGTATGGGCTTCTGACTTTTTCCAGGGTGTAGAATTTGACTC	94031226	chr5	94031167	+	FALSE	hs|5q15	ENST00000450932	84250	NM_032290	ankyrin repeat domain 32	chr5:94031167-94031226	GO:0005813|GO:0005634	NM_032290	THC2644789	Hs.657315
	A_23_P400847	10.7146	P	9.64689	P	2.09611	IDS	Homo sapiens iduronate 2-sulfatase (IDS), transcript variant 1, mRNA [NM_000202]	CAAGGTGGAGATCTTTTCCAGTTGTTGATGCCTTGAGTTTTGCCAACCATGGATGGCAAA	148564312	chrX	148564253	-	FALSE	hs|Xq28	ENST00000340855	3423	NM_000202	iduronate 2-sulfatase	chrX:148564312-148564253	GO:0030207|GO:0005975|GO:0004423|GO:0009405|GO:0006027|GO:0044281|GO:0030204|GO:0030203|GO:0046872|GO:0043202	NM_000202	THC2493589	Hs.460960
	A_23_P1691	6.31892	P	3.66517	A	6.29301	MMP1	Homo sapiens matrix metallopeptidase 1 (interstitial collagenase) (MMP1), transcript variant 1, mRNA [NM_002421]	ACATGTGCAGTCACTGGTGTCACCCTGGATAGGCAAGGGATAACTCTTCTAACACAAAAT	102660756	chr11	102660697	-	FALSE	hs|11q22.2	ENST00000315274	4312	NM_002421	matrix metallopeptidase 1 (interstitial collagenase)	chr11:102660756-102660697	GO:0005509|GO:0005578|GO:0005576|GO:0050900|GO:0004175|GO:0022617|GO:0007596|GO:0030198|GO:0030574|GO:0006508|GO:0016032|GO:0008270|GO:0004222|GO:0032461|GO:0044267	NM_002421	THC2465642	Hs.83169
	A_32_P86644	5.38091	P	6.41402	P	0.488653	FAM13A	Homo sapiens mRNA; cDNA DKFZp686O13152 (from clone DKFZp686O13152). [BX647410]	ATGAGATTTCCTCAGGAGGTTTCTTGAAGCTTATCAGGTTTACAGACCATAACATACTCT	89858519	chr4	89858460	-	FALSE	hs|4q22.1	NA	10144	BX647410	family with sequence similarity 13, member A	chr4:89858519-89858460	GO:0043547|GO:0051056|GO:0007264|GO:0005829|GO:0005096	NA	THC2514843	Hs.97270
	A_23_P24774	6.86496	P	5.10355	P	3.39028	ABCC8	Homo sapiens ATP-binding cassette, sub-family C (CFTR/MRP), member 8 (ABCC8), transcript variant 2, mRNA [NM_000352]	CATCCTGAGTGCAGACCTGGTGATCGTCCTGAAGCGGGGTGCCATCCTTGAGTTCGATAA	17414661	chr11	17414602	-	FALSE	hs|11p15.1	ENST00000525022	6833	NM_000352	ATP-binding cassette, sub-family C (CFTR/MRP), member 8	chr11:17414661-17414602	GO:0015079|GO:0005886|GO:0005975|GO:0008281|GO:0007268|GO:0042626|GO:0044281|GO:0055085|GO:0005524|GO:0044325|GO:0007165|GO:0006112|GO:0050796|GO:0008076|GO:0006813|GO:0071805	NM_000352	THC2461348	Hs.54470
	A_23_P69171	6.53496	P	5.07356	A	2.75375	SUCNR1	Homo sapiens succinate receptor 1 (SUCNR1), mRNA [NM_033050]	AATCAGAGAGTGTCACAGATTTAACCTTGATCTAAAGACAAGTTGTACCCAGAGTATGTG	151599469	chr3	151599410	+	FALSE	hs|3q25.1	ENST00000362032	56670	NM_033050	succinate receptor 1	chr3:151599410-151599469	GO:0008150|GO:0007186|GO:0005886|GO:0004930|GO:0016021|GO:0070062	NM_033050	THC2480670	Hs.279575
	A_24_P350223	7.67353	P	5.20882	P	5.52016	SHC4	Homo sapiens SHC (Src homology 2 domain containing) family, member 4 (SHC4), mRNA [NM_203349]	CCAATCATCTCCTCTGGAAGCGAAGTAAGCCTTAAACAACCAGTGAGAAAAGATAATAAT	49118254	chr15	49118195	-	FALSE	hs|15q21.1	ENST00000396535	399694	NM_203349	SHC (Src homology 2 domain containing) family, member 4	chr15:49118254-49118195	GO:0005515|GO:0010468|GO:0030971|GO:0008284|GO:0030054|GO:0005886|GO:0019901|GO:0019904|GO:0006915|GO:0035556|GO:0048863|GO:0045211|GO:0007169	NM_203349	THC2475901	Hs.642615
	A_23_P115261	7.04645	P	8.04755	P	0.499618	AGT	Homo sapiens angiotensinogen (serpin peptidase inhibitor, clade A, member 8) (AGT), mRNA [NM_000029]	TGTTCCAAAAAGAATTCCAACCGACCAGCTTGTTTGTGAAACAAAAAAGTGTTCCCTTTT	230838590	chr1	230838531	-	FALSE	hs|1q42.2	ENST00000366667	183	NM_000029	angiotensinogen (serpin peptidase inhibitor, clade A, member 8)	chr1:230838590-230838531	GO:0005515|GO:0030308|GO:0001658|GO:0009651|GO:0009409|GO:0006883|GO:0001819|GO:0005615|GO:0001558|GO:0019229|GO:0002019|GO:0002018|GO:0030198|GO:0002016|GO:0014061|GO:0007565|GO:0010744|GO:0007568|GO:0002034|GO:0014068|GO:0001543|GO:0030432|GO:0010595|GO:0032270|GO:0005179|GO:0001999|GO:0007186|GO:0001998|GO:0008083|GO:0008285|GO:0002003|GO:0007263|GO:0004867|GO:0007199|GO:0007267|GO:0010873|GO:…	NM_000029	THC2465714	Hs.19383
	A_23_P79518	7.8262	P	6.6285	P	2.29374	IL1B	Homo sapiens interleukin 1, beta (IL1B), mRNA [NM_000576]	GGAATCAATTCAATTTGGACTGGTGTGCTCTCTTTAAATCAAGTCCTTTAATTAAGACTG	113587488	chr2	113587429	-	FALSE	hs|2q13	ENST00000263341	3553	NM_000576	interleukin 1, beta	chr2:113587488-113587429	GO:0032755|GO:0019221|GO:0046330|GO:0002711|GO:0005615|GO:0032757|GO:0035234|GO:0031622|GO:0009743|GO:0030730|GO:0000165|GO:0001660|GO:0033198|GO:0034116|GO:0043123|GO:0031663|GO:0043122|GO:0032729|GO:0045410|GO:0032725|GO:0007566|GO:0019904|GO:0030593|GO:0014805|GO:0045840|GO:0005125|GO:0045086|GO:0043491|GO:0045893|GO:0045833|GO:0045080|GO:0030949|GO:0042346|GO:0008285|GO:0007267|GO:0035066|GO:…	NM_000576	THC2469206	Hs.126256
	A_23_P384816	4.98212	A	7.18358	P	0.217417	SLC45A4	Homo sapiens solute carrier family 45, member 4 (SLC45A4), transcript variant 1, mRNA [NM_001286646]	GCGTGTGTTAAACACATAATGTTACGTTTTAGGAGAGAGAGGTCGTAAGGAAGTGTCGTG	142217582	chr8	142217523	-	FALSE	hs|8q24.3	ENST00000519067	57210	NM_001286646	solute carrier family 45, member 4	chr8:142217582-142217523	GO:0006810|GO:0016021	NM_001286646	THC2604487	Hs.372492
	A_23_P213508	9.37014	P	8.36192	P	2.01142	PCSK1	Homo sapiens proprotein convertase subtilisin/kexin type 1 (PCSK1), transcript variant 1, mRNA [NM_000439]	CACAGAGACGACCGGCTGCTTCAAGCTCTGGTGGACATTCTGAATGAGGAAAATTAAAAT	95728761	chr5	95728702	-	FALSE	hs|5q15	ENST00000513085	5122	NM_000439	proprotein convertase subtilisin/kexin type 1	chr5:95728761-95728702	GO:0030133|GO:0005794|GO:0050796|GO:0016486|GO:0004252|GO:0043043|GO:0008152|GO:0007267|GO:0006508|GO:0044267|GO:0005615|GO:0034774	NM_000439	THC2472228	Hs.78977
	A_23_P170719	12.1335	P	10.9732	P	2.23502	NA	NA	AGACTCTAGAGGCGTGGACCAAGGGGCATGGAGCTTCACTCCTTGCTGGCCAGGGGAGTT	NA	NA	NA	NA	FALSE	NA	NA	NA	NA	NA	NA	NA	NA	NA	NA
	A_32_P76576	5.80427	P	6.81069	P	0.49778	LOC102725477	Homo sapiens cDNA: FLJ22806 fis, clone KAIA2845. [AK026459]	CAATACATTTAAGAACACATTTTTAACTTTTCGTAAGGAGTCTTCAGTTTAAAAGTACAG	56421072	chr18	56421013	+	FALSE	hs|18q21.32	ENST00000592021	102725477	AK026459	uncharacterized LOC102725477	chr18:56421013-56421072	NA	NA	THC2602083	Hs.605145
	A_24_P929754	6.45993	P	7.64306	P	0.440395	MKNK2	Homo sapiens MAP kinase interacting serine/threonine kinase 2 (MKNK2), transcript variant 2, mRNA [NM_199054]	AAACAACACATCGATGGACTTTGCTTCCCTGTTCTTGAAGAATACTTGAATGTCGGGGGG	2038249	chr19	2038190	-	FALSE	hs|19p13.3	ENST00000250896	2872	NM_199054	MAP kinase interacting serine/threonine kinase 2	chr19:2038249-2038190	GO:0005515|GO:0030097|GO:0005730|GO:0005634|GO:0005524|GO:0046872|GO:0006417|GO:0097192|GO:0035556|GO:0005737|GO:0004674|GO:0016605|GO:0005654|GO:0006468|GO:0071243|GO:0007166	NM_199054	THC2502256	Hs.515032
	A_23_P23074	8.72397	P	7.11144	P	3.05788	IFI44	Homo sapiens interferon-induced protein 44 (IFI44), mRNA [NM_006417]	AAGGATGTTCTAATTCTTTCTGCTCTGAGACGAATGCTATGGGCTGCAGATGACTTCTTA	79128538	chr1	79128479	+	FALSE	hs|1p31.1	ENST00000485662	10561	NM_006417	interferon-induced protein 44	chr1:79128479-79128538	GO:0005737|GO:0009615	NM_006417	THC2515948	Hs.82316
	A_24_P178154	6.69141	P	7.72442	P	0.48869	NA	NA	GACAAGACTCCTTCAAACAGGAAAAAACTTCTAAAACACCGAAAGGACCTAGTTCCATAG	122466195	chr2	122466132	-	FALSE	hs|2q14.3	NA	NA	NA	NA	chr2:122466195-122466132	NA	NA	NA	NA
	A_23_P166280	6.16197	P	7.49912	P	0.395803	NA	inducible T-cell co-stimulator ligand [Source:HGNC Symbol;Acc:HGNC:17087] [ENST00000407780]	CTCAGGGGAGTTCTCAGCTTGGACCCTTATCTCCCCAGAATCCTGGAACCTGCTCCTTCT	45642999	chr21	45642940	-	FALSE	hs|21q22.3	ENST00000407780	NA	NA	NA	chr21:45642999-45642940	NA	NA	THC2614148	NA
	A_23_P201483	9.07809	P	10.1527	P	0.474804	MAPKAPK2	Homo sapiens mitogen-activated protein kinase-activated protein kinase 2 (MAPKAPK2), transcript variant 1, mRNA [NM_004759]	CCCCCACTTAGTGCTGGTCCTAGGTCCTCTGAGGCACTCATCTACTGAATGACCTCTCTA	206907004	chr1	206906945	+	FALSE	hs|1q32.1	ENST00000367103	9261	NM_004759	mitogen-activated protein kinase-activated protein kinase 2	chr1:206906945-206907004	GO:0019369|GO:0005515|GO:0010467|GO:0006691|GO:0051403|GO:0034605|GO:0002756|GO:0018105|GO:0000165|GO:0002755|GO:0032496|GO:0070062|GO:0005813|GO:0048839|GO:0038124|GO:0038123|GO:0032680|GO:0034134|GO:0006950|GO:0002224|GO:0045087|GO:0005654|GO:0032675|GO:0034166|GO:0035666|GO:0034162|GO:0035924|GO:0034142|GO:0031572|GO:0007265|GO:0005634|GO:0044281|GO:0005829|GO:0000187|GO:0005737|GO:0006954|GO:…	NM_004759	THC2541451	Hs.643566
	A_24_P162145	6.06111	P	4.24237	A	3.52773	NA	Homo sapiens mRNA for FLJ00254 protein. [AK074181]	CACATCCCAACTCCAATGTAACTTTTAGTGTGTATGTATAAAAGTTTATTCATTTAATTA	94626937	chr1	94626878	-	FALSE	hs|1p22.1	NA	NA	AK074181	NA	chr1:94626937-94626878	NA	NA	NA	Hs.681802
	A_23_P24716	14.2297	P	13.2246	P	2.00709	TMEM132A	Homo sapiens transmembrane protein 132A (TMEM132A), transcript variant 1, mRNA [NM_017870]	ATGGTCGTGAGGAAGGGCTCATGCCCCTTATTTATGGGAACCATCTCATTCTAACAGAAT	60704611	chr11	60704552	+	FALSE	hs|11q12.2	ENST00000005286	54972	NM_017870	transmembrane protein 132A	chr11:60704552-60704611	GO:0008150|GO:0003674|GO:0000139|GO:0005789|GO:0016021|GO:0070062	NM_017870	THC2494909	Hs.118552
	A_23_P165521	5.33437	P	3.97914	A	2.55838	STRN	Homo sapiens striatin, calmodulin binding protein (STRN), mRNA [NM_003162]	CTGACGCACTGGCTAAAGTCTTTGTATGACGCAATGCATCATCTTCACCTTCTAGCTGTT	37076627	chr2	37076568	-	FALSE	hs|2p22.2	ENST00000379213	6801	NM_003162	striatin, calmodulin binding protein	chr2:37076627-37076568	GO:0005515|GO:0005516|GO:0008285|GO:0030331|GO:0000159|GO:0014069|GO:0032403|GO:0016358|GO:0005737|GO:0070830|GO:0043197|GO:0016020|GO:0045211|GO:0043025|GO:0007626|GO:0005923|GO:0016055|GO:0051721|GO:0070016	NM_003162	NP1457125	Hs.127486
	A_32_P40456	6.34773	P	7.4727	P	0.458512	NA	AGENCOURT_6480053 NIH_MGC_92 Homo sapiens cDNA clone IMAGE:5575564 5', mRNA sequence [BM475547]	TGGGACCTTACCTAAGTTAGATCTAGTACCATTAAGGCTTTCTATGCATACAGATAAGTC	2783885	chr9	2783826	-	FALSE	hs|9p24.2	NA	NA	BM475547	NA	chr9:002783885-002783826	NA	NA	THC2690009	Hs.617336
	A_23_P86660	8.41147	P	9.46531	P	0.481684	HNRNPA3	Homo sapiens heterogeneous nuclear ribonucleoprotein A3 (HNRNPA3), mRNA [NM_194247]	CAATAAAAAGGGGAATGGCGCATGCTAGTGTTTGAATATGCTCTCTTGTTGCTCTAATTC	178085765	chr2	178085706	+	FALSE	hs|2q31.2	ENST00000411529	220988	NM_194247	heterogeneous nuclear ribonucleoprotein A3	chr2:178085706-178085765	GO:0008380|GO:0005515|GO:0010467|GO:0000166|GO:0000398|GO:0030529|GO:0003723|GO:0005654|GO:0005634|GO:0071013	NM_194247	THC2469864	Hs.516539
	A_32_P141238	8.73092	P	10.748	P	0.247051	ANO2	Homo sapiens anoctamin 2, calcium activated chloride channel (ANO2), transcript variant 2, mRNA [NM_001278597]	AAACCTGGGCTTGTCTCCACTTCACGTCACAAAAACGTTTGGAGCTAAATGCAGATAACC	5671939	chr12	5671880	-	FALSE	hs|12p13.31	ENST00000612575	57101	NM_001278597	anoctamin 2, calcium activated chloride channel	chr12:5671939-5671880	GO:0034220|GO:0046982|GO:0005886|GO:0034707|GO:0005229|GO:0031513|GO:0005654|GO:0055085|GO:0042803	NM_001278597	NP1167986	Hs.148970
	A_23_P12911	11.6174	P	12.9023	P	0.410414	C11orf24	Homo sapiens chromosome 11 open reading frame 24 (C11orf24), transcript variant 1, mRNA [NM_022338]	CTTTCCTTTTGCCTTTGAGACCAAACCAAGTGCTTCCAAATTCTTTTGGTGCAATTGAGG	68029070	chr11	68029011	-	FALSE	hs|11q13.2	ENST00000304271	53838	NM_022338	chromosome 11 open reading frame 24	chr11:68029070-68029011	GO:0005794|GO:0005886|GO:0016021	NM_022338	THC2613960	Hs.303025
	A_24_P299429	7.70374	P	9.13802	P	0.370033	KLHDC10	Homo sapiens kelch domain containing 10 (KLHDC10), mRNA [NM_014997]	GACACAGAGGAAACTCCATTATTTGAACACATTTCTTTGGCTCTTGACAAATACTTGCTT	129774355	chr7	129774296	+	FALSE	hs|7q32.2	ENST00000335420	23008	NM_014997	kelch domain containing 10	chr7:129774296-129774355	GO:0005515|GO:0005737|GO:0005634	NM_014997	THC2626685	Hs.520710
	A_24_P859032	6.71563	P	5.19919	P	2.86085	FEM1A	fem-1 homolog a (C. elegans) [Source:HGNC Symbol;Acc:HGNC:16934] [ENST00000269856]	GTTGTACAAGACACCTTGAACTTCTGCATGAACTGGGACATTCAGAATTCCCTGGAGCAA	4801123	chr19	4801064	+	FALSE	hs|19p13.3	ENST00000269856	55527	NA	fem-1 homolog a (C. elegans)	chr19:4801064-4801123	GO:0005737|GO:0004842|GO:0016567|GO:0050728|GO:0051438|GO:0031867	NA	THC2660977	NA
	A_23_P419624	9.20757	P	10.5102	P	0.40538	BLCAP	Homo sapiens bladder cancer associated protein (BLCAP), transcript variant 1, mRNA [NM_006698]	TTTTGAGGTTTAGCAATAGCTAGCTATATATGGTAGGTGCCGCTACAGTTTTTATTTAGC	36146328	chr20	36146269	-	FALSE	hs|20q11.23	ENST00000414542	10904	NM_006698	bladder cancer associated protein	chr20:36146328-36146269	GO:0005515|GO:0007049|GO:0030262|GO:0016021	NM_006698	THC2470075	Hs.472651
	A_24_P814444	8.66276	P	9.7315	P	0.476734	NAA50	Homo sapiens N(alpha)-acetyltransferase 50, NatE catalytic subunit (NAA50), mRNA [NM_025146]	GTAGCTTTCGTAGGACATCTGATTATAATGCTTTTCTTTGTTTCTTTGTCCATACTGAAC	113435494	chr3	113435435	-	FALSE	hs|3q13.2	ENST00000240922	80218	NM_025146	N(alpha)-acetyltransferase 50, NatE catalytic subunit	chr3:113435494-113435435	GO:0031415|GO:0005515|GO:0005737|GO:0071962|GO:0043967|GO:0004596|GO:0052858|GO:0010485|GO:0070062|GO:0006474	NM_025146	NA	Hs.372378
	A_24_P49427	6.21769	P	7.22762	P	0.496569	NYAP2	Homo sapiens neuronal tyrosine-phosphorylated phosphoinositide-3-kinase adaptor 2 (NYAP2), mRNA [NM_020864]	ATAGCTCATATGAACACTGCTCTGAACTCCTCTGACTTAGCATTCAACTTAAGTCAAGAA	226518444	chr2	226518385	+	FALSE	hs|2q36.3	ENST00000272907	57624	NM_020864	neuronal tyrosine-phosphorylated phosphoinositide-3-kinase adaptor 2	chr2:226518385-226518444	GO:0048812|GO:0014065	NM_020864	THC2510738	Hs.224409
	A_24_P106357	7.46465	P	8.55305	P	0.470281	WDR36	Homo sapiens WD repeat domain 36 (WDR36), mRNA [NM_139281]	CATATTCCTAGTAAATGATGCATTACTTTGGTATGTTCTCAGATTTGGGTAAAGCCTTCC	110465759	chr5	110465700	+	FALSE	hs|5q22.1	ENST00000506538	134430	NM_139281	WD repeat domain 36	chr5:110465700-110465759	GO:0008150|GO:0030516|GO:0001895|GO:0006364|GO:0032040|GO:0005730|GO:0005575|GO:0034388|GO:0007601|GO:0050896	NM_139281	THC2602305	Hs.533237
	A_32_P125558	10.7238	P	12.0121	P	0.409435	NA	NA	ATTGGATGGGGTTTTGAGTTGCTGGAATAATGGAGTTACAGTGTACAATGCATAAGCAAC	57819898	chr19	57819839	+	FALSE	hs|19q13.43	ENST00000593427	NA	NA	NA	chr19:57819839-57819898	NA	NA	THC2551769	NA
	A_23_P255328	6.01806	P	4.78055	A	2.3579	PRDM8	Homo sapiens PR domain containing 8 (PRDM8), transcript variant 1, mRNA [NM_020226]	CCTGTGTCCTGAGCCATACTTCCCTATATGACAGCATAGCTTTCATAGCTCTCAAGTCTA	81121421	chr4	81121362	+	FALSE	hs|4q21.21	ENST00000515013	56978	NM_020226	PR domain containing 8	chr4:81121362-81121421	GO:0021540|GO:0021957|GO:0003714|GO:0003682|GO:0046974|GO:0006325|GO:0005654|GO:0045892|GO:0003677|GO:0046872|GO:0006351|GO:0051567	NM_020226	THC2606207	Hs.373642
	A_23_P32021	8.30609	P	9.36896	P	0.478678	FANCC	Homo sapiens Fanconi anemia, complementation group C (FANCC), transcript variant 1, mRNA [NM_000136]	GAATCTGACCTTACTCTAGCAGGAGTTTTTGTAGACTCTCCCTGATAGTTTAGTTTTTGA	97861581	chr9	97861522	-	FALSE	hs|9q22.32	ENST00000375305	2176	NM_000136	Fanconi anemia, complementation group C	chr9:97861581-97861522	GO:0005515|GO:0005737|GO:0006461|GO:0006281|GO:0019430|GO:0005654|GO:0005634|GO:0006289|GO:0002262|GO:0007281|GO:0043240|GO:0005829	NM_000136	THC2613468	Hs.494529
	A_23_P122924	10.298	P	8.46979	P	3.55101	INHBA	Homo sapiens inhibin, beta A (INHBA), mRNA [NM_002192]	AAACATCATCAAAAAGGACATTCAGAACATGATCGTGGAGGAGTGTGGGTGCTCATAGAG	41729305	chr7	41729246	-	FALSE	hs|7p14.1	ENST00000442711	3624	NM_002192	inhibin, beta A	chr7:41729305-41729246	GO:0005515|GO:0042541|GO:0030308|GO:0042701|GO:0035987|GO:0030154|GO:0042802|GO:0071397|GO:0045077|GO:0001942|GO:0046982|GO:0046882|GO:0006952|GO:0046881|GO:0046880|GO:0032924|GO:0045786|GO:0005125|GO:0005160|GO:0045650|GO:0032270|GO:0005179|GO:0045648|GO:0045893|GO:0008083|GO:0040007|GO:0060279|GO:0045578|GO:0008285|GO:0007267|GO:0060395|GO:0071372|GO:0000082|GO:0001541|GO:0070699|GO:0002244|GO:…	NM_002192	THC2641176	Hs.583348
	A_23_P127484	8.51192	P	7.23918	P	2.41619	CCDC87	Homo sapiens coiled-coil domain containing 87 (CCDC87), mRNA [NM_018219]	GAGGGTTCAGGAACATTATGCTTCCAACTATGAAGGGATTGAGACTAAAACTATTGTTTT	66357797	chr11	66357738	-	FALSE	hs|11q13.2	ENST00000333861	55231	NM_018219	coiled-coil domain containing 87	chr11:66357797-66357738	GO:0008017|GO:0000910|GO:0000226	NM_018219	THC2472650	Hs.121072
	A_24_P294703	8.30298	P	9.36268	P	0.479733	PRRC1	Homo sapiens proline-rich coiled-coil 1 (PRRC1), transcript variant 2, mRNA [NM_130809]	GCGGAGGGAGAGTGCTATTTGCTTTTGTTCTCCCTCTGTCTTAGGAAAAGCCATCTTTAA	126890029	chr5	126889970	+	FALSE	hs|5q23.2	ENST00000512635	133619	NM_130809	proline-rich coiled-coil 1	chr5:126889970-126890029	GO:0005794	NM_130809	THC2466714	Hs.483259
	A_32_P30345	6.55667	P	7.95744	P	0.378726	RAB30	Homo sapiens RAB30, member RAS oncogene family (RAB30), transcript variant 1, mRNA [NM_001286059]	CCTCTGCATTGTTTAAAGGACAACTACAAATCATGCTGGATAAGAGTACTCATTCAATCT	82684545	chr11	82684486	-	FALSE	hs|11q14.1	ENST00000533486	27314	NM_001286059	RAB30, member RAS oncogene family	chr11:82684545-82684486	GO:0005802|GO:0005801|GO:0005795|GO:0003924|GO:0031985|GO:0005525|GO:0034389|GO:0006886|GO:0005737|GO:0016020|GO:0008152|GO:0007030|GO:0032482|GO:0019003	NM_001286059	THC2615857	Hs.40758
	A_24_P273143	8.85783	P	13.4834	P	0.0405096	LINC00152	Homo sapiens long intergenic non-protein coding RNA 152 (LINC00152), transcript variant 1, long non-coding RNA [NR_024204]	ACAGGAAGCTCTATGACACACTTGATCGAATATGACAGACACCGAAAATCACGACTCAGC	87820802	chr2	87820743	+	FALSE	hs|2p11.2	ENST00000455131	112597	NR_024204	long intergenic non-protein coding RNA 152	chr2:87820743-87820802	NA	NR_024204	THC2479966	Hs.652166
	A_24_P123408	8.13662	P	6.46854	P	3.17791	ABLIM3	Homo sapiens actin binding LIM protein family, member 3 (ABLIM3), transcript variant 2, mRNA [NM_014945]	TTTGACCGCAGCATGCACAAGCTCCAAAGTGGAATTGGCCGGCTGATTCTGAAGGAAGAA	148627383	chr5	148626089	+	FALSE	hs|5q32	ENST00000517451	22885	NM_014945	actin binding LIM protein family, member 3	chr5:148626089-148627383	GO:0042384|GO:0005737|GO:0001725|GO:0030036|GO:0007411|GO:0045944|GO:0030032|GO:0008270|GO:0003779|GO:0030027|GO:0006351	NM_014945	NP706950	Hs.49688
	A_32_P158708	3.7999	A	5.27896	P	0.358723	lnc-CPM-3	DB380247 PLACE1 Homo sapiens cDNA clone PLACE1011259 3', mRNA sequence [DB380247]	CAGGCAAAAATACTAAACCTGTATATTTGGTATTGCAAATACACTTATGCATGAGCAAGC	69053938	chr12	69053879	-	FALSE	hs|12q15	NA	NA	DB380247	lnc-CPM-3:1	chr12:69053938-69053879	NA	NA	NA	Hs.693756
	A_24_P293192	7.52577	P	9.20883	P	0.311421	FXYD3	Homo sapiens FXYD domain containing ion transport regulator 3 (FXYD3), transcript variant 1, mRNA [NM_005971]	GCCAATGACCTAGAAGATAAAAACAGTCCTTTCTACTATGACTGGCACAGCCTCCAGGTT	35613688	chr19	35611999	+	FALSE	hs|19q13.12	ENST00000604255	5349	NM_005971	FXYD domain containing ion transport regulator 3	chr19:35611999-35613688	GO:0006821|GO:0050790|GO:0034220|GO:0005886|GO:0005887|GO:0034707|GO:0005789|GO:0051117|GO:0055085|GO:0005254|GO:0070062	NM_005971	THC2779883	Hs.301350
	A_24_P83615	7.64538	P	6.58258	P	2.08898	NLRP1	Homo sapiens NLR family, pyrin domain containing 1 (NLRP1), transcript variant 5, mRNA [NM_001033053]	CTTCATTCCCGTCACCTCTGTGGTGTTGCTTTACCACCGCGTCCATCCTGAGGAAGTCAC	5424946	chr17	5424887	-	FALSE	hs|17p13.2	ENST00000613500	22861	NM_001033053	NLR family, pyrin domain containing 1	chr17:5424946-5424887	GO:0005515|GO:0006919|GO:0072558|GO:0019904|GO:0050727|GO:0006915|GO:0005634|GO:0051402|GO:0005524|GO:0008656|GO:0035872|GO:0005829|GO:0005622|GO:0050718|GO:0045087|GO:0032495|GO:0019899|GO:0042742	NM_001033053	THC2479491	Hs.652273
	A_23_P59397	9.43929	P	8.22827	P	2.31501	RSPH3	Homo sapiens radial spoke 3 homolog (Chlamydomonas) (RSPH3), mRNA [NM_031924]	ATCAGGTAATGATGTGCGAGTCCCCTCAGGTTATAGAAATTATGTTGTATTTAGTCAGTA	159398519	chr6	159398460	-	FALSE	hs|6q25.3	ENST00000252655	83861	NM_031924	radial spoke 3 homolog (Chlamydomonas)	chr6:159398519-159398460	NA	NM_031924	THC2473581	Hs.154628
	A_23_P421401	3.65785	A	5.64948	P	0.251454	PDGFRB	Homo sapiens platelet-derived growth factor receptor, beta polypeptide (PDGFRB), mRNA [NM_002609]	ACTCACGTTAACTCACATTTATACAGCAGAAATGCTATTTTGTATGCTGTTAAGTTTTTC	149493523	chr5	149493464	-	FALSE	hs|5q32	ENST00000261799	5159	NM_002609	platelet-derived growth factor receptor, beta polypeptide	chr5:149493523-149493464	GO:0005515|GO:0042542|GO:0034405|GO:0035789|GO:0031226|GO:0046777|GO:0004992|GO:0043552|GO:0007173|GO:0001894|GO:0032956|GO:0035441|GO:0035791|GO:0032355|GO:0035793|GO:0038085|GO:0030335|GO:0009986|GO:0019901|GO:0046488|GO:0009636|GO:0045840|GO:0014068|GO:0018108|GO:0005161|GO:0001701|GO:0007186|GO:0032967|GO:0008543|GO:0045087|GO:0042060|GO:0038091|GO:0005925|GO:0038095|GO:0043548|GO:0008284|GO:…	NM_002609	THC2670736	Hs.509067
	A_23_P32500	4.41538	A	5.73336	P	0.401095	STAB1	Homo sapiens stabilin 1 (STAB1), mRNA [NM_015136]	GTGGTTAGCCGTATCATTGTGTGGGACATCATGGCCTTCAATGGCATCATCCATGCTCTG	52557742	chr3	52557683	+	FALSE	hs|3p21.1	ENST00000462741	23166	NM_015136	stabilin 1	chr3:52557683-52557742	GO:0005515|GO:0005886|GO:0007267|GO:0015035|GO:0030169|GO:0006898|GO:0030666|GO:0005041|GO:0006954|GO:0005540|GO:0005887|GO:0016525|GO:0007155|GO:0042742|GO:0055114|GO:0005044	NM_015136	THC2462110	Hs.301989
	A_24_P228149	5.83055	P	4.68305	A	2.21531	KRT13	Homo sapiens keratin 13, type I (KRT13), transcript variant 2, mRNA [NM_002274]	AGATCCTGACCGCCACCATTGAAAACAACCGGGTCATCCTGGAGATTGACAATGCCAGGC	39661309	chr17	39659920	-	FALSE	hs|17q21.2	ENST00000587118	3860	NM_002274	keratin 13, type I	chr17:39661309-39659920	GO:0009314|GO:0071300|GO:0005198|GO:0007010|GO:0005634|GO:0045111|GO:0045095|GO:0043587|GO:0070062	NM_002274	THC2527435	Hs.654550
	A_23_P207736	7.44553	P	8.61706	P	0.443949	USP36	ubiquitin specific peptidase 36 [Source:HGNC Symbol;Acc:HGNC:20062] [ENST00000542802]	TTCGTTAATTCTTGGGCAGTGGTGAGCACGAGATGACTTTCTGCAGCGTTTATCACTGTT	76792187	chr17	76792128	-	FALSE	hs|17q25.3	ENST00000542802	57602	XM_005257543	ubiquitin specific peptidase 36	chr17:76792187-76792128	GO:0004197|GO:0016579|GO:0004843|GO:0061136|GO:0005730|GO:0043161|GO:0005634	XM_005257543	THC2493307	Hs.464243
	A_23_P420209	7.94694	P	6.7949	P	2.22228	GCNT3	Homo sapiens glucosaminyl (N-acetyl) transferase 3, mucin type (GCNT3), mRNA [NM_004751]	TTTGAAGAACCCTAAATCCCAACAACTGATTGAATGGGTAAAAGACACTTATAGCCCAGA	59911423	chr15	59911364	+	FALSE	hs|15q22.2	ENST00000560585	9245	NM_004751	glucosaminyl (N-acetyl) transferase 3, mucin type	chr15:59911364-59911423	GO:0003829|GO:0005975|GO:0002426|GO:0016266|GO:0008109|GO:0050892|GO:0000139|GO:0006493|GO:0016020|GO:0060993|GO:0048729|GO:0016021|GO:0044267|GO:0047225|GO:0070062|GO:0043687	NM_004751	THC2463212	Hs.194710
	A_32_P30477	5.93291	P	4.84552	A	2.1249	NA	NA	ATCGTGGAGGTAACATGTCTGGACCGTTGTCTGATATTCAGTTTTTATAGCTGGGGAGAC	130608539	chr11	130608480	+	FALSE	hs|11q24.3	NA	NA	NA	NA	chr11:130608480-130608539	NA	NA	THC2746700	NA
	A_23_P53126	6.6717	P	5.46344	P	2.31059	LMO2	Homo sapiens LIM domain only 2 (rhombotin-like 1) (LMO2), transcript variant 1, mRNA [NM_005574]	GATGAATCACTGTTTTTAGACACCTTCATTTTGAGGGGAGGAGTTCCACAGATTGTTTCT	33880302	chr11	33880243	-	FALSE	hs|11p13	ENST00000257818	4005	NM_005574	LIM domain only 2 (rhombotin-like 1)	chr11:33880302-33880243	GO:0005515|GO:0001102|GO:0005667|GO:0097067|GO:0048037|GO:0000977|GO:0001190|GO:0000981|GO:0043425|GO:0070888|GO:0005634|GO:0007275|GO:0001228|GO:0045647|GO:0045944|GO:0003682|GO:0008270|GO:0042789|GO:0035162	NM_005574	NP1200300	Hs.34560
	A_24_P941279	9.51296	P	8.31591	P	2.29271	TMEM265	Homo sapiens transmembrane protein 265 (TMEM265), mRNA [NM_001256829]	GGACTCTCTCAAGGGGCTTTGGAAGAGCTCTTCTAGCCCTTTATAAAAGGAGGGCAGCAG	30755434	chr16	30755375	+	FALSE	hs|16p11.2	ENST00000380361	100862671	NM_001256829	transmembrane protein 265	chr16:30755375-30755434	NA	NM_001256829	THC2547218	Hs.667372
	A_24_P80571	8.92723	P	9.9892	P	0.478978	NA	NA	CCTAAGTCTCTGACGCTATAGGATAGCGAAAGAGGTAGGCAATCGTAACAGACACTGTAT	61684310	chr5	61684251	+	FALSE	hs|5q12.1	NA	NA	NA	NA	chr5:061684251-061684310	NA	NA	THC2495785	NA
	A_24_P22163	10.1123	P	9.03835	P	2.10514	DICER1	Homo sapiens dicer 1, ribonuclease type III (DICER1), transcript variant 1, mRNA [NM_177438]	AGACAGTCTGGCAGGTGTACTATCCCATGATGCGGCCACTAATAGAAAAGTTTTCTGCAA	95557584	chr14	95557432	-	FALSE	hs|14q32.13	ENST00000527414	23405	NM_177438	dicer 1, ribonuclease type III	chr14:95557584-95557432	GO:0060576|GO:0005515|GO:0010467|GO:0070173|GO:0051216|GO:0045069|GO:0004530|GO:0048536|GO:0009791|GO:0016442|GO:0031069|GO:0048608|GO:0051607|GO:0004525|GO:0048255|GO:0014835|GO:0010660|GO:0005793|GO:0000122|GO:0004521|GO:0021889|GO:0055013|GO:0003725|GO:0030423|GO:2000630|GO:0030424|GO:0021987|GO:0030422|GO:0030324|GO:0005634|GO:0021675|GO:0030425|GO:0046872|GO:0005829|GO:0030426|GO:0035068|GO:…	NM_177438	THC2615994	Hs.87889
	A_32_P27706	8.96421	P	10.2028	P	0.423793	AGPS	Homo sapiens alkylglycerone phosphate synthase (AGPS), mRNA [NM_003659]	ACTGAGCCATACTGTTTTCCACAAGGGCTCAACACATAGTCAGTATTCCGTGCTTTCAGT	178408449	chr2	178408390	+	FALSE	hs|2q31.2	ENST00000264167	8540	NM_003659	alkylglycerone phosphate synthase	chr2:178408390-178408449	GO:0008610|GO:0008762|GO:0005782|GO:0008611|GO:0005730|GO:0044281|GO:0043231|GO:0005739|GO:0071949|GO:0016020|GO:0008609|GO:0005778|GO:0044255|GO:0055114|GO:0005777	NM_003659	THC2517649	Hs.516543
	A_24_P250922	7.73816	P	6.17001	P	2.96524	PTGS2	Homo sapiens prostaglandin-endoperoxide synthase 2 (prostaglandin G/H synthase and cyclooxygenase) (PTGS2), mRNA [NM_000963]	TGAGATATTTAAGGTTGAATGTTTGTCCTTAGGATAGGCCTATGTGCTAGCCCACAAAGA	186641528	chr1	186641469	-	FALSE	hs|1q31.1	ENST00000367468	5743	NM_000963	prostaglandin-endoperoxide synthase 2 (prostaglandin G/H synthase and cyclooxygenase)	chr1:186641528-186641469	GO:0019369|GO:0006693|GO:0035633|GO:0019674|GO:0010042|GO:0042803|GO:0071636|GO:0031622|GO:0034644|GO:0004601|GO:0001516|GO:0032496|GO:0051926|GO:0007613|GO:0007612|GO:0006979|GO:0032355|GO:0042633|GO:0007566|GO:0051968|GO:0031394|GO:0051384|GO:0045786|GO:0071318|GO:0043234|GO:0070542|GO:0050873|GO:0032227|GO:0005789|GO:0019899|GO:0055114|GO:0020037|GO:0042346|GO:0043005|GO:0008285|GO:0006767|GO:…	NM_000963	THC2462726	Hs.196384
	A_23_P257231	4.87963	A	6.55694	P	0.312664	ETNPPL	Homo sapiens ethanolamine-phosphate phospho-lyase (ETNPPL), transcript variant 1, mRNA [NM_031279]	AGAGCAAAGTATAACAGGTGCCTTCACTTTTGAGACTTAGTGCCTTAAAATATGTATTCT	109663325	chr4	109663266	-	FALSE	hs|4q25	ENST00000411864	64850	NM_031279	ethanolamine-phosphate phospho-lyase	chr4:109663325-109663266	GO:0005739|GO:0030170|GO:0008152|GO:0050459|GO:0008483|GO:0005575	NM_031279	NP307171	Hs.106576
	A_32_P232237	5.50458	P	6.6481	P	0.452654	CAND1	cullin-associated and neddylation-dissociated 1 [Source:HGNC Symbol;Acc:HGNC:30688] [ENST00000545606]	TTAATTGCCAATCTCTGGATATATTATGCTTAGTAAGTGTTTTGAAATTAAAGACCTTAA	67709848	chr12	67709789	+	FALSE	hs|12q15	ENST00000545606	55832	NA	cullin-associated and neddylation-dissociated 1	chr12:67709789-67709848	GO:0005515|GO:0031461|GO:0016567|GO:0045899|GO:0000151|GO:0005634|GO:0010265|GO:0043086|GO:0030154|GO:0005737|GO:0016020|GO:0017025|GO:0005654|GO:0070062	NA	THC2682280	NA
	A_23_P68183	8.951	P	10.3001	P	0.392551	ALPPL2	Homo sapiens alkaline phosphatase, placental-like 2 (ALPPL2), mRNA [NM_031313]	TCCTCCTATACGGAAACGGTCCAGGCTATGTGCTCAAGGACGGCGCCCGGCCGGATGTTA	233274143	chr2	233274084	+	FALSE	hs|2q37.1	ENST00000611550	251	NM_031313	alkaline phosphatase, placental-like 2	chr2:233274084-233274143	GO:0005886|GO:0004035|GO:0016311|GO:0031225|GO:0046872	NM_031313	NA	Hs.333509
	A_32_P87110	6.87676	P	5.82467	P	2.07353	LOC100507521	PREDICTED: Homo sapiens uncharacterized LOC100507521 (LOC100507521), ncRNA [XR_110911]	GCTATAAAAGAGCAATGGTTTTGGATTCACAAAACCTGCCTGAGTGAACCTGGTTGCCAT	61849138	chr11	61844959	-	FALSE	hs|11q12.3	ENST00000524942	100507521	XR_110911	uncharacterized LOC100507521	chr11:61849138-61844959	NA	XR_110911	THC2699641	Hs.128709
	A_23_P155236	7.06486	P	9.25246	P	0.219517	MUC13	Homo sapiens mucin 13, cell surface associated (MUC13), mRNA [NM_033049]	TGAGACAATGGTTAGGGTTGTTTTCTTAATTCTTTTCCTGGTAGGGCAACAAGAACCATT	124625315	chr3	124625256	-	FALSE	hs|3q21.2	ENST00000616727	56667	NM_033049	mucin 13, cell surface associated	chr3:124625315-124625256	GO:0016324|GO:0030277|GO:0006493|GO:0005796|GO:0016266|GO:0016021|GO:0044267|GO:0005615|GO:0042803|GO:0070062|GO:0043687|GO:0005829	NM_033049	THC2467665	Hs.5940
	A_24_P245330	7.51887	P	8.78236	P	0.416534	USP14	ubiquitin specific peptidase 14 (tRNA-guanine transglycosylase) [Source:HGNC Symbol;Acc:HGNC:12612] [ENST00000261601]	GTGATTAAAAGTCTTGAGAGGTCAGGCAATTTTTGTAAGGCTAGAAGGAAAAGTGAGGTT	213911	chr18	213852	+	FALSE	hs|18p11.32	ENST00000261601	9097	AK098497	ubiquitin specific peptidase 14 (tRNA-guanine transglycosylase)	chr18:213852-213911	GO:0005515|GO:0016579|GO:0000502|GO:0004843|GO:0004866|GO:0005886|GO:0009986|GO:0045202|GO:0007268|GO:0008193|GO:0005634|GO:0004197|GO:0010951|GO:0005737|GO:0061136|GO:0050920|GO:0070628|GO:0016023|GO:0043161|GO:0070062	NA	THC2519875	Hs.464416
	A_23_P209055	6.5328	P	5.06022	P	2.77518	CD22	Homo sapiens CD22 molecule (CD22), transcript variant 1, mRNA [NM_001771]	GCCTCAGGCACAAGAAAATGTGGACTATGTGATCCTCAAACATTGACACTGGATGGGCTG	35837614	chr19	35837555	+	FALSE	hs|19q13.12	ENST00000594250	933	NM_001771	CD22 molecule	chr19:35837555-35837614	GO:0005515|GO:0005887|GO:0030246|GO:0007155|GO:0009897|GO:0070062	NM_001771	THC2486527	Hs.579691
	A_23_P58328	11.1555	P	9.29404	P	3.63371	ANXA10	Homo sapiens annexin A10 (ANXA10), mRNA [NM_007193]	TGGTGATGCTGAGGACTACTAAAATGAAGAGGACTTGGAGTACTGTGCACTCCTCTTTCT	169108623	chr4	169108564	+	FALSE	hs|4q32.3	ENST00000617524	11199	NM_007193	annexin A10	chr4:169108564-169108623	GO:0005739|GO:0005544|GO:0005509	NM_007193	THC2472180	Hs.188401
	A_32_P149753	4.40684	A	5.41394	P	0.497545	NA	Homo sapiens cDNA FLJ12786 fis, clone NT2RP2001936. [AK022848]	ACAAATCTAATACAGTACTGTAATTATTTCAAAGGTTACTATTTTACCCTAAACTCATTT	89927874	chr11	89927815	-	FALSE	hs|11q14.3	NA	NA	AK022848	NA	chr11:89927874-89927815	NA	NA	THC2601137	Hs.112482
	A_23_P51126	6.48096	P	3.62954	A	7.21711	IL1RL1	Homo sapiens interleukin 1 receptor-like 1 (IL1RL1), transcript variant 1, mRNA [NM_016232]	TGGTTTTAAGAATAGCTGACGTGAAGGAAGAGGATTTATTGCTGCAGTACGACTGTCTGG	102959818	chr2	102959759	+	FALSE	hs|2q12.1	ENST00000427077	9173	NM_016232	interleukin 1 receptor-like 1	chr2:102959759-102959818	GO:0005515|GO:0032754|GO:0004896|GO:0043032|GO:0002113|GO:0005576|GO:0035556|GO:0031012|GO:0007165|GO:0002114|GO:0006955|GO:0050729|GO:0002826|GO:0004908|GO:0005057|GO:0016021|GO:0032689|GO:0009897|GO:0090197|GO:0043124	NM_016232	THC2483517	Hs.66
	A_24_P201739	9.01567	P	7.82914	P	2.27605	SH2B3	Homo sapiens SH2B adaptor protein 3 (SH2B3), transcript variant 1, mRNA [NM_005475]	TTCTGGACCGTAGGAAAAAGGAATAGCAATCATTAAAATCTTGGGCCAGAGAACACTATT	111889052	chr12	111888993	+	FALSE	hs|12q24.12	NA	10019	NM_005475	SH2B adaptor protein 3	chr12:111888993-111889052	GO:0035556|GO:0005515|GO:0007596|GO:0042301|GO:0004871|GO:0035162|GO:0032403|GO:0030154|GO:0005829	NM_005475	THC2514529	Hs.506784
	A_24_P177236	5.19727	P	4.17733	A	2.02783	CABP7	Homo sapiens calcium binding protein 7 (CABP7), mRNA [NM_182527]	CCCACGGGGTACTGGAAGACAGTGGTTCTGATGGGTTCAGCCCTAGAGAGAGAGAGAGAA	30127361	chr22	30127302	+	FALSE	hs|22q12.2	ENST00000216144	164633	NM_182527	calcium binding protein 7	chr22:30127302-30127361	GO:0048471|GO:0005886|GO:0005509|GO:0016021|GO:0032588	NM_182527	THC2477601	Hs.643608
	A_24_P124624	7.31201	P	8.89494	P	0.333804	OLR1	Homo sapiens oxidized low density lipoprotein (lectin-like) receptor 1 (OLR1), transcript variant 1, mRNA [NM_002543]	TTGTAGATGAACTCTTCTCAACTCTGTTTTGCTATGCTATAATTCCGAAACATACAAGAC	10311657	chr12	10311598	-	FALSE	hs|12p13.2	ENST00000309539	4973	NM_002543	oxidized low density lipoprotein (lectin-like) receptor 1	chr12:10311657-10311598	GO:0005515|GO:0042542|GO:0008219|GO:0005886|GO:0008015|GO:0050900|GO:0006898|GO:0043231|GO:0043235|GO:0005041|GO:0006954|GO:0016020|GO:0005887|GO:0007596|GO:0042157|GO:0006508|GO:0007159|GO:0030246|GO:0045121|GO:0005654|GO:0070062	NM_002543	THC2461760	Hs.412484
	A_23_P103433	9.56141	P	8.53065	P	2.04311	OSCP1	Homo sapiens organic solute carrier partner 1 (OSCP1), transcript variant 1, mRNA [NM_145047]	CCCATGGCCCAGAATGATGCTGCTAGTTTTCTACTGAGTGAAGCCATTACGTCTATTTCT	36883674	chr1	36883615	-	FALSE	hs|1p34.3	ENST00000471369	127700	NM_145047	organic solute carrier partner 1	chr1:36883674-36883615	GO:0009925|GO:0006810	NM_145047	THC2602878	Hs.202207
	A_24_P225679	7.04138	P	5.87917	P	2.23799	IRS1	Homo sapiens insulin receptor substrate 1 (IRS1), mRNA [NM_005544]	TTTTTCCTGTAAGACAATAGGCCATGTTAATTAAACTGAAGAAGGATATATTTGGCTGGG	227600207	chr2	227600148	-	FALSE	hs|2q36.3	ENST00000305123	3667	NM_005544	insulin receptor substrate 1	chr2:227600207-227600148	GO:0005515|GO:0008286|GO:0010468|GO:0034504|GO:0008284|GO:0005886|GO:0005159|GO:0005158|GO:0043434|GO:0005634|GO:0030879|GO:0060397|GO:0036064|GO:0043231|GO:0005829|GO:0010907|GO:0005737|GO:0043552|GO:0007173|GO:0046326|GO:0005899|GO:0005080|GO:0005068|GO:0004871|GO:0046676|GO:0042169|GO:0032868|GO:0048011|GO:0032869|GO:0030335|GO:0045725|GO:0048015|GO:0046627|GO:0046628|GO:0002053|GO:0042593|GO:…	NM_005544	THC2463213	Hs.471508
	A_32_P235358	7.98831	P	6.11732	P	3.65783	LOC100130476	Homo sapiens uncharacterized LOC100130476 (LOC100130476), long non-coding RNA [NR_049793]	TGCTTACATGTCTAAGGCCTGAAAAATTGGTAGTGACATCCCAAAATAAATGAAGGTTTT	138144876	chr6	138144817	-	FALSE	hs|6q23.3	NA	100130476	NA	uncharacterized LOC100130476	chr6:138144876-138144817	NA	NR_049793	THC2504912	Hs.598050
	A_23_P73780	10.0434	P	11.2427	P	0.435474	IRAK1	Homo sapiens interleukin-1 receptor-associated kinase 1 (IRAK1), transcript variant 1, mRNA [NM_001569]	TGCACAATGGGGCCGACGAGGCCTAGGGCCCTCCTACCTGCTTACAATTTGGAAAAGTGT	153276900	chrX	153276841	-	FALSE	hs|Xq28	ENST00000369980	3654	NM_001569	interleukin-1 receptor-associated kinase 1	chrX:153276900-153276841	GO:0005515|GO:0004842|GO:0051403|GO:0051259|GO:0042803|GO:0034605|GO:0002756|GO:0004704|GO:0046777|GO:0016301|GO:0002755|GO:0031072|GO:0032496|GO:0007178|GO:0043123|GO:0031663|GO:0005811|GO:0038124|GO:0046982|GO:0038123|GO:0034134|GO:0007568|GO:0002224|GO:0001959|GO:0045087|GO:0034166|GO:0035666|GO:0045893|GO:0010008|GO:0034162|GO:0016567|GO:0034142|GO:0005886|GO:0070423|GO:0005634|GO:0035872|GO:…	NM_001569	THC2539008	Hs.522819
	A_32_P152195	4.80263	A	6.75392	P	0.258585	STAC2	Homo sapiens SH3 and cysteine rich domain 2 (STAC2), mRNA [NM_198993]	CACTGTACATGAGGCTGCATGATGGGTCTGGGGCCTTGCTGATTCCCCAGACCCCTAATT	37366870	chr17	37366811	-	FALSE	hs|17q12	ENST00000333461	342667	NM_198993	SH3 and cysteine rich domain 2	chr17:37366870-37366811	GO:0035556|GO:0046872	NM_198993	THC2473111	Hs.145068
	A_24_P261125	8.71915	P	7.68098	P	2.05362	TMEM2	Homo sapiens transmembrane protein 2 (TMEM2), transcript variant 1, mRNA [NM_013390]	CTCCAAGGTCCATTGTTCTGTTGAGCACAAGAGGAGAAATAAAGCAGTTAAACATTTCAC	74305014	chr9	74300710	-	FALSE	hs|9q21.13	ENST00000542935	23670	NM_013390	transmembrane protein 2	chr9:74305014-74300710	GO:0007275|GO:0016021|GO:0070062	NM_013390	THC2467273	Hs.494146
	A_24_P165949	8.97727	P	7.31324	P	3.16901	CLDN1	Homo sapiens claudin 1 (CLDN1), mRNA [NM_021101]	CCACAGCATGGTATGGCAATAGAATCGTTCAAGAATTCTATGACCCTATGACCCCAGTCA	190028024	chr3	190027965	-	FALSE	hs|3q28	ENST00000490800	9076	NM_021101	claudin 1	chr3:190028024-190027965	GO:0005515|GO:0061436|GO:0016328|GO:0045216|GO:0042802|GO:0016324|GO:0016338|GO:0005198|GO:0005887|GO:0016032|GO:0005923|GO:0016021|GO:0007155	NM_021101	THC2461110	Hs.439060
	A_24_P928830	4.48906	A	5.48911	P	0.499983	NA	NA	TGTCTGGCACAGCTGGCTGTTGCCTTAACCTTGCCGAGAGTCCATCAAGCCTCCATCCTT	NA	NA	NA	NA	FALSE	NA	NA	NA	NA	NA	NA	NA	NA	NA	NA
	A_23_P131754	9.73762	P	8.64686	P	2.12987	C20orf195	Homo sapiens chromosome 20 open reading frame 195 (C20orf195), mRNA [NM_024059]	CCTGCTGCCCAACCGATCCTATAAGTTCACCATCAAGAGGGCCGAGACCTCCACGCTGGT	62187891	chr20	62187832	+	FALSE	hs|20q13.33	ENST00000615526	79025	NM_024059	chromosome 20 open reading frame 195	chr20:62187832-62187891	GO:0070062	NM_024059	THC2605887	Hs.197755
	A_23_P341567	6.61881	P	5.55067	P	2.09673	SLC9B2	Homo sapiens solute carrier family 9, subfamily B (NHA2, cation proton antiporter 2), member 2 (SLC9B2), transcript variant 1, mRNA [NM_178833]	GGATGGACCAGCGAAAAGGCAGAGGTTGAAAAGATAATTGCAGTTGCCTGGGACATTTTT	103964470	chr4	103952924	-	FALSE	hs|4q24	ENST00000362026	133308	NM_178833	solute carrier family 9, subfamily B (NHA2, cation proton antiporter 2), member 2	chr4:103964470-103952924	GO:0034220|GO:0015299|GO:0005743|GO:0016021|GO:0006814|GO:0055085	NM_178833	THC2625365	Hs.546482
	A_24_P17677	6.25316	P	5.16927	P	2.11975	TLR6	Homo sapiens toll-like receptor 6 (TLR6), mRNA [NM_006068]	CAGAGTGAGTGGTGCCATTACGAACTCTATTTTGCCCATCACAATCTCTTTCATGAAGGA	38828973	chr4	38828914	-	FALSE	hs|4p14	ENST00000610323	10333	NM_006068	toll-like receptor 6	chr4:38828973-38828914	GO:0034142|GO:0005886|GO:0042088|GO:0006955|GO:0006954|GO:0042498|GO:0002755|GO:0042496|GO:0030670|GO:0004872|GO:0043507|GO:0043123|GO:0042742|GO:0071723|GO:0045410|GO:0071726|GO:0038124|GO:0046982|GO:0007250|GO:0034150|GO:0038123|GO:0034134|GO:0002224|GO:0007165|GO:0005887|GO:0045087|GO:0035355|GO:0050707|GO:0004888	NM_006068	THC2711998	Hs.575090
	A_24_P286114	8.26762	P	9.39119	P	0.458956	SLC1A3	Homo sapiens solute carrier family 1 (glial high affinity glutamate transporter), member 3 (SLC1A3), transcript variant GLAST, mRNA [NM_004172]	GTGGCTGTCCTCTTAAGACACTAGTAGAGCAAAGACTTAATCATATCAACTTAATTCTGT	36688263	chr5	36688204	+	FALSE	hs|5p13.2	ENST00000613445	6507	NM_004172	solute carrier family 1 (glial high affinity glutamate transporter), member 3	chr5:36688204-36688263	GO:0005886|GO:0007605|GO:0005314|GO:0070779|GO:0005313|GO:0007268|GO:0042995|GO:0031223|GO:0048667|GO:0050885|GO:0043025|GO:0009416|GO:0043205|GO:0017153|GO:0046677|GO:0006811|GO:0009986|GO:0006537|GO:0051938|GO:0021545|GO:0042493|GO:0009611|GO:0055085|GO:0016020|GO:0050806|GO:0001504|GO:0016021|GO:0016595|GO:0009449	NM_004172	THC2465392	Hs.481918
	A_24_P333306	5.91415	P	7.01614	P	0.465875	NA	Homo sapiens cDNA FLJ13675 fis, clone PLACE1011875, highly similar to Homo sapiens mRNA for KIAA0580 protein. [AK023737]	GACAGGCTATGAAATAGTGTTGTCATAACTTATCAGTGGCTAGTAAATAGGGTAGTTGCC	36149504	chr4	36149445	-	FALSE	hs|4p14	NA	NA	AK023737	NA	chr4:36149504-36149445	NA	NA	THC2477825	NA
	A_23_P394259	3.59085	A	5.15575	P	0.338001	MPP2	Homo sapiens mRNA; cDNA DKFZp761D0712 (from clone DKFZp761D0712). [AL136554]	TCCTACCTTCTCTGGGGGATTTGAGGGTAGAGGCAGGGGAAGATCTGTTGTTGCAGTTGC	41953268	chr17	41953209	-	FALSE	hs|17q21.31	NA	4355	AL136554	membrane protein, palmitoylated 2 (MAGUK p55 subfamily member 2)	chr17:41953268-41953209	GO:0007165|GO:0016020|GO:0005887|GO:0046939|GO:0004385|GO:0030165	NA	THC2466217	Hs.514208
	A_32_P87568	3.38239	A	4.95608	P	0.335949	ENAH	Homo sapiens enabled homolog (Drosophila) (ENAH), transcript variant 1, mRNA [NM_001008493]	CTTGCTTGACTCAAGTTGTTTGAAAATCTGAATTAAACAGGATCTCATTGTCAGGAAACA	225675153	chr1	225675094	-	FALSE	hs|1q42.12	ENST00000366844	55740	NM_001008493	enabled homolog (Drosophila)	chr1:225675153-225675094	GO:0005515|GO:0050852|GO:0001725|GO:0017124|GO:0030054|GO:0005886|GO:0050699|GO:0045202|GO:0001843|GO:0046907|GO:0003779|GO:0030175|GO:0030027|GO:0005829|GO:0005737|GO:0007411|GO:0008154|GO:0005925	NM_001008493	THC2526906	Hs.497893
	A_24_P401473	11.5673	P	9.64067	P	3.80174	lnc-FPGS-1	PREDICTED: Homo sapiens uncharacterized LOC102723566 (LOC102723566), mRNA [XM_006717350]	CGCTTCGTAGCTGGATGCCTCTGGGTCTCCTGTTCTTTGAGATTACACTGGTGACCATAC	130580073	chr9	130579599	+	FALSE	hs|9q34.11	NA	NA	XM_006717350	lnc-FPGS-1:1	chr9:130579599-130580073	NA	XM_006717350	NA	NA
	A_23_P121064	6.62043	P	4.35835	A	4.79682	PTX3	Homo sapiens pentraxin 3, long (PTX3), mRNA [NM_002852]	ATGTTACTAGACTTTATGCCATGGTGCTTTCAGTTTAATGCTGTGTCTCTGTCAGATAAA	157161028	chr3	157160969	+	FALSE	hs|3q25.32	ENST00000295927	5806	NM_002852	pentraxin 3, long	chr3:157160969-157161028	GO:0050766|GO:0006954|GO:0046597|GO:0045087|GO:0001849|GO:0046790|GO:0005576|GO:0001872|GO:0005615|GO:0001878|GO:0008228|GO:0045429	NM_002852	THC2462788	Hs.591286
	A_24_P759477	7.52227	P	5.11902	P	5.28994	ITGB8	Homo sapiens integrin, beta 8 (ITGB8), mRNA [NM_002214]	AGAATATGGTACTTTCACATAATATACTATGAACCTGTTCATATAACTCTGATTGACTAC	20455196	chr7	20455137	+	FALSE	hs|7p21.1	ENST00000222573	3696	NM_002214	integrin, beta 8	chr7:20455137-20455196	GO:0008305|GO:0060674|GO:0005886|GO:0009986|GO:0051216|GO:0005102|GO:0034686|GO:0010628|GO:0007160|GO:0007229|GO:0030198|GO:0010629|GO:0001573|GO:0004872|GO:0007155|GO:0070062	NM_002214	THC2594559	Hs.592171
	A_24_P921897	3.85036	A	5.01897	P	0.444851	HOOK1	Homo sapiens hook microtubule-tethering protein 1 (HOOK1), mRNA [NM_015888]	AGGGAGGCTTGAGTACATATACCAATGAAGAGATATTCAGCATTTGTCTATTTGATAAGG	60341289	chr1	60341230	+	FALSE	hs|1p32.1	ENST00000371208	51361	NM_015888	hook microtubule-tethering protein 1	chr1:60341230-60341289	GO:0005515|GO:0030897|GO:0005874|GO:0008333|GO:0007286|GO:0003779|GO:0007275|GO:0015031|GO:0045022|GO:0042802|GO:0007032|GO:0007040|GO:0070695	NM_015888	THC2642529	Hs.378836
	A_23_P59338	4.2291	A	5.93731	P	0.306039	PDE7B	Homo sapiens phosphodiesterase 7B (PDE7B), mRNA [NM_018945]	ATGAGCAAGCAGTGGAGTGAAAGGGTCTGTGAAGAATTCTACAGGCAAGGTGAACTTGAA	136508184	chr6	136502413	+	FALSE	hs|6q23.3	ENST00000615259	27115	NM_018945	phosphodiesterase 7B	chr6:136502413-136508184	GO:0007165|GO:0004115|GO:0007268|GO:0046872|GO:0006198|GO:0005829	NM_018945	THC2634871	Hs.744230
	A_24_P392958	5.68641	P	6.96958	P	0.410891	TBC1D20	Homo sapiens TBC1 domain family, member 20 (TBC1D20), transcript variant 1, mRNA [NM_144628]	CAGTCTTGCTGTTTCTGTTTCATCTGCAAGAATTATGACCCACACACTCCAGCTGCAGCC	416773	chr20	416714	-	FALSE	hs|20p13	ENST00000461188	128637	NM_144628	TBC1 domain family, member 20	chr20:416773-416714	GO:0005515|GO:0001675|GO:0017137|GO:0031965|GO:0046726|GO:0005783|GO:0090110|GO:0032851|GO:0019068|GO:0034389|GO:0006888|GO:0030173|GO:0072520|GO:0033126|GO:0005789|GO:0007030|GO:0070309|GO:0005097	NM_144628	THC2491983	Hs.590876
	A_32_P226556	3.12697	A	5.31918	P	0.218815	EXT1	exostosin glycosyltransferase 1 [Source:HGNC Symbol;Acc:HGNC:3512] [ENST00000378204]	CCTTTATTTTGGTGGTTCTCAAATACCTGGTGACTTGAAAGAGTATTATGCTGGTGGCCT	118808749	chr8	118808690	-	FALSE	hs|8q24.11	ENST00000378204	2131	AF070571	exostosin glycosyltransferase 1	chr8:118808749-118808690	GO:0007369|GO:0005783|GO:0030176|GO:0044281|GO:0015012|GO:0015014|GO:0046872|GO:0042803|GO:0021772|GO:0007411|GO:0033692|GO:0030203|GO:0008375|GO:0050508|GO:0050509|GO:0005794|GO:0072498|GO:0046982|GO:0005975|GO:0016757|GO:0015020|GO:0006024|GO:0007165|GO:0001501|GO:0007492|GO:0001503|GO:0000139|GO:0005789|GO:0009405|GO:0006486|GO:0007498|GO:0016021|GO:0042328	NA	THC2624516	Hs.44690
	A_23_P25638	9.64431	P	10.7793	P	0.455341	RNF219	Homo sapiens ring finger protein 219 (RNF219), mRNA [NM_024546]	CTTGCATTCCAGGGGAGTTTTCTTTTGAGTAGTATGTTTCTTGTTTGCATGTTCCTGTTC	79188826	chr13	79188767	-	FALSE	hs|13q31.1	ENST00000282003	79596	NM_024546	ring finger protein 219	chr13:79188826-79188767	GO:0048026|GO:0008270	NM_024546	THC2603079	Hs.567576
	A_23_P73501	7.2795	P	5.83985	P	2.71254	SPANXD	Homo sapiens SPANX family, member D (SPANXD), mRNA [NM_032417]	ACCATACTAGTGGTTCGCTACAGGAGGAACTTTAAAAGAACATCTCCAGAGGAACTGGTG	140785771	chrX	140785712	-	FALSE	hs|Xq27.2	ENST00000370515	64648	NM_032417	SPANX family, member D	chrX:140785771-140785712	GO:0005737|GO:0005634	NM_032417	THC2648486	Hs.375036
	A_23_P41804	8.56714	P	9.66925	P	0.465834	NKD2	Homo sapiens naked cuticle homolog 2 (Drosophila) (NKD2), transcript variant 1, mRNA [NM_033120]	TGAACACATCTGAAGCCACTATGTTTCCTGGCTCTAAGGCTCGTCTGTGTAACCCATAAA	1038778	chr5	1038719	+	FALSE	hs|5p15.33	ENST00000610777	85409	NM_033120	naked cuticle homolog 2 (Drosophila)	chr5:1038719-1038778	GO:0005515|GO:0072661|GO:0005509|GO:0032436|GO:0031410|GO:0006887|GO:0016328|GO:0071944|GO:0016323|GO:0010954|GO:0019838|GO:0048210|GO:0016023|GO:0016055|GO:0090090|GO:0031625|GO:0090004	NM_033120	NP852812	Hs.240951
	A_23_P356494	11.5041	P	12.8855	P	0.383845	SPINK5	Homo sapiens serine peptidase inhibitor, Kazal type 5 (SPINK5), transcript variant 2, mRNA [NM_006846]	ACATTTCCACCAAGTTTGAGCCCTCAAAATGTCCTGATTACAATGCTGTCTGTCCAACTG	147516817	chr5	147516758	+	FALSE	hs|5q32	ENST00000359874	11005	NM_006846	serine peptidase inhibitor, Kazal type 5	chr5:147516758-147516817	GO:0035315|GO:0048471|GO:0097209|GO:0042640|GO:0004867|GO:0005783|GO:0005576|GO:0005829|GO:0009913|GO:0010951|GO:0005737|GO:0050777|GO:0030198|GO:0016525|GO:0030855|GO:0045580|GO:0005789|GO:0005938|GO:0070062	NM_006846	THC2485059	Hs.331555
	A_23_P333138	3.13123	A	5.0292	P	0.268321	MON2	Homo sapiens MON2 homolog (S. cerevisiae) (MON2), transcript variant 1, mRNA [NM_015026]	TTTGGCAGATAAGCTAATCTTGTATAAAGCATCACATTTTACTATGCTTAGTGTTCCTGG	62990368	chr12	62990309	+	FALSE	hs|12q14.1	ENST00000393630	23041	NM_015026	MON2 homolog (S. cerevisiae)	chr12:62990309-62990368	GO:0043547|GO:0005802|GO:0005515|GO:0005086|GO:0030036|GO:0016192|GO:0015031|GO:0006895|GO:0070062	NM_015026	THC2653603	Hs.389378
	A_24_P941824	10.0428	P	11.1591	P	0.461271	KIF3B	Homo sapiens kinesin family member 3B (KIF3B), mRNA [NM_004798]	TCCTCCCTCACTGAATGTAGAATCGTTGCCAAGTTTCTGAGAAGTGTCGATTCCCTGTTA	30922307	chr20	30922248	+	FALSE	hs|20q11.21	ENST00000375712	9371	NM_004798	kinesin family member 3B	chr20:30922248-30922307	GO:0005515|GO:0008017|GO:0007368|GO:0007100|GO:0016939|GO:0072383|GO:0005829|GO:0019886|GO:0008574|GO:0015630|GO:0061024|GO:0005876|GO:0090307|GO:0007052|GO:0016887|GO:0070062|GO:0007018|GO:0005813|GO:0006996|GO:0005873|GO:0032467|GO:0030496|GO:0072372|GO:0003777|GO:0005524|GO:0030705|GO:0016020|GO:0007596|GO:0008152|GO:0017048|GO:0030990|GO:0008089	NM_004798	THC2512063	Hs.369670
	A_24_P19195	10.8292	P	11.8734	P	0.484934	WDR83OS	Homo sapiens WD repeat domain 83 opposite strand (WDR83OS), mRNA [NM_016145]	AACTCTCGGAGCTCGGAGGACACGAAGCAAATGATGAGTAGCTTCATGCTGTCCATCTCT	12779380	chr19	12779227	-	FALSE	hs|19p13.2	ENST00000596731	51398	NM_016145	WD repeat domain 83 opposite strand	chr19:12779380-12779227	GO:0016021	NM_016145	THC2500525	Hs.108969
	A_24_P385739	9.05214	P	7.98131	P	2.10064	EIF5A2	Homo sapiens eukaryotic translation initiation factor 5A2 (EIF5A2), mRNA [NM_020390]	GTGAAGATGTACAGGTGTCTGTCATGTGTGCAATGAGTGAAGAATATGCTGTAGCCATAA	170612094	chr3	170611163	-	FALSE	hs|3q26.2	ENST00000564027	56648	NM_020390	eukaryotic translation initiation factor 5A2	chr3:170612094-170611163	GO:0005515|GO:0008284|GO:0008612|GO:0007283|GO:0003746|GO:0015031|GO:0005829|GO:0045905|GO:0006452|GO:0005643|GO:0005789|GO:0043022|GO:0051028|GO:0044267|GO:0045901|GO:0010509|GO:0043687	NM_020390	THC2786559	Hs.164144
	A_32_P157504	5.69124	P	4.12331	A	2.96478	NA	Homo sapiens cDNA FLJ37310 fis, clone BRAMY2016706. [AK094629]	AGCTATATTGTGCTCAAAGTATGTTACTGACATTTCTCCGTCGTTAAAAGGAACTGCTCC	161411885	chr6	161411826	-	FALSE	hs|6q26	NA	NA	AK094629	NA	chr6:161411885-161411826	NA	NA	THC2476816	Hs.594896
	A_32_P70491	7.94643	P	9.40922	P	0.362789	NA	NA	AATTTCTATCATTGTTTTTACAGATCTGGGCTGAGGCCATTTGCTCCTTGCTTGGTTAAA	34255722	chr6	34255663	+	FALSE	hs|6p21.31	NA	NA	NA	NA	chr6:034255663-034255722	NA	NA	THC2526647	NA
	A_24_P374834	7.77669	P	6.38918	P	2.61626	OTUD1	Homo sapiens OTU deubiquitinase 1 (OTUD1), mRNA [NM_001145373]	AAAGGAAACGCGACGAAGAACTTGCCAAATCTATGGCCATATCCTTGTCTAAAATGTATA	23729809	chr10	23729750	+	FALSE	hs|10p12.2	ENST00000376495	220213	NM_001145373	OTU deubiquitinase 1	chr10:23729750-23729809	GO:0004843|GO:0070536|GO:0006508	NM_001145373	THC2761839	Hs.499042
	A_23_P204170	8.0843	P	9.56713	P	0.357786	TMPO	Homo sapiens thymopoietin (TMPO), transcript variant 1, mRNA [NM_003276]	ATCAATCATAGTAGTCTAGATCAATGCAACTCAAAGCACCAGTCTACAAACTGTTACTTA	98928696	chr12	98928637	+	FALSE	hs|12q23.1	ENST00000266732	7112	NM_003276	thymopoietin	chr12:98928637-98928696	GO:0005515|GO:0031965|GO:0006355|GO:0005737|GO:0016020|GO:0005637|GO:0005634|GO:0016021|GO:0005635|GO:0003677|GO:0000785|GO:0005521	NM_003276	THC2638852	Hs.11355
	A_24_P465917	7.75909	P	6.6568	P	2.14695	NA	Homo sapiens cDNA FLJ25223 fis, clone STM00880. [AK057952]	ATAAAGGAACCCTTACAAAGGAAAAAAGAAATATATTGTTCCCTGTTGTTATCCTGGCTC	10558192	chr16	10558133	+	FALSE	hs|16p13.13	NA	NA	AK057952	NA	chr16:10558133-10558192	NA	NA	THC2500053	Hs.680548
	A_23_P205867	6.95021	P	5.76063	P	2.28088	NR2E3	Homo sapiens nuclear receptor subfamily 2, group E, member 3 (NR2E3), transcript variant 2, mRNA [NM_014249]	GAAAGAAGCCAGGCCGAAGTTCCATTTATGCAGAGTTCAGGAACAGGCAAGACTAATTGA	72110384	chr15	72110325	+	FALSE	hs|15q23	ENST00000617575	10002	NM_014249	nuclear receptor subfamily 2, group E, member 3	chr15:72110325-72110384	GO:0005515|GO:0010467|GO:0005667|GO:0008285|GO:0006367|GO:0060041|GO:0006366|GO:0003707|GO:0005634|GO:0000122|GO:0045872|GO:0043565|GO:0007165|GO:0045944|GO:0043401|GO:0005654|GO:0008270|GO:0004879|GO:0007602|GO:0042462|GO:0030522|GO:0007601	NM_014249	THC2523483	Hs.187354
	A_24_P321369	12.8668	P	14.1573	P	0.408801	SRPR	Homo sapiens signal recognition particle receptor (docking protein) (SRPR), transcript variant 1, mRNA [NM_003139]	TCTTGTTAAGACTTGTCCTGTAGCTTGATATTACAGATGTGCTATTAGTGCAATAAGGTG	126132951	chr11	126132892	-	FALSE	hs|11q24.2	ENST00000332118	6734	NM_003139	signal recognition particle receptor (docking protein)	chr11:126132951-126132892	GO:0010467|GO:0005785|GO:0005783|GO:0006614|GO:0006613|GO:0003924|GO:0005525|GO:0006412|GO:0030968|GO:0006184|GO:0016020|GO:0005789|GO:0005047|GO:0016021|GO:0006987|GO:0044267|GO:0070062	NM_003139	THC2470221	Hs.368376
	A_24_P157606	4.04227	A	5.182	P	0.453844	NA	ALU6_HUMAN (P39193) Alu subfamily SP sequence contamination warning entry, partial (23%) [THC2619153]	TTCTATGTGTTTGTTCCACATGTTTACTTGCTAACTGTTAACTGTAGTATTCTGTGTACC	34926832	chr5	34926773	+	FALSE	hs|5p13.2	NA	NA	NA	NA	chr5:034926773-034926832	NA	NA	THC2619153	NA
	A_24_P738130	8.84733	P	7.40132	P	2.72454	NA	NA	CCTGATATTCTTCATTTTGTTATTCACATTGGACTAGGGTGAGGAAATGAGTTCTGGTCA	97950766	chr2	97950707	+	FALSE	hs|2q11.2	ENST00000431244	NA	NA	NA	chr2:97950707-97950766	NA	NA	THC2523793	NA
	A_32_P87013	7.80661	P	4.36243	A	10.8843	CXCL8	Homo sapiens chemokine (C-X-C motif) ligand 8 (CXCL8), mRNA [NM_000584]	TAGATTCTTATAATATTATTTAAATGACTGCATTTTTAAATACAAGGCTTTATATTTTTA	74609324	chr4	74609265	+	FALSE	hs|4q13.3	ENST00000307407	3576	NM_000584	chemokine (C-X-C motif) ligand 8	chr4:74609265-74609324	GO:0005515|GO:0034976|GO:0005153|GO:0008285|GO:0019722|GO:0002237|GO:0006928|GO:0005615|GO:0030155|GO:0030968|GO:0045091|GO:0031623|GO:0035556|GO:0006955|GO:0006954|GO:0006935|GO:0071356|GO:0007050|GO:0008009|GO:0070098|GO:0045744|GO:0030593|GO:0005576|GO:0048566|GO:0001525|GO:0044344|GO:0050930|GO:0007165|GO:0071222|GO:0007186|GO:0071347|GO:0090023|GO:0042119|GO:0006987|GO:0044267	NM_000584	THC2470330	Hs.624
	A_24_P277211	9.82634	P	8.52788	P	2.45966	HRH1	Homo sapiens histamine receptor H1 (HRH1), transcript variant 4, mRNA [NM_000861]	CTTGGTGTTTATGTTGCAATCTGGTTGTGATTTATATTTTAAAGCTTGGTGCTAAACCAC	11303860	chr3	11303801	+	FALSE	hs|3p25.3	ENST00000431010	3269	NM_000861	histamine receptor H1	chr3:11303801-11303860	GO:0005886|GO:0004930|GO:0048016|GO:0007200|GO:0004969|GO:0005737|GO:0006954|GO:0045907|GO:0007186|GO:0048167|GO:0005887|GO:0008542|GO:0048245|GO:0043114|GO:0032962|GO:0005654|GO:0007613|GO:0071420	NM_000861	THC2471764	Hs.1570
	A_23_P21929	4.18303	A	5.44971	P	0.415615	ADRA1B	Homo sapiens adrenoceptor alpha 1B (ADRA1B), mRNA [NM_000679]	TGACCCTGAGGATCCATTCCAAGAACTTTCACGAGGACACCCTTAGCAGTACCAAGGCCA	159344723	chr5	159344664	+	FALSE	hs|5q33.3	ENST00000306675	147	NM_000679	adrenoceptor alpha 1B	chr5:159344664-159344723	GO:0005886|GO:0008283|GO:0007267|GO:0048148|GO:0005634|GO:0007512|GO:0019229|GO:0035556|GO:0001987|GO:0035265|GO:0007626|GO:0004937|GO:0031965|GO:0046982|GO:0007275|GO:0043278|GO:0042593|GO:0001996|GO:0045818|GO:0001975|GO:0045819|GO:0007186|GO:0005887|GO:0001974|GO:0001997|GO:0008542|GO:0055117|GO:0071875|GO:0016049|GO:0007188|GO:0043410	NM_000679	THC2480607	Hs.368632
	A_24_P183150	5.46699	P	3.67345	A	3.46663	CXCL3	Homo sapiens chemokine (C-X-C motif) ligand 3 (CXCL3), mRNA [NM_002090]	GATGTGAGTGTGTTTCATCAAACATAGCTCAGTCCTGATTATTTAATTGGAATATGATGG	74902761	chr4	74902702	-	FALSE	hs|4q13.3	ENST00000296026	2921	NM_002090	chemokine (C-X-C motif) ligand 3	chr4:74902761-74902702	GO:0008009|GO:0006955|GO:0070098|GO:0006954|GO:0007186|GO:0042127|GO:0030593|GO:0032496|GO:0005576|GO:0045236|GO:0005615|GO:0002690	NM_002090	THC2750222	Hs.89690
	A_23_P40010	5.41127	P	7.21856	P	0.285727	NA	MIR4435-1 host gene (non-protein coding) [Source:HGNC Symbol;Acc:HGNC:35163] [ENST00000603827]	TTTGGGAACATCTGCCTTTTCAGTCTCTTCTGAATTCTGTTTATGTGGACACCCCATGTC	112187443	chr2	112187384	-	FALSE	hs|2q13	ENST00000603827	NA	BC010491	NA	chr2:112187443-112187384	NA	NA	THC2479966	NA
	A_23_P130376	9.1206	P	10.1896	P	0.476637	PIEZO2	Homo sapiens piezo-type mechanosensitive ion channel component 2 (PIEZO2), mRNA [NM_022068]	TCTCGCATTCTGATTGATCATGTGAAGGAATCATTTATGGGCCCCGTCCCTAAGAGAAAC	10671274	chr18	10671215	-	FALSE	hs|18p11.22	ENST00000538948	63895	NM_022068	piezo-type mechanosensitive ion channel component 2	chr18:10671274-10671215	GO:0008381|GO:0005261|GO:0042391|GO:0050974|GO:0016021|GO:0006812|GO:0009612	NM_022068	THC2483623	Hs.436902
	A_24_P18965	3.79138	A	5.02853	P	0.42421	FAM134C	Homo sapiens family with sequence similarity 134, member C (FAM134C), transcript variant 1, mRNA [NM_178126]	CTGCTGGCCTGGATGATGAGGACGACACTAGCATTGGCATGCCCAGCTTGATGTACCGTT	40734213	chr17	40734154	-	FALSE	hs|17q21.2	ENST00000586870	162427	NM_178126	family with sequence similarity 134, member C	chr17:40734213-40734154	GO:0016021	NM_178126	THC2468115	Hs.632262
	A_23_P116898	2.60777	A	5.10909	P	0.176614	A2M	Homo sapiens alpha-2-macroglobulin (A2M), mRNA [NM_000014]	CTTGTTCTTCACGGTTCTGCAAGATGTCCCAGTAAGAGATCTGAAACCAGCCATAGTGAA	9221418	chr12	9221359	-	FALSE	hs|12p13.31	ENST00000318602	2	NM_000014	alpha-2-macroglobulin	chr12:9221418-9221359	GO:0005515|GO:0007264|GO:0004867|GO:0072562|GO:0002020|GO:0019959|GO:0005829|GO:0019966|GO:0019838|GO:0022617|GO:0030198|GO:0031093|GO:0070062|GO:0001869|GO:0051056|GO:0043120|GO:0005102|GO:0030168|GO:0005576|GO:0010951|GO:0048863|GO:0007596|GO:0007597|GO:0002576|GO:0019899|GO:0048306	NM_000014	NP1159902	Hs.212838
	A_24_P356406	10.4169	P	11.4538	P	0.487389	PAFAH1B1	Homo sapiens platelet-activating factor acetylhydrolase 1b, regulatory subunit 1 (45kDa) (PAFAH1B1), mRNA [NM_000430]	AGGAATGTATATAATATTGCTCTCGTGTTTTACAGTAAGATTTGTTGCTCTCAGACTGTG	2588826	chr17	2588767	+	FALSE	hs|17p13.3	ENST00000397195	5048	NM_000430	platelet-activating factor acetylhydrolase 1b, regulatory subunit 1 (45kDa)	chr17:2588767-2588826	GO:0051219|GO:0008017|GO:0000235|GO:0005515|GO:0008090|GO:0009306|GO:0034452|GO:0017145|GO:0000132|GO:0019226|GO:0042803|GO:0007405|GO:0046329|GO:0047496|GO:0043274|GO:0031023|GO:0050885|GO:0043025|GO:0007611|GO:0032319|GO:0005938|GO:0021895|GO:0070062|GO:0005813|GO:0031965|GO:0006996|GO:0021540|GO:0045505|GO:0016042|GO:0045931|GO:0045502|GO:0010977|GO:0000776|GO:0051081|GO:0000278|GO:0001675|GO:…	NM_000430	THC2572120	Hs.77318
	A_24_P346967	4.43971	A	5.63179	P	0.43767	NA	2F2S_A Chain A, Human Mitochondrial Acetoacetyl-Coa Thiolase. {Homo sapiens} (exp=-1; wgp=0; cg=0), partial (15%) [THC2627335]	TGAAGGAGCAAAATGACAATATATGGGAGAAATAGATTAGATTGCTCTTCAGATTCAGAG	108019106	chr11	108019047	+	FALSE	hs|11q22.3	NA	NA	NA	NA	chr11:108019047-108019106	NA	NA	THC2627335	NA
	A_32_P169353	7.18574	P	8.25747	P	0.47575	lnc-NCL-2	LNCipedia lincRNA (lnc-NCL-2), lincRNA [lnc-NCL-2:1]	GTGTCTTCAGAAATCTCTGGCAACCTTGGCCCCAGACAGGCTCTCTGATGCAGCTGGGAA	232264908	chr2	232264849	-	FALSE	hs|2q37.1	NA	NA	NA	lnc-NCL-2:1	chr2:232264908-232264849	NA	NA	NA	NA
	A_24_P192301	6.48123	P	5.21232	P	2.4098	SEMA3A	Homo sapiens sema domain, immunoglobulin domain (Ig), short basic domain, secreted, (semaphorin) 3A (SEMA3A), mRNA [NM_006080]	CAGCTTTAAATAGACTTTGTCATATGCATGAATCATCAGAGATGAAACTGTTTGAGAGAC	83588248	chr7	83588189	-	FALSE	hs|7q21.11	ENST00000265362	10371	NM_006080	sema domain, immunoglobulin domain (Ig), short basic domain, secreted, (semaphorin) 3A	chr7:83588248-83588189	GO:0030424|GO:0021828|GO:0048843|GO:0021675|GO:0048846|GO:0030425|GO:0007413|GO:0021772|GO:0007411|GO:0060666|GO:0004872|GO:2001224|GO:0050919|GO:0006915|GO:0005576|GO:0048485|GO:0021785|GO:0048813|GO:0045499|GO:0016020|GO:0002027|GO:0048841|GO:0060385|GO:0021637|GO:0071526|GO:0048880|GO:0030215|GO:0021612|GO:0001764|GO:2000020|GO:0010633	NM_006080	THC2678798	Hs.252451
	A_24_P382319	8.2079	P	6.88429	P	2.50291	CEACAM1	Homo sapiens carcinoembryonic antigen-related cell adhesion molecule 1 (biliary glycoprotein) (CEACAM1), transcript variant 1, mRNA [NM_001712]	CCATGCTGTGCTGTGTTATTTAATTTTTCCTGGCTAAGATCATGTCTGAATTATGTATGA	43011563	chr19	43011504	-	FALSE	hs|19q13.2	ENST00000403444	634	NM_001712	carcinoembryonic antigen-related cell adhesion molecule 1 (biliary glycoprotein)	chr19:43011563-43011504	GO:0005515|GO:0005886|GO:0001525|GO:0050900|GO:0042803|GO:0003674|GO:0016020|GO:0016477|GO:0005887|GO:0007229|GO:0007596|GO:0016021|GO:0007156|GO:0070062	NM_001712	THC2495234	Hs.512682
	A_23_P10559	10.7194	P	12.0197	P	0.406043	AATK	Homo sapiens apoptosis-associated tyrosine kinase (AATK), transcript variant 1, mRNA [NM_001080395]	GGAAGTTGGGTGATTTTAAGTTATTGTTGCCAAAGAGATGTAAAGTTTATTGTTGCTTCG	79091254	chr17	79091195	-	FALSE	hs|17q25.3	ENST00000374792	9625	NM_001080395	apoptosis-associated tyrosine kinase	chr17:79091254-79091195	GO:0005515|GO:0048471|GO:0005783|GO:0044295|GO:0051402|GO:0005524|GO:0004674|GO:0007420|GO:0030517|GO:0004713|GO:0016021|GO:0032482|GO:0055037|GO:0038083	NM_001080395	THC2471583	Hs.514575
	A_24_P102082	4.88278	A	6.09892	P	0.430433	PDE1A	Homo sapiens phosphodiesterase 1A, calmodulin-dependent (PDE1A), transcript variant 4, mRNA [NM_001258313]	GACCATGTCACAATCAGGAAGAAACATCTCCAAAGACCCATCTTTAGACTAAGATGCTTG	183291351	chr2	183129129	-	FALSE	hs|2q32.1	ENST00000409365	5136	NM_001258313	phosphodiesterase 1A, calmodulin-dependent	chr2:183291351-183129129	GO:0005516|GO:0048011|GO:0048101|GO:0004115|GO:0004117|GO:0046069|GO:0005634|GO:0007202|GO:0048660|GO:0046872|GO:0005829|GO:0007165|GO:0007173|GO:0030553|GO:0007596|GO:0008543|GO:0034391|GO:0045087|GO:0043025|GO:0006198	NM_001258313	THC2474578	Hs.191046
	A_32_P193939	5.22945	P	6.29026	P	0.479365	NA	NA	TTGGGAAACTGTTAATTTGTACTTGGATGCCAAATACACCAAAATGAACCCAGCACTTTG	32627127	chr11	32627068	-	FALSE	hs|11p13	NA	NA	NA	NA	chr11:032627127-032627068	NA	NA	NA	NA
	A_23_P127818	6.52671	P	8.18892	P	0.315953	USH1C	Homo sapiens cDNA: FLJ21290 fis, clone COL01954. [AK024943]	GAATTCCTTCACACACTGTCCTGGTCTCAGAAAGGCCTTGGTCTCATAAGACTATCTGTT	17536795	chr11	17536736	-	FALSE	hs|11p15.1	NA	10083	AK024943	Usher syndrome 1C (autosomal recessive, severe)	chr11:17536795-17536736	GO:0005515|GO:0042472|GO:0042491|GO:0005886|GO:0007605|GO:0030046|GO:0045202|GO:0045177|GO:0032420|GO:0030507|GO:0045494|GO:0005829|GO:0005903|GO:0001917|GO:0005737|GO:0051015|GO:0000086|GO:0050957|GO:0005856|GO:0032029|GO:0050953|GO:0001750	NA	THC2490085	NA
	A_24_P923370	8.55687	P	6.90091	P	3.15134	HAVCR2	Homo sapiens hepatitis A virus cellular receptor 2 (HAVCR2), mRNA [NM_032782]	TGAAAGGGATGTGAATTATTGGACATCCAGATACTGGCTAAATGGGGATTTCCGCAAAGG	156533819	chr5	156533760	-	FALSE	hs|5q33.3	ENST00000521665	84868	NM_032782	hepatitis A virus cellular receptor 2	chr5:156533819-156533760	GO:0016021|GO:0070062	NM_032782	THC2643688	Hs.710500
	A_23_P423695	8.24059	P	9.26465	P	0.49173	MXD4	Homo sapiens MAX dimerization protein 4 (MXD4), mRNA [NM_006454]	CTTACTCATCTCCCTTTTTTAAACAAAAAGCAAAAAAGTAAAATGCTGCACTGCCCAGCA	2251339	chr4	2251280	-	FALSE	hs|4p16.3	ENST00000513372	10608	NM_006454	MAX dimerization protein 4	chr4:2251339-2251280	GO:0005515|GO:0008285|GO:0003714|GO:0046983|GO:0005634|GO:0000122|GO:0003677|GO:0006351	NM_006454	THC2462364	Hs.655020
	A_32_P62211	5.292	P	3.27707	A	4.04162	LOC101928433	PREDICTED: Homo sapiens uncharacterized LOC101928433 (LOC101928433), ncRNA [XR_241982]	TGTCTGGAAACATGATCCTTTCGCGTAAGTTTCTTTCTGAAAGCCACCAATCTTGACTGT	16763078	chr6	16763019	+	FALSE	hs|6p22.3	NA	101928433	XR_241982	uncharacterized LOC101928433	chr6:16763019-16763078	NA	XR_241982	THC2601515	Hs.408455
	A_23_P102000	11.232	P	9.36297	P	3.65291	CXCR4	Homo sapiens chemokine (C-X-C motif) receptor 4 (CXCR4), transcript variant 1, mRNA [NM_001008540]	TGCTGGTTTTTCAGTTTTCAGGAGTGGGTTGATTTCAGCACCTACAGTGTACAGTCTTGT	136872012	chr2	136871953	-	FALSE	hs|2q22.1	ENST00000241393	7852	NM_001008540	chemokine (C-X-C motif) receptor 4	chr2:136872012-136871953	GO:0005515|GO:0043130|GO:0019722|GO:0030260|GO:0007281|GO:0005764|GO:0001618|GO:0031625|GO:0032027|GO:0070062|GO:0030334|GO:0070098|GO:0009986|GO:0004930|GO:0008045|GO:0019955|GO:0007186|GO:0071345|GO:0007420|GO:0016494|GO:0042119|GO:0009897|GO:0005886|GO:0007204|GO:0030426|GO:0061351|GO:0000187|GO:0005737|GO:0006954|GO:0042098|GO:0005911|GO:0050920|GO:0016032|GO:0031252|GO:0001666|GO:0008354|GO:…	NM_001008540	THC2468169	Hs.593413
	A_24_P239689	8.04683	P	6.9157	P	2.1903	SGTB	Homo sapiens small glutamine-rich tetratricopeptide repeat (TPR)-containing, beta (SGTB), mRNA [NM_019072]	CCAAGATACAAATGGTTTATGGCTATGAATGAAGTATTTGTTGTAGATAGTACCCCCTCC	64966053	chr5	64965994	-	FALSE	hs|5q12.3	ENST00000381007	54557	NM_019072	small glutamine-rich tetratricopeptide repeat (TPR)-containing, beta	chr5:64966053-64965994	NA	NM_019072	THC2474433	Hs.482301
	A_24_P494425	3.67961	A	4.91576	P	0.424506	NA	immunoglobulin kappa variable 1-13 (gene/pseudogene) [Source:HGNC Symbol;Acc:HGNC:5731] [ENST00000521705]	GAAAGCTCCTAAGCTCCTGATCTATGATGCCTCCAGTTTGGAAAGTGGGGTCCCATCAAG	89345649	chr2	89345590	-	FALSE	hs|2p11.2	ENST00000521705	NA	DQ841033	NA	chr2:89345649-89345590	NA	NA	NP1456088	Hs.390427
	A_23_P335848	9.76907	P	10.8302	P	0.47926	GIT2	Homo sapiens G protein-coupled receptor kinase interacting ArfGAP 2 (GIT2), transcript variant 1, mRNA [NM_057169]	CCCTTTAAGTGTTGTAAAATCGTTTTGGAATTTGTGCCTGCTAGTTATGCAATAAACAGG	110367679	chr12	110367620	-	FALSE	hs|12q24.11	ENST00000361006	9815	NM_057169	G protein-coupled receptor kinase interacting ArfGAP 2	chr12:110367679-110367620	GO:0043547|GO:0005515|GO:0008060|GO:0008277|GO:0032312|GO:0008270|GO:0005654|GO:0048266|GO:0005925	NM_057169	THC2538088	Hs.434996
	A_24_P416346	8.39626	P	7.31865	P	2.11054	ETV4	Homo sapiens ets variant 4 (ETV4), transcript variant 2, mRNA [NM_001079675]	TCTCAAGGCTGAGTTTGACCGGCCTGTCAGTGAGGAGGACACAGTCCCTTTGTCCCACTT	41606025	chr17	41605966	-	FALSE	hs|17q21.31	ENST00000591713	2118	NM_001079675	ets variant 4	chr17:41606025-41605966	GO:0005515|GO:0006357|GO:0006366|GO:0060762|GO:0000981|GO:0005730|GO:0000978|GO:0030154|GO:0048863|GO:0001077|GO:0008045|GO:0045944|GO:0033600|GO:0060444	NM_001079675	THC2482691	Hs.434059
	A_23_P386764	9.41579	P	10.5305	P	0.461789	DOLPP1	Homo sapiens dolichyldiphosphatase 1 (DOLPP1), transcript variant 1, mRNA [NM_020438]	ACAATGTTTTGGTGCTTTCTTTTCTCATTTGTTAAAGGCAGTGTCCAAAAGCCATTCCAG	131852542	chr9	131852483	+	FALSE	hs|9q34.11	ENST00000372546	57171	NM_020438	dolichyldiphosphatase 1	chr9:131852483-131852542	GO:0008610|GO:0005789|GO:0030176|GO:0047874|GO:0006487|GO:0006488|GO:0044267|GO:0006489|GO:0043687|GO:0018279	NM_020438	THC2462741	Hs.21701
	A_32_P56037	4.2665	A	5.67834	P	0.375831	lnc-RGS5-1	Q32R99_9PICI (Q32R99) NADH dehydrogenase subunit 2, partial (5%) [THC2526838]	CTTTCATGGAGTATTACTGTTTTCAGTGACTATATTTGGTTGTTTACTCTTTTTGGCACC	163214518	chr1	163214459	-	FALSE	hs|1q23.3	NA	NA	NA	lnc-RGS5-1:13	chr1:163214518-163214459	NA	NA	THC2526838	NA
	A_24_P207503	6.05082	P	5.04432	P	2.00904	MEIS3	Homo sapiens Meis homeobox 3 (MEIS3), transcript variant 2, mRNA [NM_001009813]	TGTGGATTCGAGACCATGAGGATAGTGGGTCTGTACATTTGGGGACCCCAGGTCCATCCA	47912797	chr19	47912738	-	FALSE	hs|19q13.32	ENST00000560253	56917	NM_001009813	Meis homeobox 3	chr19:47912797-47912738	GO:0043565|GO:0051897|GO:0001077|GO:2001234|GO:0045944|GO:0003682|GO:0005634	NM_001009813	NP1153857	Hs.380923
	A_23_P365086	6.71362	P	5.70634	P	2.01012	ANKEF1	ankyrin repeat and EF-hand domain containing 1 [Source:HGNC Symbol;Acc:HGNC:15803] [ENST00000378392]	ACTGGAAGCTGCCTTGAAGACCTAAGTCATAGCAGTTATTTCTTGGGGTAAATGCTTTGA	10036343	chr20	10036284	+	FALSE	hs|20p12.2	ENST00000378392	63926	XM_005260792	ankyrin repeat and EF-hand domain containing 1	chr20:10036284-10036343	GO:0005509	XM_005260792	THC2602145	Hs.70903
	A_23_P317591	8.78084	P	7.19468	P	3.00249	SEMA3A	Homo sapiens sema domain, immunoglobulin domain (Ig), short basic domain, secreted, (semaphorin) 3A (SEMA3A), mRNA [NM_006080]	TATACATGAACTTTTTTCATGGCATTATGTGGATGTTTACAATGGTGGGAAATTCAGCTG	83590616	chr7	83590557	-	FALSE	hs|7q21.11	ENST00000265362	10371	NM_006080	sema domain, immunoglobulin domain (Ig), short basic domain, secreted, (semaphorin) 3A	chr7:83590616-83590557	GO:0030424|GO:0021828|GO:0048843|GO:0021675|GO:0048846|GO:0030425|GO:0007413|GO:0021772|GO:0007411|GO:0060666|GO:0004872|GO:2001224|GO:0050919|GO:0006915|GO:0005576|GO:0048485|GO:0021785|GO:0048813|GO:0045499|GO:0016020|GO:0002027|GO:0048841|GO:0060385|GO:0021637|GO:0071526|GO:0048880|GO:0030215|GO:0021612|GO:0001764|GO:2000020|GO:0010633	NM_006080	THC2477334	Hs.252451
	A_23_P252432	9.27901	P	11.3938	P	0.230879	TM4SF4	Homo sapiens transmembrane 4 L six family member 4 (TM4SF4), mRNA [NM_004617]	GTTGCTTGTGACTGATCTTTTGAGGCTGTCATCATGGCTAGGGTTCTTTTATGTATGTTA	149221040	chr3	149220981	+	FALSE	hs|3q25.1	ENST00000305354	7104	NM_004617	transmembrane 4 L six family member 4	chr3:149220981-149221040	GO:0016021|GO:0042246	NM_004617	THC2467675	Hs.133527
	A_32_P189385	6.6945	P	8.20143	P	0.35186	NA	NA	TTTACACTTGAAATGCCCCAAAGCTTCTAATTCTAAGCTTCTAATTCTCGGCCATAAAAT	96088430	chr10	96088371	-	FALSE	hs|10q23.33	NA	NA	NA	NA	chr10:096088430-096088371	NA	NA	THC2679390	NA
	A_24_P273972	4.12844	A	5.19886	P	0.476178	CFH	Homo sapiens complement factor H (CFH), transcript variant 1, mRNA [NM_000186]	AGGTCTTCACAAGAAAGTTATGCACATGGGACTAAATTGAGTTATACTTGTGAGGGTGGT	196706720	chr1	196706661	+	FALSE	hs|1q31.3	ENST00000470918	3075	NM_000186	complement factor H	chr1:196706661-196706720	GO:0006957|GO:0005515|GO:0030449|GO:0006956|GO:0045087|GO:0072562|GO:0043395|GO:0005576|GO:0008201|GO:0005615|GO:0070062	NM_000186	THC2523187	Hs.363396
	A_23_P83579	6.99971	P	5.67801	P	2.4996	ARNT2	Homo sapiens aryl-hydrocarbon receptor nuclear translocator 2 (ARNT2), mRNA [NM_014862]	AAAGAAAGAAAGGAAAAGATTTCATAAGCAGGTGTCAGTGGACAGTTTAAGCACTTAACC	80890109	chr15	80890050	+	FALSE	hs|15q25.1	ENST00000533983	9915	NM_014862	aryl-hydrocarbon receptor nuclear translocator 2	chr15:80890050-80890109	GO:0001666|GO:0005667|GO:0043066|GO:0008284|GO:0006355|GO:0003700|GO:0046982|GO:0005634|GO:0007417|GO:0001701|GO:0003677|GO:0006351|GO:0007165|GO:0005737|GO:0007420|GO:0045944|GO:0017162|GO:0004871|GO:0045893|GO:0032355	NM_014862	THC2493386	Hs.459070
	A_24_P134863	3.94874	A	4.99302	P	0.484889	ITIH6	Homo sapiens inter-alpha-trypsin inhibitor heavy chain family, member 6 (ITIH6), mRNA [NM_198510]	GACAAACCCCGGGCCTATACTATCACCATCAGCCGCAGTTCTATATCTTTGCGAGGCGAG	54777718	chrX	54777659	-	FALSE	hs|Xp11.22	ENST00000218436	347365	NM_198510	inter-alpha-trypsin inhibitor heavy chain family, member 6	chrX:54777718-54777659	GO:0010951|GO:0004867|GO:0030212|GO:0005576	NM_198510	THC2482482	Hs.454272
	A_23_P152344	4.95326	A	5.96998	P	0.494238	GTF3C1	Homo sapiens general transcription factor IIIC, polypeptide 1, alpha 220kDa (GTF3C1), transcript variant 1, mRNA [NM_001520]	TGTCGTGGATGGCCACCTGAACCTTCCTGTATGCAAGGGTATGATGGAGGCCATGCTGTA	27473768	chr16	27473709	-	FALSE	hs|16p12.1	ENST00000562609	2975	NM_001520	general transcription factor IIIC, polypeptide 1, alpha 220kDa	chr16:27473768-27473709	GO:0005515|GO:0009304|GO:0010467|GO:0009303|GO:0005730|GO:0005634|GO:0042791|GO:0003677|GO:0006383|GO:0006351|GO:0042797|GO:0000127|GO:0016020|GO:0030529|GO:0005654	NM_001520	NP1277458	Hs.371718
	A_24_P250227	7.72416	P	6.39909	P	2.50545	NR1D1	Homo sapiens nuclear receptor subfamily 1, group D, member 1 (NR1D1), mRNA [NM_021724]	AACACATCCCGGGCTTCCGTGACCTTTCTCAGCATGACCAAGTCACCCTGCTTAAGGCTG	38251258	chr17	38251199	-	FALSE	hs|17q21.1	ENST00000246672	9572	NM_021724	nuclear receptor subfamily 1, group D, member 1	chr17:38251258-38251199	GO:0005515|GO:2000189|GO:0034144|GO:0010467|GO:2000188|GO:0000790|GO:0006367|GO:0044212|GO:0045598|GO:0003707|GO:0035947|GO:0070859|GO:0005634|GO:0010871|GO:0060086|GO:0030154|GO:0030425|GO:0001222|GO:0005737|GO:0043197|GO:0043401|GO:0004879|GO:0001046|GO:0003714|GO:0005978|GO:0044321|GO:0000122|GO:0000978|GO:0032922|GO:0019216|GO:0001078|GO:0071222|GO:0042752|GO:0007623|GO:0005654|GO:0008270|GO:…	NM_021724	NP1139451	Hs.592130
	A_23_P161552	6.66803	P	7.73721	P	0.476587	ARFGAP2	Homo sapiens ADP-ribosylation factor GTPase activating protein 2 (ARFGAP2), transcript variant 1, mRNA [NM_032389]	TGTGATGAATTCCTTGCAGGATCGCTACGGTTCCTACTGATCCGAGCTCTGTGACTCAGG	47187837	chr11	47187013	-	FALSE	hs|11p11.2	ENST00000533243	84364	NM_032389	ADP-ribosylation factor GTPase activating protein 2	chr11:47187837-47187013	GO:0043547|GO:0008060|GO:0005737|GO:0005794|GO:0005886|GO:0000139|GO:0032312|GO:0005730|GO:0008270|GO:0016192|GO:0015031	NM_032389	THC2506812	Hs.436204
	A_23_P92583	3.76057	A	5.88769	P	0.228915	ERVMER34-1	Homo sapiens endogenous retrovirus group MER34, member 1 (ERVMER34-1), transcript variant 1, mRNA [NM_024534]	GCAGACAAAAAGCCTTAGCTAAACTTTGATGAGTAAAGCAGGTCTTACCGAGAATTCAGC	53609972	chr4	53609913	-	FALSE	hs|4q12	ENST00000440542	100288413	NM_024534	endogenous retrovirus group MER34, member 1	chr4:53609972-53609913	GO:0019031|GO:0016021	NM_024534	THC2474176	Hs.363087
	A_32_P135007	6.58986	P	7.75377	P	0.446302	NA	Homo sapiens mRNA; cDNA DKFZp566D224 (from clone DKFZp566D224). [AL110237]	CACATCCAATTTGTCTTCGTTCCAACTGTGAGAGGTCTTAATTTCATCATTCTGGCCTTT	120401767	chr4	120401708	+	FALSE	hs|4q26	NA	NA	AL110237	NA	chr4:120401708-120401767	NA	NA	THC2631705	Hs.28425
	A_23_P81880	11.9562	P	13.9346	P	0.25378	CTDSP2	Homo sapiens CTD (carboxy-terminal domain, RNA polymerase II, polypeptide A) small phosphatase 2 (CTDSP2), mRNA [NM_005730]	GGGATTCTGACTACCTTGCTTACAGATTCATGGTTTGATAAATTTGTTGTATTCCAAAAC	58213870	chr12	58213811	-	FALSE	hs|12q14.1	ENST00000398073	10106	NM_005730	CTD (carboxy-terminal domain, RNA polymerase II, polypeptide A) small phosphatase 2	chr12:58213870-58213811	GO:0005515|GO:0006470|GO:0001933|GO:2000134|GO:0005654|GO:0006987|GO:0044267|GO:0046872|GO:0030968|GO:0008420	NM_005730	THC2468109	Hs.524530
	A_23_P377339	2.75279	A	4.87569	P	0.229585	C4orf36	Homo sapiens chromosome 4 open reading frame 36 (C4orf36), mRNA [NM_144645]	ATTGCATTGCTTGCAAAGACCTGGTACACAAACCTAGCCAATATCAAGTTGCCTTTCTTG	87809412	chr4	87809353	-	FALSE	hs|4q21.3	ENST00000504371	132989	NM_144645	chromosome 4 open reading frame 36	chr4:87809412-87809353	NA	NM_144645	THC2545373	Hs.339646
	A_32_P119096	6.697	P	8.07055	P	0.385942	MBOAT2	membrane bound O-acyltransferase domain containing 2 [Source:HGNC Symbol;Acc:HGNC:25193] [ENST00000305997]	TGCCTTCCCAAGTTGAGAATAGAATGTGGTGTTCTGTGCTTTCTGTTTTTATTATTCCAA	8993140	chr2	8993081	-	FALSE	hs|2p25.1	ENST00000305997	129642	AF052107	membrane bound O-acyltransferase domain containing 2	chr2:8993140-8993081	GO:0005789|GO:0044281|GO:0016021|GO:0006644|GO:0003841|GO:0036151|GO:0046474|GO:0036152	NA	THC2496416	Hs.593538
	A_32_P188135	5.94517	P	4.72788	A	2.32511	NIFK-AS1	Homo sapiens NIFK antisense RNA 1 (NIFK-AS1), transcript variant 2, long non-coding RNA [NR_037858]	AAAGAGGAATCGGGAAACCCTGGGTAAAAGTCGTCCAAGTGGAACTTCCTTTGGTCGGGG	122407524	chr2	122407465	+	FALSE	hs|2q14.3	NA	254128	NR_037858	NIFK antisense RNA 1	chr2:122407465-122407524	NA	NR_037858	THC2515921	Hs.712685
	A_24_P410117	10.4645	P	11.4652	P	0.499758	NA	nucleophosmin 1 (nucleolar phosphoprotein B23, numatrin) pseudogene 33 [Source:HGNC Symbol;Acc:HGNC:45212] [ENST00000438918]	ATTATGTGAAGAATTACTTCCAGATGACTGAGCAGGAGGCTACTCAAGATCTCTGGCAAT	204637430	chr2	204637371	-	FALSE	hs|2q33.2	ENST00000438918	NA	NA	NA	chr2:204637430-204637371	NA	NA	NA	NA
	A_32_P117322	8.54153	P	7.27169	P	2.41136	LOC101927811	Homo sapiens uncharacterized LOC101927811 (LOC101927811), transcript variant 1, long non-coding RNA [NR_110119]	AATACCATTTATTACCACTTCTCAGTTGTAAAGAGGCTGTAACTCTGGTTGTCGAAATAA	20368298	chr7	20368239	-	FALSE	hs|7p21.1	NA	101927811	NR_110119	uncharacterized LOC101927811	chr7:20368298-20368239	NA	NR_110119	THC2666453	NA
	A_23_P375494	9.87667	P	11.5489	P	0.313767	CEBPA	Homo sapiens CCAAT/enhancer binding protein (C/EBP), alpha (CEBPA), transcript variant 1, mRNA [NM_004364]	TTTTGTTTTGTTTTGGTTTTGCTCGGATACTTGCCAAAATGAGACTCTCCGTCGGCAGCT	33791207	chr19	33791148	-	FALSE	hs|19q13.11	ENST00000498907	1050	NM_004364	CCAAT/enhancer binding protein (C/EBP), alpha	chr19:33791207-33791148	GO:0005515|GO:0003700|GO:0008285|GO:0044212|GO:0006366|GO:0030324|GO:0003705|GO:0031100|GO:0019221|GO:0005634|GO:0006091|GO:0032403|GO:0042803|GO:0016363|GO:0045944|GO:0045945|GO:0035189|GO:0016032|GO:0030099|GO:0030225|GO:0048469|GO:0008203|GO:0071285|GO:0048839|GO:0046982|GO:0001892|GO:0051384|GO:0000122|GO:0006953|GO:0000978|GO:0033274|GO:0003677|GO:0006351|GO:0045669|GO:0001889|GO:0071407|GO:…	NM_004364	THC2479323	Hs.76171
	A_23_P120435	11.8563	P	10.2393	P	3.0674	WFDC3	Homo sapiens WAP four-disulfide core domain 3 (WFDC3), mRNA [NM_080614]	ACCAGTCCTGCCCCCAAAACTGACCATGAACCCCAACTGGACTGTGAGGTCTGATTCCGA	44404120	chr20	44404061	-	FALSE	hs|20q13.12	ENST00000467679	140686	NM_080614	WAP four-disulfide core domain 3	chr20:44404120-44404061	GO:0010951|GO:0004867|GO:0005576	NM_080614	NP819189	Hs.419126
	A_23_P363301	2.65165	A	4.88339	P	0.212902	PDCL2	Homo sapiens phosducin-like 2 (PDCL2), mRNA [NM_152401]	CAGAAGAAGATGTGTGGGTTATAATTCATCTATACAGATCAAGCATCCCAATGTGTTTGT	56435927	chr4	56428763	-	FALSE	hs|4q12	ENST00000615028	132954	NM_152401	phosducin-like 2	chr4:56435927-56428763	NA	NM_152401	THC2479874	Hs.223712
	A_24_P239515	2.55914	A	5.09586	P	0.172334	MMP25-AS1	Homo sapiens MMP25 antisense RNA 1 (MMP25-AS1), long non-coding RNA [NR_123723]	ACTAAGGACAGGACATCGATGTCATCTGTAACTTCCGGTGCACTGGGGCACACAGCTGCA	3105742	chr16	3104980	-	FALSE	hs|16p13.3	NA	100507419	NR_123723	MMP25 antisense RNA 1	chr16:3105742-3104980	NA	NR_123723	THC2683505	Hs.715074
	A_23_P63798	11.7676	P	10.615	P	2.22306	KLF6	Homo sapiens Kruppel-like factor 6 (KLF6), transcript variant A, mRNA [NM_001300]	GGTTGGGTTGATTGTATGTTGAGGATCTATTACTGACCGTATGATGAGGCCAACTTTTTT	3821446	chr10	3821387	-	FALSE	hs|10p15.1	ENST00000173785	1316	NM_001300	Kruppel-like factor 6	chr10:3821446-3821387	GO:0005737|GO:0030183|GO:0019221|GO:0005634|GO:0045893|GO:0003677|GO:0046872|GO:0006351	NM_001300	THC2469498	Hs.4055
	A_32_P10633	7.59784	P	8.69026	P	0.468975	TBC1D22A	Homo sapiens TBC1 domain family, member 22A (TBC1D22A), transcript variant 3, mRNA [NM_001284304]	GTTGATGTTTTAAACAGGAAGCTCCACGGAGTTCAGCCCTGTGTGCATTTCCTCATGTAT	47571206	chr22	47571147	+	FALSE	hs|22q13.31	ENST00000337137	25771	NM_001284304	TBC1 domain family, member 22A	chr22:47571147-47571206	GO:0032851|GO:0042803|GO:0005097	NM_001284304	THC2607963	Hs.435044
	A_24_P68358	6.24648	P	7.48415	P	0.424056	AIM1L	Homo sapiens absent in melanoma 1-like (AIM1L), mRNA [NM_001039775]	GGAACAGTACGTGCTGGAGAAGGGCGTGTATCGTAACTGCGAGGACTGGGGCGCTGGCAA	26663190	chr1	26663131	-	FALSE	hs|1p36.11	ENST00000522993	55057	NM_001039775	absent in melanoma 1-like	chr1:26663190-26663131	GO:0030246	NM_001039775	NP167219	Hs.128738
	A_23_P425681	4.11681	A	7.47395	P	0.0975884	CCK	Homo sapiens cholecystokinin (CCK), transcript variant 1, mRNA [NM_000729]	CTTCATCTGTGACTCCTGTTCTGAAAATGTTGTTATGCTATTAAAGTGATTTCATTCTGC	42299376	chr3	42299318	-	FALSE	hs|3p22.1	ENST00000396169	885	NM_000729	cholecystokinin	chr3:42299376-42299318	GO:0005515|GO:0030424|GO:0008284|GO:0032099|GO:0050731|GO:0001836|GO:0007409|GO:0005615|GO:0007205|GO:0030425|GO:0043194|GO:0051901|GO:0043195|GO:0043203|GO:0043204|GO:0001662|GO:0005184|GO:0032461|GO:0006919|GO:0005576|GO:0007165|GO:0005179|GO:0042755|GO:0001764|GO:0051930	NM_000729	THC2464981	Hs.458426
	A_24_P463658	5.2925	P	3.6467	A	3.1292	NA	NA	GCTAGAGAGGAAAAGAGAAAAGTTTCATTTAAACCTGAACTAAAAACTTTCCTCGTGCCG	NA	NA	NA	NA	FALSE	NA	NA	NA	NA	NA	NA	NA	NA	THC2730580	NA
	A_32_P215003	8.13823	P	7.0959	P	2.05956	NA	Homo sapiens mRNA similar to collagen, type XVII, alpha 1 (cDNA clone IMAGE:5431129). [BC044628]	AGTGGAAAGCAATGCCCAGGGATTAGGCTATGGAAGGGCAAAATGGACCCATTCAAATTT	2015965	chr16	2015906	-	FALSE	hs|16p13.3	NA	NA	BC044628	NA	chr16:2015965-2015906	NA	NA	NA	NA
	A_24_P270033	9.65456	P	8.63524	P	2.02697	MPZL3	Homo sapiens myelin protein zero-like 3 (MPZL3), transcript variant 1, mRNA [NM_198275]	GGGCCATATGCACAAATATTGTAACTCTTGGTATCTTTACTGCATCATAGTCAATAAACT	118097483	chr11	118097424	-	FALSE	hs|11q23.3	ENST00000278949	196264	NM_198275	myelin protein zero-like 3	chr11:118097483-118097424	GO:0005515|GO:0042633|GO:0030198|GO:0016021|GO:0007155	NM_198275	THC2501988	Hs.15396
	A_23_P76450	12.577	P	10.9279	P	3.13642	PHLDA1	Homo sapiens pleckstrin homology-like domain, family A, member 1 (PHLDA1), mRNA [NM_007350]	AAAGGGCGGTGGAGGGGAAAACATTAAGAATTTATTCATTATTTCTCGAGTACTTTCAGA	76423462	chr12	76423403	-	FALSE	hs|12q21.2	ENST00000266671	22822	NM_007350	pleckstrin homology-like domain, family A, member 1	chr12:76423462-76423403	GO:0005515|GO:0043065|GO:0005886|GO:0045210|GO:0021879|GO:0005730|GO:0006915|GO:0005654|GO:0030659	NM_007350	THC2466276	Hs.602085
	A_24_P224727	9.71575	P	11.351	P	0.321917	CEBPA	Homo sapiens CCAAT/enhancer binding protein (C/EBP), alpha (CEBPA), transcript variant 1, mRNA [NM_004364]	GCCTTGTTTGTACTGTATGCCTTCAGCATTGCCTAGGAACACGAAGCACGATCAGTCCAT	33791412	chr19	33791353	-	FALSE	hs|19q13.11	ENST00000498907	1050	NM_004364	CCAAT/enhancer binding protein (C/EBP), alpha	chr19:33791412-33791353	GO:0005515|GO:0003700|GO:0008285|GO:0044212|GO:0006366|GO:0030324|GO:0003705|GO:0031100|GO:0019221|GO:0005634|GO:0006091|GO:0032403|GO:0042803|GO:0016363|GO:0045944|GO:0045945|GO:0035189|GO:0016032|GO:0030099|GO:0030225|GO:0048469|GO:0008203|GO:0071285|GO:0048839|GO:0046982|GO:0001892|GO:0051384|GO:0000122|GO:0006953|GO:0000978|GO:0033274|GO:0003677|GO:0006351|GO:0045669|GO:0001889|GO:0071407|GO:…	NM_004364	THC2479323	Hs.76171
	A_24_P24867	4.42036	A	5.97429	P	0.340582	lnc-SPAM1-4	Homo sapiens cDNA FLJ33356 fis, clone BRACE2005160. [AK090675]	TATTCAGTAGTAACAATAAAACAATAAAAGTGACTCTATTTTAGCCCTTTGTTTTGCAGT	124818293	chr7	124818234	+	FALSE	hs|7q31.33	NA	NA	AK090675	lnc-SPAM1-4:2	chr7:124818234-124818293	NA	NA	THC2487380	Hs.658551
	A_24_P918387	2.72939	A	5.92895	P	0.108852	POLE	Homo sapiens polymerase (DNA directed), epsilon, catalytic subunit (POLE), mRNA [NM_006231]	AGCGCGCCAAATTTCTCCCCTGAAGCAGAGGTGGTAGCCAACGGCTCCATGTCTCTGAGG	133263949	chr12	133263890	-	FALSE	hs|12q24.33	ENST00000539357	5426	NM_006231	polymerase (DNA directed), epsilon, catalytic subunit	chr12:133263949-133263890	GO:0008622|GO:0005886|GO:0003887|GO:0005634|GO:0005737|GO:0000082|GO:0000723|GO:0000166|GO:0006270|GO:0000722|GO:0006297|GO:0051539|GO:0003677|GO:0001701|GO:0006260|GO:0006281|GO:0006283|GO:0003682|GO:0000731|GO:0006287|GO:0005654|GO:0008270|GO:0006289|GO:0000278|GO:0032201	NM_006231	THC2774882	Hs.524871
	A_24_P242723	5.76487	P	4.47563	A	2.444	NA	Homo sapiens PRO2037 mRNA, complete cds. [AF116684]	TAGAATTATACCTATAATATGTATCATTACTTATAACAATTCATATTTTAATTTTGCATG	172011531	chr2	172011472	-	FALSE	hs|2q31.1	NA	NA	AF116684	NA	chr2:172011531-172011472	NA	NA	THC2488254	NA
	A_23_P501933	9.2257	P	7.85713	P	2.58215	CACNG6	Homo sapiens calcium channel, voltage-dependent, gamma subunit 6 (CACNG6), transcript variant 1, mRNA [NM_145814]	GGATCGATTCACTTGCCGGGAGAGACTTTTTACAACTCATCTGCAGCTCCGGGTGCGGTT	54515854	chr19	54515795	+	FALSE	hs|19q13.42	ENST00000352529	59285	NM_145814	calcium channel, voltage-dependent, gamma subunit 6	chr19:54515795-54515854	GO:0005245|GO:0070588|GO:0034765|GO:0006816|GO:0005891	NM_145814	NP520196	Hs.631560
	A_24_P359279	4.14043	A	5.24207	P	0.465987	NA	Homo sapiens cDNA clone IMAGE:3923254, partial cds. [BC027347]	TTGCTATGTCCCTGTATGTCCGAATTTTTTCCTATTAACATATAAACATATAGTAACATT	24488839	chr22	24488780	+	FALSE	hs|22q11.23	NA	NA	BC027347	NA	chr22:24488780-24488839	NA	NA	THC2551919	Hs.683180
	A_23_P145711	6.00947	P	4.67784	A	2.51687	SUGCT	Homo sapiens succinyl-CoA:glutarate-CoA transferase (SUGCT), transcript variant 4, mRNA [NM_024728]	GTAACCTACTGTCATCCCAGGTGGCGTGTTTGTCTCACATAGCTGCAAATTATCTTATTG	40356398	chr7	40314236	+	FALSE	hs|7p14.1	ENST00000488110	79783	NM_024728	succinyl-CoA:glutarate-CoA transferase	chr7:40314236-40356398	GO:0005739|GO:0047369|GO:0008152	NM_024728	THC2476931	Hs.586313
	A_24_P926719	5.64567	P	2.58068	A	8.36858	NA	UI-CF-EN0-acp-g-04-0-UI.s1 UI-CF-EN0 Homo sapiens cDNA clone UI-CF-EN0-acp-g-04-0-UI 3', mRNA sequence [BM969194]	AGGATGATCTGATTTGTATTAGGATAATCTGGTTTGATCAGACTCACACTAGACCAGGAG	36736880	chr21	36736821	+	FALSE	hs|21q22.12	NA	NA	BM969194	NA	chr21:36736821-36736880	NA	NA	NA	Hs.542570
	A_32_P61480	5.38914	P	4.37639	A	2.01775	CASC2	Homo sapiens cancer susceptibility candidate 2 (non-protein coding) (CASC2), transcript variant 3, long non-coding RNA [NR_026941]	TAATTACTTATATTGATGTTCTTCCTACGTCTAAGAAAAATGTTATTTCCATTCCCAAGA	119859289	chr10	119859230	+	FALSE	hs|10q26.11	NA	255082	NR_026941	cancer susceptibility candidate 2 (non-protein coding)	chr10:119859230-119859289	NA	NR_026941	THC2477689	Hs.89387
	A_32_P234145	7.80752	P	5.00146	P	6.99372	SHC4	Homo sapiens SHC (Src homology 2 domain containing) family, member 4 (SHC4), mRNA [NM_203349]	AGCAAGAGTTCCTGATACAAATAGATGCAATGACTGTAAATGGTGTCAGCAGTACACATG	49116206	chr15	49116147	-	FALSE	hs|15q21.1	ENST00000332408	399694	NM_203349	SHC (Src homology 2 domain containing) family, member 4	chr15:49116206-49116147	GO:0005515|GO:0010468|GO:0030971|GO:0008284|GO:0030054|GO:0005886|GO:0019901|GO:0019904|GO:0006915|GO:0035556|GO:0048863|GO:0045211|GO:0007169	NM_203349	THC2533894	Hs.642615
	A_24_P918907	3.78455	A	5.27418	P	0.356103	LOC154761	Homo sapiens family with sequence similarity 115, member C pseudogene (LOC154761), non-coding RNA [NR_015421]	TGTGCTAGGCATGGAAACTTATGAAATTTTAGCACTCCAAAGTCATTTGGACTTCAAGGC	143509926	chr7	143509867	-	FALSE	hs|7q35	NA	154761	NR_015421	family with sequence similarity 115, member C pseudogene	chr7:143509926-143509867	NA	NR_015421	THC2504041	Hs.716689
	A_23_P434040	6.46872	P	5.37876	P	2.12868	LOC554206	Homo sapiens leucine carboxyl methyltransferase 1 pseudogene (LOC554206), non-coding RNA [NR_038379]	CAGGCGATGACTTTCAGTGAAGGAAATGACCTGTCTAGGGCCACATAATACCTGTTTGAA	25043769	chr16	25043710	+	FALSE	hs|16p12.1	ENST00000619106	554206	NR_038379	leucine carboxyl methyltransferase 1 pseudogene	chr16:25043710-25043769	NA	NR_038379	THC2480737	Hs.552959
	A_24_P392110	7.03741	P	8.17826	P	0.453493	PSG8	Homo sapiens pregnancy specific beta-1-glycoprotein 8 (PSG8), transcript variant 1, mRNA [NM_182707]	TTGCTCTGTTCGTAACTCAGCCACTGGCAAGGAAAGCTCCAAATCCATGACAGTAAAAGT	43258549	chr19	43258490	-	FALSE	hs|19q13.2	ENST00000306511	440533	NM_182707	pregnancy specific beta-1-glycoprotein 8	chr19:43258549-43258490	GO:0005576	NM_182707	NP095802	Hs.466843
	A_24_P416489	8.00568	P	9.71163	P	0.30652	MAP2K6	mitogen-activated protein kinase kinase 6 [Source:HGNC Symbol;Acc:HGNC:6846] [ENST00000590474]	TGGGTAAATATACCCACAGGTTCTATGATTTGTAGCTCTAGGTTTCTTGATGATCAAGGA	67539284	chr17	67539225	+	FALSE	hs|17q24.3	ENST00000590474	5608	U39657	mitogen-activated protein kinase kinase 6	chr17:67539225-67539284	GO:0005515|GO:0034142|GO:0070423|GO:0060048|GO:0051403|GO:0035872|GO:0005829|GO:0042692|GO:0002756|GO:0000187|GO:0004702|GO:0002755|GO:0022602|GO:0007050|GO:0005856|GO:0072709|GO:0034138|GO:0004708|GO:0006355|GO:0043065|GO:0038124|GO:0038123|GO:0019901|GO:0042493|GO:0034134|GO:0006915|GO:0018108|GO:0002224|GO:0005524|GO:0006351|GO:0006975|GO:0007165|GO:0051149|GO:0045087|GO:0002931|GO:0009405|GO:…	NA	THC2470397	Hs.463978
	A_24_P579356	7.08279	P	8.15247	P	0.476422	ARHGAP28	Homo sapiens Rho GTPase activating protein 28 (ARHGAP28), mRNA [NM_001010000]	CAGCTCACTTGGAAATATGATTCTTGGAGTCAATGATCTCTAAACAAACTGGATTATCAA	6914924	chr18	6914865	+	FALSE	hs|18p11.31	ENST00000314319	79822	NM_001010000	Rho GTPase activating protein 28	chr18:6914865-6914924	GO:0043547|GO:0051056|GO:0030054|GO:0007264|GO:0005654|GO:0005829|GO:0005096	NM_001010000	THC2602809	Hs.183114
	A_24_P275585	6.49179	P	4.07745	A	5.33078	IQCH	Homo sapiens IQ motif containing H (IQCH), transcript variant 1, mRNA [NM_001031715]	GATAAAAGAAGAAAGTTAAAAGTCTTACTGATATCACCTCCGCATTTACTTCCTCATAGG	67793409	chr15	67793350	+	FALSE	hs|15q23	ENST00000358767	64799	NM_001031715	IQ motif containing H	chr15:67793350-67793409	NA	NM_001031715	THC2482523	Hs.657894
	A_23_P205997	10.6327	P	9.39667	P	2.35555	APH1B	Homo sapiens APH1B gamma secretase subunit (APH1B), transcript variant 1, mRNA [NM_031301]	AAGACAAGAACTTTCTTCTTTACAACCAGCGCTCCAGATAACCTCAGGGAACCAGCACTT	63597999	chr15	63597940	+	FALSE	hs|15q22.2	ENST00000380340	83464	NM_031301	APH1B gamma secretase subunit	chr15:63597940-63597999	GO:0005515|GO:0030133|GO:0048011|GO:0007220|GO:0043065|GO:0048013|GO:0005886|GO:0031293|GO:0043085|GO:0097190|GO:0007219|GO:0007411|GO:0016485|GO:0008233|GO:0016021	NM_031301	NP1456630	Hs.511703
	A_23_P101505	3.50885	A	6.9203	P	0.0939835	KLK11	Homo sapiens kallikrein-related peptidase 11 (KLK11), transcript variant 2, mRNA [NM_144947]	TCCTGGACTACAGGAGATGCTGTCACTTAATAATCAACCTGGGGTTCGAAATCAGTGAGA	51525685	chr19	51525626	-	FALSE	hs|19q13.41	ENST00000319756	11012	NM_144947	kallikrein-related peptidase 11	chr19:51525685-51525626	GO:0005794|GO:0004252|GO:0006508|GO:0008236|GO:0005615|GO:0070062	NM_144947	THC2747909	Hs.57771
	A_23_P47924	9.31873	P	8.04683	P	2.4148	PTPRR	Homo sapiens protein tyrosine phosphatase, receptor type, R (PTPRR), transcript variant 1, mRNA [NM_002849]	TCTTGTGAATGGACTGTCAGCTGTTAAACTGTTCCTGTTTTGAAGTGCTATTACCTTTCT	71032555	chr12	71032496	-	FALSE	hs|12q15	ENST00000283228	5801	NM_002849	protein tyrosine phosphatase, receptor type, R	chr12:71032555-71032496	GO:0005515|GO:0048471|GO:0005886|GO:0019901|GO:0001701|GO:0005615|GO:0035335|GO:0006470|GO:0005001|GO:0070373|GO:0016021|GO:0038128|GO:0004725|GO:0010633	NM_002849	NP091230	Hs.506076
	A_23_P202199	11.0957	P	10.0523	P	2.06102	SLK	Homo sapiens STE20-like kinase (SLK), mRNA [NM_014720]	AGCAAAGATGAAGGGAAAACGAACTAAGACAGACGCTAGGCCATGTTGGCAAAGTAGCAT	105785694	chr10	105785635	+	FALSE	hs|10q24.33	ENST00000369755	9748	NM_014720	STE20-like kinase	chr10:105785635-105785694	GO:0035556|GO:0023014|GO:0005737|GO:0046777|GO:0004702|GO:0004674|GO:0006915|GO:0005524|GO:0042803|GO:0070062|GO:0042802	NM_014720	THC2482866	Hs.591922
	A_23_P14083	11.5809	P	10.193	P	2.61699	AMIGO2	Homo sapiens adhesion molecule with Ig-like domain 2 (AMIGO2), transcript variant 2, mRNA [NM_181847]	TCTTAGCTTTTAGCACTATTGGTAATTTCAGAGTAGGCCCAAAGGTGATATGACTCCCAT	47470990	chr12	47470931	-	FALSE	hs|12q13.11	ENST00000429635	347902	NM_181847	adhesion molecule with Ig-like domain 2	chr12:47470990-47470931	GO:0005515|GO:0043069|GO:0043066|GO:0005886|GO:0007420|GO:0005634|GO:0016021|GO:0007156|GO:0007157	NM_181847	THC2482870	Hs.121520
	A_23_P116829	6.73069	P	8.92684	P	0.218218	UBE2N	Homo sapiens ubiquitin-conjugating enzyme E2N (UBE2N), mRNA [NM_003348]	CTGAAAATTTCATCTGTAACCTTTCATGTGTGTTAAGAAACACTGATCTGATCATTTGGG	93802692	chr12	93802633	-	FALSE	hs|12q22	ENST00000318066	7334	NM_003348	ubiquitin-conjugating enzyme E2N	chr12:93802692-93802633	GO:0005515|GO:0050852|GO:0043130|GO:0006511|GO:0004842|GO:0034142|GO:0016567|GO:0016874|GO:0019221|GO:0033182|GO:0070423|GO:0000151|GO:0005634|GO:0045739|GO:0035370|GO:0035872|GO:0006301|GO:0005829|GO:0070534|GO:0005737|GO:0051092|GO:0019787|GO:0000724|GO:0002755|GO:0006508|GO:0051443|GO:0043123|GO:0000729|GO:0031625|GO:0070062|GO:0038124|GO:0031372|GO:0038123|GO:0016574|GO:0034134|GO:0031058|GO:…	NM_003348	THC2512659	Hs.524630
	A_32_P169505	3.82394	A	5.46292	P	0.321084	KIAA2022	Homo sapiens KIAA2022 (KIAA2022), mRNA [NM_001008537]	GTCATAATGTTACCTAGCTGAGTTTTGTTATTGTTTATGAAATAAATAAAAAGAAAAGTT	73953472	chrX	73953413	-	FALSE	hs|Xq13.3	ENST00000616200	340533	NM_001008537	KIAA2022	chrX:73953472-73953413	GO:0006261|GO:0042276|GO:0003887|GO:0016035|GO:0005634|GO:0007399	NM_001008537	THC2609774	Hs.124128
	A_24_P175783	4.04777	A	5.34255	P	0.407598	ARHGEF12	Homo sapiens Rho guanine nucleotide exchange factor (GEF) 12 (ARHGEF12), transcript variant 1, mRNA [NM_015313]	TCAGACATCTTCCTGCTTATTAGAGCATCCCTAGCAACAAGGCTAAACCTTCATGACAGT	120359908	chr11	120359849	+	FALSE	hs|11q23.3	NA	23365	NM_015313	Rho guanine nucleotide exchange factor (GEF) 12	chr11:120359849-120359908	GO:0005515|GO:0051056|GO:0048011|GO:0001664|GO:0043065|GO:0007264|GO:0038032|GO:0097190|GO:0005829|GO:0005737|GO:0007186|GO:0016020|GO:0007411|GO:0032321|GO:0005089|GO:0070062|GO:0005096	NM_015313	THC2610626	Hs.24598
	A_24_P289260	6.88871	P	8.08344	P	0.436866	DACT2	Homo sapiens dishevelled-binding antagonist of beta-catenin 2 (DACT2), transcript variant 1, mRNA [NM_214462]	AGCTGGAAATTGAATTTGAGTTTAAACTCCACGTTAAGCTGTCAGCATACACAAACACCC	168707694	chr6	168707635	-	FALSE	hs|6q27	ENST00000366795	168002	NM_214462	dishevelled-binding antagonist of beta-catenin 2	chr6:168707694-168707635	GO:1900108|GO:0005739|GO:0003382|GO:0007162|GO:0070097|GO:0008013|GO:0072061|GO:0002244|GO:0005080|GO:0043588|GO:0051018|GO:0008134	NM_214462	THC2478970	Hs.673059
	A_32_P69368	7.38142	P	8.40176	P	0.493	ID2	Homo sapiens inhibitor of DNA binding 2, dominant negative helix-loop-helix protein (ID2), mRNA [NM_002166]	GTGAAACCTTGTTAACTCTTTAATTAGAGTTTTCTTGTATAGTGGCAGAGATGTCTATTT	8824341	chr2	8824282	+	FALSE	hs|2p25.1	ENST00000396290	3398	NM_002166	inhibitor of DNA binding 2, dominant negative helix-loop-helix protein	chr2:8824282-8824341	GO:0001656|GO:0005515|GO:0043353|GO:2000045|GO:0071158|GO:0048541|GO:0046983|GO:0000785|GO:0071285|GO:0005813|GO:2000178|GO:0007275|GO:0000122|GO:0045651|GO:0032922|GO:0071931|GO:0019216|GO:0043392|GO:0044325|GO:0043234|GO:0033598|GO:0045648|GO:0045600|GO:0005654|GO:0045893|GO:0045892|GO:0090398|GO:0045578|GO:0045475|GO:0003166|GO:0005634|GO:0045777|GO:0043433|GO:0005829|GO:0005737|GO:0021772|GO:…	NM_002166	THC2487694	Hs.180919
	A_23_P98402	10.2881	P	11.3653	P	0.473922	SIDT2	Homo sapiens SID1 transmembrane family, member 2 (SIDT2), mRNA [NM_001040455]	TCTTTTCTCAGAGCGTCTCCATGCTATGGTTGCATTTCCGTTTTCTATGAATGAATTTGC	117068136	chr11	117068077	+	FALSE	hs|11q23.3	ENST00000620360	51092	NM_001040455	SID1 transmembrane family, member 2	chr11:117068077-117068136	GO:0000902|GO:0051033|GO:0044342|GO:0003323|GO:0042593|GO:0016021|GO:0005765|GO:0033227|GO:0061178|GO:0009749	NM_001040455	THC2466042	Hs.712144
	A_23_P134347	5.12591	P	3.36509	A	3.3889	CPVL	Homo sapiens carboxypeptidase, vitellogenic-like (CPVL), transcript variant 2, mRNA [NM_019029]	ATAAACTACTAGATGGCGACTTAACAAGTGATCCTTCTTACTTCCAGAATGTTACAGGAT	29105730	chr7	29105671	-	FALSE	hs|7p14.3	ENST00000612187	54504	NM_019029	carboxypeptidase, vitellogenic-like	chr7:29105730-29105671	GO:0004185|GO:0006508|GO:0070062	NM_019029	THC2617861	Hs.233389
	A_23_P500400	5.55131	P	4.3904	A	2.23598	ABCA6	Homo sapiens ATP-binding cassette, sub-family A (ABC1), member 6 (ABCA6), mRNA [NM_080284]	ATTAGTAAAGTCACCCAAAGAGTCAGGCACTGGGTATTGTGGAAATAAAACTATATAAAC	67074908	chr17	67074849	-	FALSE	hs|17q24.2	ENST00000284425	23460	NM_080284	ATP-binding cassette, sub-family A (ABC1), member 6	chr17:67074908-67074849	GO:0005215|GO:0008152|GO:0006810|GO:0016021|GO:0016887|GO:0005524	NM_080284	THC2470497	Hs.709514
	A_24_P286845	6.09146	P	7.322	P	0.426159	REEP3	Homo sapiens receptor accessory protein 3 (REEP3), mRNA [NM_001001330]	TTATATGACCTGGTACTAGACTTCTTAATATAACTGTTACACTGTCCTTGTCTTTCCTAC	65382379	chr10	65382320	+	FALSE	hs|10q21.3	ENST00000298249	221035	NM_001001330	receptor accessory protein 3	chr10:65382320-65382379	GO:0007067|GO:0007084|GO:0005874|GO:0005789|GO:0006998|GO:0016021|GO:0051301	NM_001001330	THC2503444	Hs.499833
	A_23_P166353	9.86424	P	11.5647	P	0.307686	UBE2L3	Homo sapiens ubiquitin-conjugating enzyme E2L 3 (UBE2L3), transcript variant 1, mRNA [NM_003347]	GCACCGGGCTGGCGTTTCCACATCTGTCTTCATTAGCAGAAAAGTGATGATGGATTTTAT	21977725	chr22	21977666	+	FALSE	hs|22q11.21	ENST00000496722	7332	NM_003347	ubiquitin-conjugating enzyme E2L 3	chr22:21977666-21977725	GO:0000209|GO:0005515|GO:0006511|GO:0004842|GO:0006355|GO:0016567|GO:0008283|GO:0016874|GO:0003713|GO:0000151|GO:0005634|GO:0005524|GO:0006351|GO:0097027|GO:0071385|GO:0005737|GO:0070979|GO:0071383|GO:0031398|GO:0051443|GO:0019899|GO:0031625|GO:0006464|GO:0070062	NM_003347	THC2465269	Hs.108104
	A_24_P919142	2.8418	A	4.87807	P	0.243793	NA	NA	GAAGAGCAGAAATGATTCAGCTCATAAAGCAGTGAAAAGGAATGATCTAAGTACACGAAC	33567461	chr17	33567402	+	FALSE	hs|17q12	NA	NA	NA	NA	chr17:033567402-033567461	NA	NA	NA	NA
	A_23_P76480	5.73442	P	2.6871	A	8.26675	NA	NA	AAATCGAACAGGACAATGGGTAGATGGAGCTACATTTACCAAATCGTTTGGCATGACAGG	NA	NA	NA	NA	FALSE	NA	NA	NA	NA	NA	NA	NA	NA	NA	NA
	A_23_P142075	8.55492	P	7.23428	P	2.49777	ACP5	Homo sapiens acid phosphatase 5, tartrate resistant (ACP5), transcript variant 4, mRNA [NM_001611]	TTTGCTGAGTTCCGGGGTGCAATGGGGGAGGGAGGGAGGGAAAGCTTCCTCCTAAATCAA	11685584	chr19	11685525	-	FALSE	hs|19p13.2	ENST00000592828	54	NM_001611	acid phosphatase 5, tartrate resistant	chr19:11685584-11685525	GO:0050830|GO:0045453|GO:0003993|GO:0032691|GO:0032929|GO:0032720|GO:0006767|GO:0044281|GO:0005764|GO:0008198|GO:0005829|GO:0008199|GO:0006771|GO:0045019|GO:0006766|GO:0032695|GO:0060349|GO:0050728|GO:0016311|GO:0032496|GO:0016021|GO:0034097|GO:0070062	NM_001611	THC2602801	Hs.1211
	A_24_P115007	7.8836	P	9.08425	P	0.43508	ALDH5A1	Homo sapiens aldehyde dehydrogenase 5 family, member A1 (ALDH5A1), transcript variant 1, mRNA [NM_170740]	AACTTCCCAGCGATGATAATGTACATGAAATTAGCCACGTAACAAGAGTCTATTTGCCTT	24536928	chr6	24536869	+	FALSE	hs|6p22.3	ENST00000357578	7915	NM_170740	aldehyde dehydrogenase 5 family, member A1	chr6:24536869-24536928	GO:0006678|GO:0009013|GO:0004777|GO:0006536|GO:0046459|GO:0004029|GO:0007268|GO:0006749|GO:0006083|GO:0009791|GO:0007417|GO:0042803|GO:0007269|GO:0006681|GO:0022904|GO:0005739|GO:0051289|GO:0006105|GO:0005759|GO:0009450|GO:0006006|GO:0006650|GO:0042135|GO:0006541	NM_170740	THC2491603	Hs.371723
	A_24_P889070	6.71357	P	8.92338	P	0.216163	BACE2	Homo sapiens beta-site APP-cleaving enzyme 2 (BACE2), transcript variant a, mRNA [NM_012105]	TTCTCATTGTAGATGTCATCTCTCACATTTATATCAGTGAGGTTTGAAATTCTGTGTAGC	42653805	chr21	42653746	+	FALSE	hs|21q22.3	ENST00000347667	25825	NM_012105	beta-site APP-cleaving enzyme 2	chr21:42653746-42653805	GO:0005794|GO:0016486|GO:0009986|GO:0005783|GO:0006508|GO:0016021|GO:0006509|GO:0004190|GO:0042985|GO:0005768	NM_012105	THC2557681	Hs.529408
	A_32_P186865	4.78989	A	6.65049	P	0.275362	NA	NA	TGCTTTACTTAATAGAGTGCAGAAAATGTGGCCCTTTTCTCAGTTAGGGTGTATGTGAAG	17860428	chr21	17860369	+	FALSE	hs|21q21.1	NA	NA	NA	NA	chr21:017860369-017860428	NA	NA	THC2663329	NA
	A_23_P89746	4.77582	A	5.85428	P	0.473535	RAX	Homo sapiens retina and anterior neural fold homeobox (RAX), mRNA [NM_013435]	AAACTTGGCCATTCCCAGGAGGCTTGGAGACCCCCAGATAACCATAACAGGGAAGCAGGG	56935901	chr18	56935842	-	FALSE	hs|18q21.32	ENST00000334889	30062	NM_013435	retina and anterior neural fold homeobox	chr18:56935901-56935842	GO:0007389|GO:0001077|GO:0045944|GO:0060173|GO:0043010|GO:0005634|GO:0021854|GO:0000978|GO:0007601|GO:0006351	NM_013435	NP205433	Hs.278957
	A_23_P330616	5.83688	P	4.57643	A	2.39572	WIPF1	Homo sapiens WAS/WASL interacting protein family, member 1 (WIPF1), transcript variant 2, mRNA [NM_001077269]	TCTCCATGTGAAGATGAGTGGGAAAGCAGATTCTACTTCCATCCGATTTCCGATTTGCCA	175432601	chr2	175431865	-	FALSE	hs|2q31.1	ENST00000467149	7456	NM_001077269	WAS/WASL interacting protein family, member 1	chr2:175432601-175431865	GO:0005515|GO:0030048|GO:0005884|GO:0003779|GO:0015629|GO:0001726|GO:0005829|GO:0006461|GO:0008154|GO:0045087|GO:0016023|GO:0005522|GO:0038096|GO:0051707	NM_001077269	NP1193104	Hs.128067
	A_24_P260361	8.1061	P	6.57329	P	2.89349	BBS7	Homo sapiens Bardet-Biedl syndrome 7 (BBS7), transcript variant 1, mRNA [NM_176824]	GCTCAGTGCTATAAATTGTAGCCAGGAAATAAGAAGAGCTTACACAGAGTCGGGGGATCT	122746341	chr4	122746282	-	FALSE	hs|4q27	ENST00000507814	55212	NM_176824	Bardet-Biedl syndrome 7	chr4:122746341-122746282	GO:0005515|GO:0007368|GO:0060170|GO:0001654|GO:0032436|GO:0005634|GO:0015031|GO:0032402|GO:0036064|GO:0051877|GO:0007224|GO:0005829|GO:0001947|GO:0045444|GO:0060021|GO:0001103|GO:0005813|GO:0034464|GO:0006996|GO:0006357|GO:0005930|GO:0035058|GO:0048546|GO:0007420|GO:0060271|GO:0060173|GO:0007601	NM_176824	THC2464651	Hs.591694
	A_24_P391991	4.63956	A	5.82582	P	0.439442	FAM183B	Homo sapiens family with sequence similarity 183, member B (FAM183B), non-coding RNA [NR_028347]	GTGACCACAGGATGAACCACTTCAGGGTCTACAGTGACATCACTCTGTACAAAGCTAAAA	38725292	chr7	38725233	-	FALSE	hs|7p14.1	ENST00000409072	340286	NR_028347	acyloxyacyl hydrolase (neutrophil)	chr7:38725292-38725233	NA	NR_028347	THC2785254	Hs.144075
	A_23_P81898	10.3599	P	8.85833	P	2.83146	UBD	Homo sapiens ubiquitin D (UBD), mRNA [NM_006398]	ATTTGGGTGGGATGGGTAGGATGAAGTATATTGCCCAACTCTATGTTTCTTTGATTCTAA	29523536	chr6	29523477	-	FALSE	hs|6p22.1	ENST00000355973	10537	NM_006398	ubiquitin D	chr6:29523536-29523477	GO:0005515|GO:0006511|GO:0016567|GO:0043065|GO:0016235|GO:0010243|GO:0032446|GO:0005634|GO:0005737|GO:0070842|GO:0070628|GO:0006508|GO:0034612|GO:0034341|GO:0043011|GO:0043123	NM_006398	THC2534021	Hs.44532
	A_24_P62237	7.8737	P	9.32584	P	0.365479	CERK	Homo sapiens ceramide kinase (CERK), mRNA [NM_022766]	CTCACAAAGTTTCCCCAAAAGGTTCTTCTAAGCCTTTATTGTCCCTGGTAAATGTTTCCC	47081327	chr22	47081268	-	FALSE	hs|22q13.31	ENST00000216264	64781	NM_022766	ceramide kinase	chr22:47081327-47081268	GO:0006665|GO:0000287|GO:0005886|GO:0006687|GO:0006672|GO:0044281|GO:0055085|GO:0005524|GO:0001729|GO:0007205|GO:0005739|GO:0003951|GO:0004143|GO:0046834|GO:0016021	NM_022766	THC2466441	Hs.200668
	A_23_P364613	6.81186	P	7.88064	P	0.476722	HOGA1	Homo sapiens 4-hydroxy-2-oxoglutarate aldolase 1 (HOGA1), transcript variant 1, mRNA [NM_138413]	AGTATCAGCTTAAGAAACTTGATCAGGAAAGTGACACTGGTCTTTCAAAGAGCCCTCTTT	99372232	chr10	99372173	+	FALSE	hs|10q24.2	ENST00000370646	112817	NM_138413	4-hydroxy-2-oxoglutarate aldolase 1	chr10:99372173-99372232	GO:0005739|GO:0008700|GO:0033609|GO:0019470|GO:0046487|GO:0042866|GO:0009436|GO:0042803|GO:0070062	NM_138413	THC2475043	Hs.180346
	A_24_P934861	6.01682	P	4.8607	P	2.22857	NA	NA	GGAGGTATCAAGCAGCAAATTCCAGTTTCTGGGAAATAGTGGACCAGATCGTCTCCATGG	65279931	chr5	65279872	+	FALSE	hs|5q12.3	NA	NA	NA	NA	chr5:065279872-065279931	NA	NA	NA	NA
	A_23_P74766	5.5892	P	2.56543	A	8.13292	HTR6	Homo sapiens 5-hydroxytryptamine (serotonin) receptor 6, G protein-coupled (HTR6), mRNA [NM_000871]	TGCCATATGCTTCACCTACTGCAGGATCCTGCTAGCTGCCCGCAAGCAGGCCGTGCAGGT	19992911	chr1	19992852	+	FALSE	hs|1p36.13	ENST00000289753	3362	NM_000871	5-hydroxytryptamine (serotonin) receptor 6, G protein-coupled	chr1:19992852-19992911	GO:0005515|GO:0032008|GO:0005886|GO:0042493|GO:0014050|GO:0014053|GO:0007268|GO:0060291|GO:0014054|GO:0004969|GO:0030425|GO:0007210|GO:0014058|GO:0005929|GO:0004993|GO:0021795|GO:0005887|GO:0007187|GO:0007612|GO:0032355|GO:0033603	NM_000871	THC2480155	Hs.22180
	A_24_P928176	5.80994	P	7.00699	P	0.436168	lnc-ANTXRL-2	Homo sapiens cDNA clone IMAGE:4825811. [BC031882]	AGTATCAAGAAGAATGAAGCAAGATAGCTCAAATATGCTTTTGAAGGAAATATACTGGGC	47657004	chr10	47656945	+	FALSE	hs|10q11.22	NA	NA	BC031882	lnc-ANTXRL-2:1	chr10:47656945-47657004	NA	NA	THC2606144	Hs.646293
	A_32_P135601	6.3942	P	7.52479	P	0.45673	GEMIN6	gem (nuclear organelle) associated protein 6 [Source:HGNC Symbol;Acc:HGNC:20044] [ENST00000281950]	TTGCCTGCAAACAAAACCTGAGTGCTTGAAAGGGTAAGTGATCCTGATCTGCCATAGAAA	39011905	chr2	39011846	+	FALSE	hs|2p22.1	ENST00000281950	79833	NA	gem (nuclear organelle) associated protein 6	chr2:39011846-39011905	GO:0005515|GO:0016604|GO:0010467|GO:0000245|GO:0005737|GO:0032797|GO:0000398|GO:0005654|GO:0034660|GO:0000387|GO:0034719|GO:0005829	NA	THC2643320	NA
	A_23_P38206	5.03326	P	3.95636	A	2.10949	NAA38	Homo sapiens N(alpha)-acetyltransferase 38, NatC auxiliary subunit (NAA38), mRNA [NM_032356]	TTCCAGTTTCTAAAGGATGTGTAAGAAACCAGAGGTAAAGGTCTCGCGATATCTTAAGAC	7761046	chr17	7760987	-	FALSE	hs|17p13.1	ENST00000333775	84316	NM_032356	N(alpha)-acetyltransferase 38, NatC auxiliary subunit	chr17:7761046-7760987	GO:0043066|GO:0031417|GO:0005737|GO:0005654|GO:0005634|GO:0005844	NM_032356	THC2463273	Hs.565094
	A_23_P348159	6.14021	P	5.13133	P	2.01234	DST	dystonin [Source:HGNC Symbol;Acc:HGNC:1090] [ENST00000439203]	GAACATGTTGGAGACTTTAATCAAAAAGCATGTTCTACATCTGAGATGATGGAAGAAAAG	56468910	chr6	56468851	-	FALSE	hs|6p12.1	ENST00000439203	667	XM_005249317	dystonin	chr6:56468910-56468851	GO:0005882|GO:0005515|GO:0030424|GO:0030056|GO:0030018|GO:0045104|GO:0035371|GO:0005634|GO:0030011|GO:0005635|GO:0015629|GO:0042803|GO:0005829|GO:0005737|GO:0009925|GO:0051010|GO:0030198|GO:0048870|GO:0007010|GO:0015630|GO:0031581|GO:0007050|GO:0045111|GO:0007155|GO:0031252|GO:0005938|GO:0070062|GO:0005509|GO:0009611|GO:0000226|GO:0003779|GO:0008022|GO:0005604|GO:0005178|GO:0007229|GO:0005789|GO:…	XM_005249317	THC2481124	Hs.604915
	A_23_P375906	4.0609	A	5.33733	P	0.412815	MAPK4	H.sapiens 63 kDa protein kinase related to rat ERK3. [X59727]	TGTACACCACTCCTCATGTGCCATTTTGTCCTCAGAGGGCGCTTACTTTTTGGTAAAGAA	48258054	chr18	48257991	+	FALSE	hs|18q21.2	NA	5596	X59727	mitogen-activated protein kinase 4	chr18:48257991-48258054	GO:0005515|GO:0007049|GO:0005737|GO:0046982|GO:0019901|GO:0000165|GO:0006468|GO:0005634|GO:0005524|GO:0042803|GO:0004707	NA	NA	Hs.433728
	A_24_P878737	5.84668	P	6.88675	P	0.486303	NA	NA	TGGGAAAGAAATCTACATGTGCCTGATGTGTAAGCTTGTGGGGCCTGAAGAGTCAGTGGG	197171100	chr3	197171043	+	FALSE	hs|3q29	NA	NA	NA	NA	chr3:197171043-197171100	NA	NA	NA	NA
	A_23_P406425	2.82443	A	5.21736	P	0.190395	EIF4E3	Homo sapiens eukaryotic translation initiation factor 4E family member 3 (EIF4E3), transcript variant 2, mRNA [NM_173359]	AGTATTTTATAAACCCCATGAAGAGCATCATGCTTTTGAAGGTGGACGTGGAAAACACTA	71739174	chr3	71733834	-	FALSE	hs|3p13	ENST00000421769	317649	NM_173359	eukaryotic translation initiation factor 4E family member 3	chr3:71739174-71733834	GO:0019221|GO:0003743|GO:0006417|GO:0006413|GO:0005845|GO:0005829	NM_173359	THC2772906	Hs.581355
	A_23_P162739	10.0899	P	8.93706	P	2.22349	TSC22D1	Homo sapiens TSC22 domain family, member 1 (TSC22D1), transcript variant 1, mRNA [NM_183422]	CTCCTCTGGTGCAAGTGTGGTAGCTATTGACAACAAAATCGAGCAAGCTATGGATCTAGT	45010231	chr13	45009012	-	FALSE	hs|13q14.11	ENST00000496838	8848	NM_183422	TSC22 domain family, member 1	chr13:45010231-45009012	GO:0005515|GO:0043066|GO:0008284|GO:0006355|GO:0005737|GO:0043065|GO:0003700|GO:0006366|GO:0005634	NM_183422	THC2523130	Hs.436383
	A_32_P84714	5.67378	P	6.84184	P	0.44502	NA	NA	TGGCCAGTTCATGGCCACTTTGGGAAGACATTTATTAGGAGGAAGCAAGATGGCACTAAA	7392501	chr10	7392442	-	FALSE	hs|10p14	NA	NA	NA	NA	chr10:007392501-007392442	NA	NA	NA	NA
	A_32_P50815	6.40921	P	5.30355	P	2.15197	TBPL1	TBP-like 1 [Source:HGNC Symbol;Acc:HGNC:11589] [ENST00000237264]	GACTTGAAAACTGGGCAGATCAATAGATAATCGAAGTGCTTTATCTGAAGGGAGAGGGTA	134310185	chr6	134310126	+	FALSE	hs|6q23.2	ENST00000237264	9519	AK054852	TBP-like 1	chr6:134310126-134310185	GO:0006352|GO:0001675|GO:0006355|GO:0005737|GO:0006366|GO:0007289|GO:0003713|GO:0005672|GO:0006235|GO:0003677	NA	NA	Hs.486508
	A_24_P64442	5.44836	P	6.49788	P	0.48313	EHF	Homo sapiens ets homologous factor (EHF), transcript variant 1, mRNA [NM_001206616]	AGCAATAGATCTCGGTAGTTACGTATTGGGCAGATACTTACTGTATGAATGAAAGAACAT	34684422	chr11	34684363	+	FALSE	hs|11p13	NA	26298	NM_001206616	ets homologous factor	chr11:34684363-34684422	GO:0003700|GO:0005794|GO:0006357|GO:0006366|GO:0008283|GO:0000981|GO:0005634|GO:0007275|GO:0000978|GO:0003677|GO:0001077|GO:0045944|GO:0030855|GO:0005654|GO:0045893	NM_001206616	THC2637222	Hs.653859
	A_23_P108743	5.50799	P	2.73708	A	6.82537	XIRP2	Homo sapiens xin actin-binding repeat containing 2 (XIRP2), transcript variant 1, mRNA [NM_152381]	TTTGAGGAACTTGATGTAAACATGGTGTTCAGAAATCTCGTGTCTATCTCAATGGGATAT	168116018	chr2	168115959	+	FALSE	hs|2q24.3	ENST00000409273	129446	NM_152381	xin actin-binding repeat containing 2	chr2:168115959-168116018	GO:0030018|GO:0030054|GO:0030036|GO:0051393|GO:0003779|GO:0003281|GO:0055008|GO:0045216	NM_152381	NP1142362	Hs.73680
	A_23_P75239	2.69577	A	5.68257	P	0.126149	OPALIN	Homo sapiens oligodendrocytic myelin paranodal and inner loop protein (OPALIN), transcript variant 3, mRNA [NM_001040103]	AGCCTGGTGCAAGTTGGGATACAAATGAAACTTATGCAGGATGTGTGAGAGGAAGCAGTT	98105305	chr10	98105246	-	FALSE	hs|10q24.1	ENST00000419479	93377	NM_001040103	oligodendrocytic myelin paranodal and inner loop protein	chr10:98105305-98105246	GO:0005794|GO:0005886|GO:0016021	NM_001040103	THC2639712	Hs.12449
	A_24_P833256	6.12665	P	3.6129	A	5.71099	NA	NA	AATACCTTCAAAACCTTGGTGAGGGAAATTCTTAAACAGCACAAAAATCATTAGGCAAAG	NA	NA	NA	NA	FALSE	NA	NA	NA	NA	NA	NA	NA	NA	NA	NA
	A_24_P113264	2.69011	A	5.72147	P	0.122312	FBXO27	F-box protein 27 [Source:HGNC Symbol;Acc:HGNC:18753] [ENST00000509137]	AAGCCCTCAACTCATCTCTGAACTTAGAATCTCATCCTTAGGGCTCAGAGAGTCCCAGCC	39515617	chr19	39515558	-	FALSE	hs|19q13.2	ENST00000509137	126433	XM_006723017	F-box protein 27	chr19:39515617-39515558	GO:0005515|GO:0001948|GO:0019005	XM_006723017	THC2471988	Hs.187461
	A_32_P214020	2.52066	A	4.87862	P	0.195066	MIR124-2HG	Homo sapiens MIR124-2 host gene (non-protein coding) (MIR124-2HG), transcript variant 1, long non-coding RNA [NR_109792]	CCACCTATTTTGAAACGCACACCTTTGCCATGAAGTCTGTTGTTGCATATATTAGTGCTG	65295786	chr8	65295727	+	FALSE	hs|8q12.3	ENST00000519741	100130155	NR_109792	MIR124-2 host gene (non-protein coding)	chr8:65295727-65295786	NA	NR_109792	THC2645052	Hs.7023
	A_23_P208567	5.63355	P	3.30029	A	5.03943	PODNL1	Homo sapiens podocan-like 1 (PODNL1), transcript variant 1, mRNA [NM_024825]	CCAGCTGGGGAAACTGAGGCTCTGGGATGCTAAGTGGGTCAGGACTGAATTTTGAGGTCT	14042224	chr19	14042165	-	FALSE	hs|19p13.12	NA	79883	NM_024825	podocan-like 1	chr19:14042224-14042165	GO:0005578	NM_024825	THC2570737	Hs.448497
	A_24_P919585	5.40663	P	3.46998	A	3.82816	NA	ym56h07.s1 Soares infant brain 1NIB Homo sapiens cDNA clone IMAGE:52525 3' similar to contains Alu repetitive element;, mRNA sequence [H24400]	TCACATTCATAATTCTAAGCAGAGTTGTCAGACTGAGTAGAATTTTGCTCATAAGTACCT	50033629	chr16	50033570	-	FALSE	hs|16q12.1	NA	NA	H24400	NA	chr16:50033629-50033570	NA	NA	THC2555296	Hs.658026
	A_32_P200934	7.65887	P	9.09569	P	0.369382	NA	Homo sapiens cDNA FLJ11381 fis, clone HEMBA1000501. [AK021443]	TCAGTGTGTATCCACCACATTTAACTTATTCACTTACAGAACTATGCAAGAATTTCTCTG	96372881	chr10	96372822	+	FALSE	hs|10q23.33	NA	NA	AK021443	NA	chr10:96372822-96372881	NA	NA	THC2498925	Hs.463677
	A_32_P201261	2.69059	A	5.7371	P	0.121034	C11orf87	Homo sapiens chromosome 11 open reading frame 87 (C11orf87), mRNA [NM_207645]	GACAATAAGAATTTAATCAACTTTATTTGGAGACAATGACTTATCAAGGAGGTCCTACCC	109299635	chr11	109299576	+	FALSE	hs|11q22.3	ENST00000327419	399947	NM_207645	chromosome 11 open reading frame 87	chr11:109299576-109299635	GO:0016021	NM_207645	THC2601212	Hs.172982
	A_24_P760891	2.67246	A	5.79646	P	0.114706	LOC101928461	Homo sapiens uncharacterized LOC101928461 (LOC101928461), long non-coding RNA [NR_125858]	TTCCTCGGGTGTAGCATGATGCATTTTAACACAATTAAAATGACATGTTAGAAATGTTGC	136969174	chr6	136969115	+	FALSE	hs|6q23.3	NA	101928461	NR_125858	uncharacterized LOC101928461	chr6:136969115-136969174	NA	NR_125858	THC2671245	Hs.666518
	A_24_P330668	10.0167	P	11.6757	P	0.316648	UBFD1	Homo sapiens ubiquitin family domain containing 1 (UBFD1), mRNA [NM_019116]	TGAATTATTTGACAATATTTGTAAGTACCATGTTTCCTTGTGGTGTATGCTCTGTTCTGG	23585553	chr16	23585494	+	FALSE	hs|16p12.2	ENST00000395878	56061	NM_019116	ubiquitin family domain containing 1	chr16:23585494-23585553	NA	NM_019116	THC2536386	Hs.3459
	A_24_P696546	5.46424	P	2.47995	A	7.9133	NA	Homo sapiens homeobox protein Og12 (OGL12) mRNA, partial cds. [AF023203]	CACAGCTGCGGCGATGGACTCGTTCATAGGAATAAAATCTTGCTAACAGCAAATGAGCAA	NA	NA	NA	NA	FALSE	NA	NA	NA	AF023203	NA	NA	NA	NA	THC2744453	Hs.703064
	A_32_P61298	4.38367	A	5.5214	P	0.454477	lnc-RP1-177G6.2.1-2	Homo sapiens cDNA FLJ30359 fis, clone BRACE2007760, highly similar to 40S RIBOSOMAL PROTEIN S15A. [AK054921]	AGACTATCCATGTCTTCCAGAAAATCCTTGTCTTCCCTCAAATCCATAGCTTCCGAAAAA	139866328	chrX	139866269	+	FALSE	hs|Xq27.1	NA	NA	AK054921	lnc-RP1-177G6.2.1-2:1	chrX:139866269-139866328	NA	NA	THC2545209	NA
	A_32_P150130	6.89345	P	8.66507	P	0.292879	PLEKHA2	Homo sapiens pleckstrin homology domain containing, family A (phosphoinositide binding specific) member 2 (PLEKHA2), mRNA [NM_021623]	TCAGGACGTGTTGTTTCCCTGAAGTCTATGTCACACTGAGAACTTTTTCTGACTGCACTG	38828733	chr8	38828674	+	FALSE	hs|8p11.22	ENST00000518939	59339	NM_021623	pleckstrin homology domain containing, family A (phosphoinositide binding specific) member 2	chr8:38828674-38828733	GO:0005515|GO:0043234|GO:0005737|GO:0016020|GO:0005886|GO:0043236|GO:0005634|GO:0001968|GO:0001954|GO:0008289	NM_021623	THC2501474	Hs.369123
	A_32_P103966	5.81066	P	2.49302	A	9.97034	NA	NA	GCCTGTTTATAGATTTGGCCCATTTGTTTTCTCAGTCGCGGTGTTCGTGTTGACTTTAAG	49806657	chr22	49806598	-	FALSE	hs|22q13.33	NA	NA	NA	NA	chr22:049806657-049806598	NA	NA	NA	NA
	A_23_P697	2.66654	A	5.75408	P	0.11764	KCND3	Homo sapiens potassium channel, voltage gated Shal related subfamily D, member 3 (KCND3), transcript variant 1, mRNA [NM_004980]	CATCAAGAACCACGAGTTTATTGATGAGCAGATGTTTGAGCAGAACTGCATGGAGAGTTC	112321064	chr1	112319843	-	FALSE	hs|1p13.2	ENST00000315987	3752	NM_004980	potassium channel, voltage gated Shal related subfamily D, member 3	chr1:112321064-112319843	GO:0005251|GO:0005515|GO:0005250|GO:0005886|GO:0007268|GO:0097038|GO:0030425|GO:0046872|GO:0044325|GO:0042383|GO:0071435|GO:0086009|GO:0008076|GO:0043025|GO:0051260|GO:0034765|GO:0006813	NM_004980	THC2480824	Hs.666367
	A_24_P248606	9.60764	P	10.782	P	0.443073	ACSL3	Homo sapiens acyl-CoA synthetase long-chain family member 3 (ACSL3), transcript variant 1, mRNA [NM_004457]	GTATTTGATGATAGCATTCTCACTAAGACACATGAGAATTTAACTTTATAACCGCGTGAG	223807554	chr2	223807495	+	FALSE	hs|2q36.1	ENST00000357430	2181	NM_004457	acyl-CoA synthetase long-chain family member 3	chr2:223807495-223807554	GO:0005811|GO:0014070|GO:0048471|GO:0001676|GO:0005794|GO:0019901|GO:0051047|GO:0005783|GO:0007584|GO:0042998|GO:0019904|GO:0005741|GO:0034379|GO:0005524|GO:2001247|GO:0004467|GO:0016020|GO:0007420|GO:0005789|GO:0006633|GO:0016021|GO:0044539|GO:0005778	NM_004457	THC2783023	Hs.655772
	A_23_P159325	12.3022	P	11.1725	P	2.18814	ANGPTL4	Homo sapiens angiopoietin-like 4 (ANGPTL4), transcript variant 1, mRNA [NM_139314]	TGTAGGTCCCCTGGGGACACAAGCAGGCGCCAATGGTATCTGGGCGGAGCTCACAGAGTT	8439228	chr19	8439169	+	FALSE	hs|19p13.2	ENST00000593998	51129	NM_139314	angiopoietin-like 4	chr19:8439169-8439228	GO:0004857|GO:0005515|GO:0001666|GO:0043066|GO:0005578|GO:0070328|GO:0072562|GO:0005576|GO:0001525|GO:0044281|GO:0005615|GO:0030154|GO:0045766|GO:0051005|GO:0051260|GO:2000352|GO:0044255	NM_139314	THC2636237	Hs.9613
	A_23_P48585	3.51095	A	4.70086	P	0.438329	SALL2	Homo sapiens spalt-like transcription factor 2 (SALL2), transcript variant 1, mRNA [NM_005407]	CTAGTAAAATGTCAAGAACAGACGGGAGATATTAGTGTCTTTCCCTCTATCATTAAAGGT	21989302	chr14	21989243	-	FALSE	hs|14q11.2	ENST00000614342	6297	NM_005407	spalt-like transcription factor 2	chr14:21989302-21989243	GO:0005515|GO:0016581|GO:0001654|GO:0021915|GO:0000122|GO:0003677|GO:0046872|GO:0006351	NM_005407	THC2601821	Hs.416358
	A_24_P410408	5.04831	P	3.81338	A	2.3537	KRT83	Homo sapiens keratin 83, type II (KRT83), mRNA [NM_002282]	GAACATGGACTGCATCGTTGCCGAGATCAAGGCACAGTATGATGACATTGCCACCCGTAG	52710736	chr12	52710677	-	FALSE	hs|12q13.13	ENST00000293670	3889	NM_002282	keratin 83, type II	chr12:52710736-52710677	GO:0042633|GO:0008544|GO:0005198|GO:0007568|GO:0045095|GO:0005615	NM_002282	THC2482670	Hs.720768
	A_23_P25698	5.59162	P	4.38349	A	2.31038	SLC10A1	Homo sapiens solute carrier family 10 (sodium/bile acid cotransporter), member 1 (SLC10A1), mRNA [NM_003049]	AAACTAGAGAGAGCAGCAAAAACACCAGTCTTGCCTGAGTCTTTCTCCAGCATTTCCAGT	70242941	chr14	70242882	-	FALSE	hs|14q24.2	ENST00000216540	6554	NM_003049	solute carrier family 10 (sodium/bile acid cotransporter), member 1	chr14:70242941-70242882	GO:0016323|GO:0005886|GO:0005887|GO:0015721|GO:0008508|GO:0006810|GO:0008206|GO:0044281|GO:0006814|GO:0055085	NM_003049	THC2477857	Hs.952
	A_24_P199251	5.14564	P	6.67903	P	0.345464	RASSF9	Homo sapiens Ras association (RalGDS/AF-6) domain family (N-terminal) member 9 (RASSF9), mRNA [NM_005447]	TGGAAAGCTCTAATTTAGAGAGTGTTAAGTGTGATTTGGAGAAAAGCATGAAAGCTGGTT	86198859	chr12	86198800	-	FALSE	hs|12q21.31	ENST00000361228	9182	NM_005447	Ras association (RalGDS/AF-6) domain family (N-terminal) member 9	chr12:86198859-86198800	GO:0005515|GO:0007165|GO:0005215|GO:0016197|GO:0006605|GO:0070062|GO:0012510|GO:0005829|GO:0005768	NM_005447	THC2478276	Hs.527881
	A_23_P213359	7.40856	P	6.33702	P	2.10168	PCDH1	Homo sapiens protocadherin 1 (PCDH1), transcript variant 1, mRNA [NM_002587]	CTGCAGAAGTCCCTCAAGTTCAACCTGATGAGCGATGCCCCTGGGGACAGTCCCCGCATC	141243099	chr5	141243040	-	FALSE	hs|5q31.3	ENST00000357517	5097	NM_002587	protocadherin 1	chr5:141243099-141243040	GO:0005886|GO:0005911|GO:0005887|GO:0005509|GO:0007267|GO:0007156|GO:0007399	NM_002587	NP099071	Hs.79769
	A_32_P232327	7.16392	P	5.96526	P	2.29526	NA	NA	TCTCCTGCAGCAGCTGCATCAGGTTGGCACACAAGTGTTCATCCTCAGGGTCACTGAGCA	74034554	chr10	74034495	-	FALSE	hs|10q22.1	NA	NA	NA	NA	chr10:074034554-074034495	NA	NA	NA	NA
	A_24_P537149	5.24278	P	4.05414	A	2.27937	NA	NA	CCAAATCCTAGGCCTGAAATCCCCGATGCCCTAAATCCTAGGCCTGAAACCCACGATGCC	69367349	chr11	69367290	-	FALSE	hs|11q13.3	NA	NA	NA	NA	chr11:069367349-069367290	NA	NA	NA	NA
	A_23_P154217	5.26112	P	4.00618	A	2.38657	ITGB6	Homo sapiens integrin, beta 6 (ITGB6), transcript variant 1, mRNA [NM_000888]	TTGCCAAATTTGAAGCAGAACGATCAAAAGCCAAGTGGCAAACGGGAACCAATCCACTCT	160964233	chr2	160958330	-	FALSE	hs|2q24.2	ENST00000409872	3694	NM_000888	integrin, beta 6	chr2:160964233-160958330	GO:0008305|GO:0005886|GO:0007275|GO:0009615|GO:0043235|GO:0005178|GO:0006954|GO:0007160|GO:0001618|GO:0007229|GO:0030198|GO:0016032|GO:0007155|GO:0009897|GO:0070062	NM_000888	THC2479841	Hs.470399
	A_32_P187651	7.06207	P	5.50765	P	2.93716	LOC100126784	Homo sapiens uncharacterized LOC100126784 (LOC100126784), long non-coding RNA [NR_015384]	CACCCTATAGCCTGATCTTCAGTGCTGATAGCATTGATTTAGAATAACTCAGATGCTATT	19733193	chr11	19733134	-	FALSE	hs|11p15.1	ENST00000603468	100126784	NR_015384	uncharacterized LOC100126784	chr11:19733193-19733134	NA	NR_015384	THC2605863	Hs.64341
	A_32_P230523	2.54168	A	5.03597	P	0.177478	FAM71D	Homo sapiens family with sequence similarity 71, member D (FAM71D), mRNA [NM_173526]	CTGATTTTCAGAGCACAGCTCTCAAGGCTGAAGAATCCAGGAGCTTGAGAACTGAATCAA	67688515	chr14	67675127	+	FALSE	hs|14q23.3	ENST00000534174	161142	NM_173526	family with sequence similarity 71, member D	chr14:67675127-67688515	GO:0005737|GO:0005654	NM_173526	THC2486361	Hs.412818
	A_32_P155666	3.95971	A	4.9625	P	0.499033	ECEL1	Homo sapiens endothelin converting enzyme-like 1 (ECEL1), transcript variant 1, mRNA [NM_004826]	CCGTCTCTATGACAACTTCACTGTCTACAACCAGCGGGTGAACGGGAAACACACGCTTGG	233346252	chr2	233345844	-	FALSE	hs|2q37.1	ENST00000409941	9427	NM_004826	endothelin converting enzyme-like 1	chr2:233346252-233345844	GO:0003016|GO:0007218|GO:0005887|GO:0006508|GO:0004222|GO:0046872|GO:0008237	NM_004826	NP1456338	Hs.26880
	A_32_P175751	5.08038	P	2.49139	A	6.01681	LOC101928731	Homo sapiens uncharacterized LOC101928731 (LOC101928731), transcript variant 1, long non-coding RNA [NR_110092]	GGATTTCTATTCATCTCTTGTGTATCAATTCTATGTCCTCAACTATGTCTCAACGGCAAG	94102011	chr12	94101952	-	FALSE	hs|12q22	NA	101928731	NR_110092	uncharacterized LOC101928731	chr12:94102011-94101952	NA	NR_110092	THC2615421	Hs.659971
	A_23_P98002	7.17814	P	6.04198	P	2.19796	CYP2E1	Homo sapiens cytochrome P450, family 2, subfamily E, polypeptide 1 (CYP2E1), mRNA [NM_000773]	TGCCATTTTGCAGCATTTTAATTTGAAGCCTCTCGTTGACCCAAAGGATATCGACCTCAG	135352401	chr10	135352342	+	FALSE	hs|10q26.3	ENST00000252945	1571	NM_000773	cytochrome P450, family 2, subfamily E, polypeptide 1	chr10:135352342-135352401	GO:0006805|GO:0017144|GO:0045471|GO:0031227|GO:0044281|GO:0043231|GO:0005739|GO:0004497|GO:0005737|GO:0016712|GO:0008202|GO:0046483|GO:0008392|GO:0005506|GO:0008395|GO:0019373|GO:0010193|GO:0010243|GO:0016098|GO:0000139|GO:0019825|GO:0042738|GO:0016709|GO:0005789|GO:0016491|GO:0006641|GO:0019899|GO:0055114|GO:0020037	NM_000773	THC2691323	Hs.12907
	A_24_P318160	4.26508	A	5.77878	P	0.350212	NAV3	Homo sapiens neuron navigator 3 (NAV3), transcript variant 2, mRNA [NM_014903]	GACGCATGTTGTTTTGATTGCTATTGTTGTACATGAGAAATTCAGCATTAAAGAACACTG	78605598	chr12	78605539	+	FALSE	hs|12q21.2	ENST00000397909	89795	NM_014903	neuron navigator 3	chr12:78605539-78605598	GO:0005640	NM_014903	NP843482	Hs.655301
	A_24_P231026	2.53904	A	5.18784	P	0.159452	SCN8A	Homo sapiens sodium channel, voltage gated, type VIII alpha subunit (SCN8A), transcript variant 1, mRNA [NM_014191]	AACTTGTTTGCGGGAAAGTACCACTACTGCTTTAATGAGACTTCTGAAATCCGATTTGAA	52180481	chr12	52180422	+	FALSE	hs|12q13.13	ENST00000354534	6334	NM_014191	sodium channel, voltage gated, type VIII alpha subunit	chr12:52180422-52180481	GO:0030018|GO:0086010|GO:0005886|GO:0042552|GO:0007605|GO:0005248|GO:0009636|GO:0005524|GO:0030425|GO:0019228|GO:0007399|GO:0050905|GO:0043194|GO:0033268|GO:0007517|GO:0007422|GO:0043025|GO:0007628|GO:0016023|GO:0035725|GO:0034765|GO:0001518|GO:0016021|GO:0006814	NM_014191	NP232659	Hs.436550
	A_23_P346884	5.33112	P	3.27577	A	4.15643	RBPJL	Homo sapiens recombination signal binding protein for immunoglobulin kappa J region-like (RBPJL), transcript variant 1, mRNA [NM_014276]	CACCGGCATCACACTACCTCCCATGATCATCCGTAAAGTAGCAAAACAGTGTGCGCTCCT	43943087	chr20	43942760	+	FALSE	hs|20q13.12	ENST00000372743	11317	NM_014276	recombination signal binding protein for immunoglobulin kappa J region-like	chr20:43942760-43943087	GO:0007165|GO:0005667|GO:0003700|GO:0006366|GO:0006357|GO:0000982|GO:0005634|GO:0045893|GO:0000978	NM_014276	NP163323	Hs.248217
	A_23_P356731	3.15075	A	5.63868	P	0.178262	ZDHHC8P1	Homo sapiens zinc finger, DHHC-type containing 8 pseudogene 1 (ZDHHC8P1), non-coding RNA [NR_003950]	ATCGGGGAAGAGGGCATTTTCCAACAGGACTGGAAGGCCAGTCGTGGTCCTTGGTGGTGA	23733480	chr22	23733421	-	FALSE	hs|22q11.23	ENST00000255890	150244	NR_003950	zinc finger, DHHC-type containing 8 pseudogene 1	chr22:23733480-23733421	NA	NR_003950	THC2489099	Hs.386693
	A_24_P579107	3.76927	A	5.22192	P	0.365351	NA	NA	ATATATAATTTCATTTTTTAAAGGGGTAGGAAAAATTAGGGGTGTAACCGCCAATCTGCC	121143991	chr12	121143932	-	FALSE	hs|12q24.31	NA	NA	NA	NA	chr12:121143991-121143932	NA	NA	NA	NA
	A_23_P213615	2.50595	A	6.22054	P	0.0761726	ADAMTS2	Homo sapiens mRNA for procollagen I-N proteinase. [AJ003125]	CTGTAGGATGGAAGTCTTGTCCCGCTATTGCTCCATCCCAGGCTACAACAAGCTGTCCTG	178541294	chr5	178541235	-	FALSE	hs|5q35.3	NA	9509	AJ003125	ADAM metallopeptidase with thrombospondin type 1 motif, 2	chr5:178541294-178541235	GO:0030324|GO:0005578|GO:0005576|GO:0007283|GO:0016485|GO:0030198|GO:0030199|GO:0030574|GO:0006508|GO:0008270|GO:0043588|GO:0004222|GO:0008237	NA	NA	Hs.23871
	A_32_P149060	4.02088	A	5.22107	P	0.435218	LINC00515	Homo sapiens long intergenic non-protein coding RNA 515 (LINC00515), long non-coding RNA [NR_024092]	TATTCTGTTTGTTTAAACTAGCTAGTGTAGATCCTGTTGTTTGTAACCAAGAGTGTTGAC	26955240	chr21	26955181	-	FALSE	hs|21q21.3	NA	282566	NR_024092	long intergenic non-protein coding RNA 515	chr21:26955240-26955181	NA	NR_024092	THC2654055	Hs.384586
	A_32_P164513	3.48008	A	5.06699	P	0.332883	KLHDC1	Homo sapiens kelch domain containing 1 (KLHDC1), mRNA [NM_172193]	TCTTTCAAACACAGCCTTATTCACTACTCAGGTCATGCCTTGACTGCATTGGTAAAAATT	50218332	chr14	50210493	+	FALSE	hs|14q21.3	ENST00000556392	122773	NM_172193	kelch domain containing 1	chr14:50210493-50218332	GO:0005737	NM_172193	NP498495	Hs.509258
	A_23_P9621	5.16233	P	3.49974	A	3.16584	ELF4	Homo sapiens E74-like factor 4 (ets domain transcription factor) (ELF4), transcript variant 1, mRNA [NM_001421]	GGCCTTCAAGAGCACTAGGGCATATGCTTTTGGCAGCATAACGGGCTGACTTGGTGATGG	129200503	chrX	129200444	-	FALSE	hs|Xq26.1	ENST00000615377	2000	NM_001421	E74-like factor 4 (ets domain transcription factor)	chrX:129200503-129200444	GO:0005515|GO:0001077|GO:0006366|GO:0045944|GO:0016605|GO:0000981|GO:0001787|GO:0005654|GO:0045893|GO:0001866|GO:0000978|GO:0030154	NM_001421	THC2462918	Hs.271940
	A_32_P210031	5.16001	P	2.54292	A	6.13514	NA	acyl-CoA synthetase long-chain family member 6 [Source:HGNC Symbol;Acc:HGNC:16496] [ENST00000616644]	TATCAGGATTAAGTTTGCACCATGGTATGGCCAGTTCTCTTCTGAGCTATTCAGTCACAG	131278333	chr5	131269281	-	FALSE	hs|5q31.1	ENST00000425320	NA	XR_246543	NA	chr5:131278333-131269281	NA	XR_246543	THC2731188	NA
	A_23_P363414	2.58625	A	4.94034	P	0.195592	FAM26D	Homo sapiens cDNA FLJ32239 fis, clone PLACE6005029. [AK056801]	AGCTTTCTTTATGTTTTCCAAAGCTGAATTGTAGAACCGCATTTATACTCTGTCCTTCTC	116882200	chr6	116882141	+	FALSE	hs|6q22.1	NA	221301	AK056801	family with sequence similarity 26, member D	chr6:116882141-116882200	GO:0034220|GO:0005261|GO:0005887|GO:0006812	NA	THC2483547	NA
	A_32_P167176	10.8584	P	11.9745	P	0.461358	NA	NA	CAGTGGGGCGTTTTAGGCTAACGTATATTGCCTCTAAGCTGATAAGCATTTTCCTGATCC	112206262	chr2	112206203	-	FALSE	hs|2q13	NA	NA	NA	NA	chr2:112206262-112206203	NA	NA	THC2701422	NA
	A_23_P114259	2.64012	A	5.72317	P	0.118007	ASB11	Homo sapiens ankyrin repeat and SOCS box containing 11, E3 ubiquitin protein ligase (ASB11), transcript variant 1, mRNA [NM_080873]	TCAGGGGCGCTTACTGGCCCTTAAAACTTTAATTGCACAAGGTGTCAATGTGAACCTTGT	15320889	chrX	15315784	-	FALSE	hs|Xp22.2	ENST00000485437	140456	NM_080873	ankyrin repeat and SOCS box containing 11, E3 ubiquitin protein ligase	chrX:15320889-15315784	GO:0035556|GO:0016567	NM_080873	NP427838	Hs.352183
	A_23_P130537	3.76846	A	5.63894	P	0.273481	ICAM4	Homo sapiens intercellular adhesion molecule 4 (Landsteiner-Wiener blood group) (ICAM4), transcript variant 1, mRNA [NM_001544]	CAGGTGTTCCCGGTGGGCTACTTGGTGGTGACCCTGAGGCATGGAAGCCGGGTCATCTAT	10398345	chr19	10398286	+	FALSE	hs|19p13.2	ENST00000380770	3386	NM_001544	intercellular adhesion molecule 4 (Landsteiner-Wiener blood group)	chr19:10398286-10398345	GO:0016337|GO:0005737|GO:0005178|GO:0005886|GO:0030198|GO:0005887|GO:0050776|GO:0016021|GO:0007155|GO:0005615	NM_001544	THC2478091	Hs.706750
	A_32_P100947	6.42455	P	4.6786	P	3.35415	NA	NA	CAATTAGGCAACTCATCAATGCGCTATTTATACAATCTTAGTGACTATTTACCACTTCAC	188329345	chr2	188329286	+	FALSE	hs|2q32.1	NA	NA	NA	NA	chr2:188329286-188329345	NA	NA	NA	NA
	A_24_P913156	4.11606	A	5.32486	P	0.432629	CYP2U1	cytochrome P450, family 2, subfamily U, polypeptide 1 [Source:HGNC Symbol;Acc:HGNC:20582] [ENST00000513302]	GCACAAAAAGAAAAGAAAATTACAAAATCAGAGCTAAGGCTACCAAAGGAGCGTTTCACT	108857400	chr4	108857341	+	FALSE	hs|4q25	ENST00000513302	113612	BC012027	cytochrome P450, family 2, subfamily U, polypeptide 1	chr4:108857341-108857400	GO:0019369|GO:0006805|GO:0070330|GO:0005506|GO:0008395|GO:0044281|GO:0006082|GO:0043231|GO:0005737|GO:0019825|GO:0042738|GO:0097267|GO:0005789|GO:0016712|GO:0016021|GO:0055114|GO:0020037	NA	THC2488930	Hs.109087
	A_32_P116857	5.74863	P	3.73336	A	4.04256	PDE11A	Homo sapiens phosphodiesterase 11A (PDE11A), transcript variant 4, mRNA [NM_016953]	CAGTTTCATCTCCAGTAATAGTGTGAAACAATTTCCTTCCAGTGGGACAGAAACCTAGAC	178489104	chr2	178489045	-	FALSE	hs|2q31.2	ENST00000286063	50940	NM_016953	phosphodiesterase 11A	chr2:178489104-178489045	GO:0004114|GO:0004118|GO:0004112|GO:0047555|GO:0046069|GO:0005575|GO:0046872|GO:0005829|GO:0007165|GO:0030552|GO:0030553|GO:0007596|GO:0043204|GO:0006198	NM_016953	THC2608914	Hs.570273
	A_23_P312901	3.55954	A	5.65654	P	0.233744	GPR112	Homo sapiens G protein-coupled receptor 112 (GPR112), mRNA [NM_153834]	TTGAGCACAAACTGTTGACGCCATCTCTCAAGTCAACTGCAACTAGCTCCACTTTCAAAT	135496438	chrX	135496379	+	FALSE	hs|Xq26.3	ENST00000394143	139378	NM_153834	G protein-coupled receptor 112	chrX:135496379-135496438	GO:0007186|GO:0005886|GO:0004930|GO:0016021	NM_153834	NP564858	Hs.381354
	A_23_P50517	3.63029	A	4.79865	P	0.444928	ZNF541	Homo sapiens zinc finger protein 541 (ZNF541), mRNA [NM_001277075]	GACTCTACCTTCCAGATTCAGTCCCTAGTCTTGCGATGAATTCTGCATTGTTCGGTGTTT	48024050	chr19	48023991	-	FALSE	hs|19q13.33	ENST00000314121	84215	NM_001277075	zinc finger protein 541	chr19:48024050-48023991	GO:0006355|GO:0003682|GO:0007275|GO:0005634|GO:0007283|GO:0003677|GO:0046872|GO:0030154|GO:0006351	NM_001277075	THC2480129	Hs.14161
	A_24_P476081	4.5025	A	5.80954	P	0.404152	NA	Homo sapiens cDNA FLJ40724 fis, clone THYMU2028724. [AK098043]	AGGGTATCTAGTTAGAGTTATATATATAGTTAGATACATTTGTTTCTGTTGATATTCAGT	197017944	chr2	197017885	-	FALSE	hs|2q32.3	NA	NA	AK098043	NA	chr2:197017944-197017885	NA	NA	THC2501566	Hs.641140
	A_23_P85209	7.68375	P	5.46559	P	4.65301	IL13RA2	Homo sapiens interleukin 13 receptor, alpha 2 (IL13RA2), mRNA [NM_000640]	ATACATGAAGACTTTCCATATCAAGAGACATGGTATTGACTCAACAGTTTCCAGTCATGG	114238650	chrX	114238591	-	FALSE	hs|Xq23	ENST00000243213	3598	NM_000640	interleukin 13 receptor, alpha 2	chrX:114238650-114238591	GO:0007165|GO:0004896|GO:0019221|GO:0016021|GO:0004871|GO:0005615	NM_000640	THC2472481	Hs.336046
	A_24_P942528	5.04432	P	3.54856	A	2.82012	NA	NA	TTGAGTATTCTGGACATTTCTGTACCAAGTCTTACTTATCCTCATATAACCTGCAGCACT	77971488	chr4	77971429	+	FALSE	hs|4q21.1	NA	NA	NA	NA	chr4:077971429-077971488	NA	NA	NA	NA
	A_32_P80951	2.50947	A	4.76046	P	0.21008	NA	NA	ATGTGATTCCTCTGCAGGTTTTCTTAGCTAACTCCTGCTTATTGGACTTTGTTTCCTTTT	53588521	chr6	53588462	-	FALSE	hs|6p12.1	NA	NA	NA	NA	chr6:053588521-053588462	NA	NA	NA	NA
	A_23_P250516	9.75804	P	8.63353	P	2.18027	LOC101928710	Homo sapiens uncharacterized LOC101928710 (LOC101928710), transcript variant 1, long non-coding RNA [NR_110848]	CTGCATCCTTTCCAGCAAGATGTCATTCTGAGATTTTTGTCATTCCTGGGCGTTATGAGG	76613698	chr17	76613639	-	FALSE	hs|17q25.3	ENST00000591384	101928710	NR_110848	uncharacterized LOC101928710	chr17:76613698-76613639	NA	NR_110848	THC2672097	NA
	A_24_P720495	6.63203	P	5.42161	P	2.31404	NA	NA	CCAGAAAAATGTTTCCAGATGGTTTTAGAATGTAAGACTTAACGGTCCAATTCACCAAAA	20646495	chr17	20646436	-	FALSE	hs|17p11.2	NA	NA	NA	NA	chr17:020646495-020646436	NA	NA	NA	NA
	A_23_P344125	3.95703	A	6.15695	P	0.217649	ISM2	Homo sapiens isthmin 2 (ISM2), transcript variant 1, mRNA [NM_199296]	ATCTGTAGCCCCAAGCTGCCTTTCTGTTGGACACCAACTTTAGTCTTGGGCTGCAAGCCA	77941362	chr14	77941303	-	FALSE	hs|14q24.3	ENST00000342219	145501	NM_199296	isthmin 2	chr14:77941362-77941303	GO:0005576	NM_199296	NP1079193	Hs.29742
	A_24_P335142	6.11846	P	4.93162	P	2.27653	NA	Homo sapiens PRO1880 mRNA, complete cds. [AF118080]	GTGGGTACGCAATAAAAAGATTACATCTAAGTGAGAGAAATTTAGCAATTCTTGTGGTTC	66963532	chr11	66963473	-	FALSE	hs|11q13.2	ENST00000444002	NA	AF118080	NA	chr11:66963532-66963473	NA	NA	THC2483905	Hs.621385
	A_24_P561377	5.06423	P	3.12153	A	3.84427	NA	Homo sapiens cDNA FLJ44065 fis, clone TESTI4036042. [AK126053]	GTCGATAGGGAAACAAGTGTCTAACTGTCAGAGATTATCAACATGCTAATGGAGACCTCA	7562593	chr4	7562534	-	FALSE	hs|4p16.1	NA	NA	AK126053	NA	chr4:7562593-7562534	NA	NA	THC2683130	Hs.662413
	A_24_P134372	8.08985	P	9.12713	P	0.487244	KIF3B	Homo sapiens kinesin family member 3B (KIF3B), mRNA [NM_004798]	CTTTCTTATTTACTAAGAATTTGCCTGTTTGAATAAGAACAAAACGCTAAGGTGGGTAGC	30921031	chr20	30920972	+	FALSE	hs|20q11.21	ENST00000375712	9371	NM_004798	kinesin family member 3B	chr20:30920972-30921031	GO:0005515|GO:0008017|GO:0007368|GO:0007100|GO:0016939|GO:0072383|GO:0005829|GO:0019886|GO:0008574|GO:0015630|GO:0061024|GO:0005876|GO:0090307|GO:0007052|GO:0016887|GO:0070062|GO:0007018|GO:0005813|GO:0006996|GO:0005873|GO:0032467|GO:0030496|GO:0072372|GO:0003777|GO:0005524|GO:0030705|GO:0016020|GO:0007596|GO:0008152|GO:0017048|GO:0030990|GO:0008089	NM_004798	THC2491848	Hs.369670
	A_24_P342944	5.3952	P	3.63556	A	3.38614	CSPG5	Homo sapiens chondroitin sulfate proteoglycan 5 (neuroglycan C) (CSPG5), transcript variant 1, mRNA [NM_006574]	CCTGCTCAAGACGGAGAATACCAAGCTGCGTAGGACCAACAAATTCCGGACCCCATCTGA	47614214	chr3	47610697	-	FALSE	hs|3p21.31	ENST00000264723	10675	NM_006574	chondroitin sulfate proteoglycan 5 (neuroglycan C)	chr3:47614214-47610697	GO:0005515|GO:0031103|GO:0005794|GO:0005796|GO:0005975|GO:0050804|GO:0046907|GO:0005576|GO:0044281|GO:0007399|GO:0030208|GO:0030207|GO:0030206|GO:0016020|GO:0005887|GO:0030660|GO:0005789|GO:0009405|GO:0016021|GO:0030204|GO:0008083|GO:0030203|GO:0040008|GO:0043202	NM_006574	NP924734	Hs.45127
	A_23_P213415	5.47778	P	6.82279	P	0.393652	SEMA5A	Homo sapiens sema domain, seven thrombospondin repeats (type 1 and type 1-like), transmembrane domain (TM) and short cytoplasmic domain, (semaphorin) 5A (SEMA5A), mRNA [NM_003966]	GGGCTGAGGTTCTAAAGGAATTGAAAAGAGACGATAAACATTGAATGAGGGTGAGGGCAT	9039612	chr5	9039553	-	FALSE	hs|5p15.31	ENST00000382496	9037	NM_003966	sema domain, seven thrombospondin repeats (type 1 and type 1-like), transmembrane domain (TM) and short cytoplasmic domain, (semaphorin) 5A	chr5:9039612-9039553	GO:0051897|GO:0021536|GO:0005886|GO:0007267|GO:0035373|GO:0048842|GO:0002043|GO:0048843|GO:0035413|GO:0007413|GO:0007411|GO:0030836|GO:0007155|GO:0070062|GO:0001569|GO:0043395|GO:0045766|GO:0007399|GO:0050918|GO:0007162|GO:0016020|GO:0001938|GO:0060326|GO:2001028|GO:0030215|GO:0016021|GO:2000352|GO:0008046|GO:0045545	NM_003966	THC2525559	Hs.27621
	A_32_P194974	2.4818	A	4.99347	P	0.175352	NA	NA	CTCTTTCTCAAGAGTCAGCTACATGCACACTGGTCTGAATGTGATCCTTCACTTTGTCCA	134378072	chr8	134378013	+	FALSE	hs|8q24.22	NA	NA	NA	NA	chr8:134378013-134378072	NA	NA	THC2663779	NA
	A_23_P65618	8.59342	P	10.1166	P	0.34791	TGM1	Homo sapiens transglutaminase 1 (TGM1), mRNA [NM_000359]	CAGGAGCAATGGGACTGGAGTCAGATGAGCAAGGACATTGCCCCAAGATAGGGGCACACT	24718510	chr14	24718451	-	FALSE	hs|14q12	ENST00000206765	7051	NM_000359	transglutaminase 1	chr14:24718510-24718451	GO:0005515|GO:0031424|GO:0031224|GO:0001533|GO:0046872|GO:0005913|GO:0018149|GO:0030216|GO:0003810|GO:0009887|GO:0043163|GO:0006464|GO:0070062	NM_000359	THC2471665	Hs.508950
	A_23_P349504	5.10355	P	3.7287	A	2.59341	IQUB	Homo sapiens IQ motif and ubiquitin domain containing (IQUB), transcript variant 1, mRNA [NM_178827]	ACTACAGGCAATGGCATGCTAAAATCTTCGTAGAGAATTTAAGAAGACAGAAAAGCTTAA	123136941	chr7	123136882	-	FALSE	hs|7q31.32	ENST00000469057	154865	NM_178827	IQ motif and ubiquitin domain containing	chr7:123136941-123136882	GO:0001669|GO:0031514|GO:0060271|GO:0007224	NM_178827	THC2473622	Hs.159650
	A_24_P512775	6.3874	P	5.06888	P	2.4941	NA	NA	AACCCAACTTCTGCAACTCCATACCCAACAAATGATGCTCAAAAACAAAAGCAGCTATTT	60945276	chr18	60945217	+	FALSE	hs|18q21.33	NA	NA	NA	NA	chr18:060945217-060945276	NA	NA	NA	NA
	A_24_P50666	7.94217	P	9.22749	P	0.410278	NA	retinoic acid receptor responder (tazarotene induced) 2 pseudogene 8 [Source:HGNC Symbol;Acc:HGNC:48707] [ENST00000566335]	CCAAGGGAAGGAAGTGGAAATGCCTGGCCTGCGTCAAACTGGGCTCTGAGGAGAAGGTTT	34777865	chr16	34777806	-	FALSE	hs|16p11.1	ENST00000566335	NA	NA	NA	chr16:34777865-34777806	NA	NA	NA	NA
	A_24_P130691	5.73108	P	3.06791	A	6.3342	TMPRSS6	Homo sapiens transmembrane protease, serine 6 (TMPRSS6), transcript variant 2, mRNA [NM_153609]	TTCGGCGTCTACACCCGCATCACAGGTGTGATCAGCTGGATCCAGCAAGTGGTGACCTGA	37462179	chr22	37462120	-	FALSE	hs|22q12.3	ENST00000406725	164656	NM_153609	transmembrane protease, serine 6	chr22:37462179-37462120	GO:0035556|GO:0030514|GO:0005515|GO:0005886|GO:0004252|GO:0030198|GO:0006508|GO:0016021|GO:0001525|GO:0055072|GO:0042730	NM_153609	NP1077517	Hs.370885
	A_32_P184667	6.2272	P	4.69555	P	2.89117	lnc-AC092031.1-1	LNCipedia lincRNA (lnc-AC092031.1-1), lincRNA [lnc-AC092031.1-1:9]	GGGCTATAGAAAACACACAGGATGTACTGATAAAACACAGTAGTAAAACACATTGGTTTA	96278630	chr7	96278571	-	FALSE	hs|7q21.3	NA	NA	NA	lnc-AC092031.1-1:9	chr7:96278630-96278571	NA	NA	THC2671230	NA
	A_24_P937626	3.53008	A	5.77808	P	0.210517	NA	CR748243 Soares_parathyroid_tumor_NbHPA Homo sapiens cDNA clone IMAGp971F1570 ; IMAGE:1647470 5', mRNA sequence [CR748243]	GTAATATGGTGGTAAGTTTCCTTTGCATGTCTTTCTTTCTTGCATCTTAGACCTTTTACC	113131928	chr2	113131869	+	FALSE	hs|2q13	NA	NA	CR748243	NA	chr2:113131869-113131928	NA	NA	NA	Hs.675680
	A_32_P108592	7.51552	P	5.96926	P	2.9206	NA	NA	GAACGACTTCCACATCGCTTAATTTCTTTATTAAACTTTTCACCTATTCTCTTCTAAAGG	111876132	chr2	111876073	-	FALSE	hs|2q13	NA	NA	NA	NA	chr2:111876132-111876073	NA	NA	NA	NA
	A_24_P585770	5.42113	P	6.8875	P	0.361892	GNAQ	Homo sapiens guanine nucleotide binding protein (G protein), q polypeptide (GNAQ), mRNA [NM_002072]	AGTGGCAAGAGTACCTTTATCAAGCAGCTGAGAATCATCCATGGGTCAGGATACTCTGAT	80537250	chr9	80537191	-	FALSE	hs|9q21.2	ENST00000444815	2776	NM_002072	guanine nucleotide binding protein (G protein), q polypeptide	chr9:80537250-80537191	GO:0005515|GO:0005886|GO:0003924|GO:0007202|GO:0005765|GO:0009791|GO:0046872|GO:0035412|GO:0007507|GO:0016322|GO:0005737|GO:0045634|GO:0004871|GO:0070062|GO:0048066|GO:0042711|GO:0031965|GO:0005834|GO:0050821|GO:0030168|GO:0007215|GO:0005525|GO:0031683|GO:0043547|GO:0006184|GO:0031826|GO:0001501|GO:0007596|GO:0060158|GO:0006469|GO:0001508|GO:0007189|GO:0021884|GO:0042733|GO:0005096	NM_002072	NP082064	Hs.269782
	A_24_P98047	6.22944	P	3.70845	A	5.73976	SLC16A10	Homo sapiens solute carrier family 16 (aromatic amino acid transporter), member 10 (SLC16A10), mRNA [NM_018593]	CATGTCTGAAAGTCACATATTGTGAAAATTTGAAGCTATCTCAGTAAAAAGCAGCTTTGG	111543716	chr6	111543660	+	FALSE	hs|6q21	ENST00000368851	117247	NM_018593	solute carrier family 16 (aromatic amino acid transporter), member 10	chr6:111543660-111543716	GO:0016323|GO:0005215|GO:0034220|GO:0015801|GO:0005886|GO:0006865|GO:0016021|GO:0055085|GO:0006811	NM_018593	THC2473378	Hs.591327
	A_23_P69617	5.18321	P	3.66806	A	2.8583	UNC5C	Homo sapiens unc-5 homolog C (C. elegans) (UNC5C), mRNA [NM_003728]	CTAAGTGTAAAAAAGAAATAACTAAGACTCCTATTCCTTGGAGGGACCCTTCTGGTGCCC	96089773	chr4	96089714	-	FALSE	hs|4q22.3	ENST00000453304	8633	NM_003728	unc-5 homolog C (C. elegans)	chr4:96089773-96089714	GO:0030334|GO:0005042|GO:0043065|GO:0038007|GO:0005886|GO:0007420|GO:0007411|GO:0006915|GO:0016021|GO:0033564	NM_003728	THC2475778	Hs.388565
	A_32_P93121	3.38529	A	4.81585	P	0.370985	NA	NA	CTGCTCCTGCATGGGTGCCAGGGGAGAGAATGGGAAATCAGTGAGATGTGGGTGTGTTAA	113470868	chr13	113470809	-	FALSE	hs|13q34	NA	NA	NA	NA	chr13:113470868-113470809	NA	NA	THC2650012	NA
	A_23_P385980	6.2757	P	4.79934	P	2.78246	C6orf165	Homo sapiens chromosome 6 open reading frame 165 (C6orf165), mRNA [NM_001031743]	GTAGGGGTGGCACATTCATTGGTTGTGTGACTGTTTATTGGGTTCCCATATTTTATCAAA	88174117	chr6	88174058	+	FALSE	hs|6q15	ENST00000369562	154313	NM_001031743	chromosome 6 open reading frame 165	chr6:88174058-88174117	NA	NM_001031743	THC2605091	Hs.82921
	A_23_P41344	7.76202	P	6.29451	P	2.76546	EREG	Homo sapiens epiregulin (EREG), mRNA [NM_001432]	TGTTCATATGGGAGAAGGGGGAGTAATGACTTGTACAAACAGTATTTCTGGTGTATATTT	75254068	chr4	75254009	+	FALSE	hs|4q13.3	ENST00000244869	2069	NM_001432	epiregulin	chr4:75254009-75254068	GO:0005515|GO:0005154|GO:0008284|GO:0008285|GO:0042700|GO:0019221|GO:0050680|GO:0007267|GO:0043434|GO:0048146|GO:0001819|GO:0001556|GO:0005615|GO:0009653|GO:0000187|GO:0007173|GO:0045860|GO:0009887|GO:0048160|GO:0042108|GO:0045410|GO:0048011|GO:0051151|GO:0048015|GO:0045741|GO:0045740|GO:0045840|GO:0005576|GO:0001525|GO:0048661|GO:0043616|GO:0045089|GO:0005887|GO:0008543|GO:0030216|GO:0045087|GO:…	NM_001432	THC2651295	Hs.115263
	A_24_P246293	5.45989	P	7.0346	P	0.33571	FDXACB1	Homo sapiens ferredoxin-fold anticodon binding domain containing 1 (FDXACB1), transcript variant 1, mRNA [NM_138378]	GGCAAAATAGAACCCTTTAAAAGTCATTCTCTGTATCCTCCATGTTATGTGCATGATGTT	111745960	chr11	111745901	-	FALSE	hs|11q23.1	ENST00000260257	91893	NM_138378	ferredoxin-fold anticodon binding domain containing 1	chr11:111745960-111745901	GO:0000287|GO:0000049|GO:0006432|GO:0004826|GO:0005524|GO:0008033	NM_138378	THC2548402	Hs.697132
	A_24_P491397	2.72945	A	5.02593	P	0.203558	LDLRAD1	Homo sapiens low density lipoprotein receptor class A domain containing 1 (LDLRAD1), transcript variant 1, mRNA [NM_001010978]	GGCAGGAAGCAGCCTTTGAAATGGGATCTACACATCATTTCTGAATAGGAATTTTCTCTC	54474571	chr1	54474512	-	FALSE	hs|1p32.3	ENST00000371360	388633	NM_001010978	low density lipoprotein receptor class A domain containing 1	chr1:54474571-54474512	GO:0016021	NM_001010978	THC2483289	Hs.439583
	A_23_P208493	5.12279	P	3.32886	A	3.46759	LILRB2	Homo sapiens leukocyte immunoglobulin-like receptor, subfamily B (with TM and ITIM domains), member 2 (LILRB2), transcript variant 1, mRNA [NM_005874]	ACTTGATTCTGCAGTCGAAATAACTAATATCCCTACATTTTTTAATTAAAGCAACAGACT	54778388	chr19	54778329	-	FALSE	hs|19q13.42	ENST00000493242	10288	NM_005874	leukocyte immunoglobulin-like receptor, subfamily B (with TM and ITIM domains), member 2	chr19:54778388-54778329	GO:0005515|GO:0032755|GO:0042288|GO:0005886|GO:0007267|GO:0005615|GO:0042130|GO:0006955|GO:0005737|GO:0042102|GO:0002774|GO:0051926|GO:0004872|GO:0034113|GO:0050839|GO:2001198|GO:0009986|GO:0002666|GO:0007165|GO:0006968|GO:0071222|GO:0002767|GO:0016020|GO:0005887|GO:0002578|GO:0050776|GO:0008157|GO:0032396|GO:0023029|GO:0045591|GO:0007166	NM_005874	THC2490641	Hs.655652
	A_23_P208126	7.45284	P	5.22571	P	4.68202	SERPINB5	Homo sapiens serpin peptidase inhibitor, clade B (ovalbumin), member 5 (SERPINB5), mRNA [NM_002639]	CATCAGGCACAACAAAACTCGAAACATCATTTTCTTTGGCAAATTCTGTTCTCCTTAAGT	61170957	chr18	61170898	+	FALSE	hs|18q21.33	ENST00000382771	5268	NM_002639	serpin peptidase inhibitor, clade B (ovalbumin), member 5	chr18:61170898-61170957	GO:0010951|GO:0005515|GO:0050678|GO:0005737|GO:0030198|GO:0004867|GO:0060512|GO:0006928|GO:0005615|GO:0002009|GO:0070062	NM_002639	THC2461622	Hs.55279
	A_24_P649507	7.0808	P	5.18724	P	3.71552	NA	Q9BVX4_HUMAN (Q9BVX4) MGC5566 protein, partial (23%) [THC2680667]	GAAGCCAAGAAACCAGAGAATGGAGACACATGGCAGCAATGGCAAGTCATCAGACCCAGG	53763394	chr18	53763332	+	FALSE	hs|18q21.2	NA	NA	NA	NA	chr18:053763332-053763394	NA	NA	THC2680667	NA
	A_32_P178800	7.22355	P	6.14705	P	2.10891	ITGA2	Homo sapiens integrin, alpha 2 (CD49B, alpha 2 subunit of VLA-2 receptor) (ITGA2), transcript variant 1, mRNA [NM_002203]	ACACAAGGCTTATAAAATAGTAAGATAGTAAAATAGCTTATGAAGAAACTACAGAGATTT	52389696	chr5	52389637	+	FALSE	hs|5q11.2	ENST00000296585	3673	NM_002203	integrin, alpha 2 (CD49B, alpha 2 subunit of VLA-2 receptor)	chr5:52389637-52389696	GO:0005515|GO:0014070|GO:0005518|GO:0030879|GO:0033591|GO:0014075|GO:0051971|GO:0060100|GO:0007411|GO:0001618|GO:0030198|GO:0009887|GO:0033343|GO:0008305|GO:0038065|GO:0046982|GO:0009986|GO:0014850|GO:0031589|GO:0038064|GO:0045785|GO:0005178|GO:0031346|GO:0032967|GO:0007229|GO:0010694|GO:0043236|GO:0043388|GO:0009279|GO:0043589|GO:0005925|GO:0009897|GO:0048471|GO:0033627|GO:0005886|GO:0008283|GO:…	NM_002203	THC2628049	Hs.482077
	A_32_P75264	2.58746	A	5.78422	P	0.109064	TMEM26	Homo sapiens transmembrane protein 26 (TMEM26), mRNA [NM_178505]	TTCTAATTTCAGACTTGGCTTTTTACTTAGAGGACATTCTGATTTGCTCTCAGAAACATC	63166727	chr10	63166668	-	FALSE	hs|10q21.2	ENST00000399298	219623	NM_178505	transmembrane protein 26	chr10:63166727-63166668	GO:0016021	NM_178505	THC2479075	Hs.623955
	A_24_P281313	3.52626	A	4.92846	P	0.37835	SCOC-AS1	Homo sapiens SCOC antisense RNA 1 (SCOC-AS1), long non-coding RNA [NR_033939]	ATTGCAGGGAGGCAGAGGAAGAAATACAACAGGATGTCTATCGAACACAACTTTGGAGTA	141206390	chr4	141206331	-	FALSE	hs|4q31.1	NA	100129858	NR_033939	SCOC antisense RNA 1	chr4:141206390-141206331	NA	NR_033939	THC2482618	Hs.660477
	A_23_P133408	6.19379	P	3.61514	A	5.97382	CSF2	Homo sapiens colony stimulating factor 2 (granulocyte-macrophage) (CSF2), mRNA [NM_000758]	AACCCAGATTATCACCTTTGAAAGTTTCAAAGAGAACCTGAAGGACTTTCTGCTTGTCAT	131411511	chr5	131411452	+	FALSE	hs|5q31.1	ENST00000296871	1437	NM_000758	colony stimulating factor 2 (granulocyte-macrophage)	chr5:131411452-131411511	GO:0005515|GO:0071803|GO:0008284|GO:0010744|GO:0045740|GO:0042523|GO:0001892|GO:0032747|GO:0005576|GO:0097028|GO:0005125|GO:0005615|GO:0010628|GO:0042045|GO:0006955|GO:0071222|GO:0042116|GO:0045918|GO:2001240|GO:0043011|GO:0008083|GO:0005129	NM_000758	NP238259	Hs.1349
	A_23_P162142	11.0643	P	12.0656	P	0.499535	TSKU	Homo sapiens tsukushi, small leucine rich proteoglycan (TSKU), transcript variant 1, mRNA [NM_015516]	CCTGGGCTGTTTCCTTAGTCTTCATTTTATAAAAGTTGTTGCCTTTTTAACGGAGTGTCA	76508922	chr11	76508863	+	FALSE	hs|11q13.5	ENST00000527881	25987	NM_015516	tsukushi, small leucine rich proteoglycan	chr11:76508863-76508922	GO:0010468|GO:0021960|GO:0021540|GO:0021670|GO:0030178|GO:0061073|GO:0005615	NM_015516	THC2622095	Hs.8361
	A_23_P22744	8.62736	P	7.1864	P	2.71502	PAGE5	P antigen family, member 5 (prostate associated) [Source:HGNC Symbol;Acc:HGNC:29992] [ENST00000289619]	TGCCCACTTTTGATCCCACTAAAGTGCTGGAAGCAGGTGAAGGGCAACTATAGGTTTAAA	55250443	chrX	55249144	+	FALSE	hs|Xp11.21	ENST00000289619	90737	XM_006724613	P antigen family, member 5 (prostate associated)	chrX:55249144-55250443	NA	XM_006724613	THC2476768	Hs.668491
	A_24_P935819	6.25395	P	5.18509	P	2.09776	SOD2	Homo sapiens superoxide dismutase 2, mitochondrial, mRNA (cDNA clone MGC:21350 IMAGE:4184203), complete cds. [BC016934]	GAAGATAATCGATAGTCATGTTTTTTAGACTCTCTGTATTGCTTGGTAAGCTACGTAGTA	160112614	chr6	160112555	-	FALSE	hs|6q25.3	NA	6648	BC016934	superoxide dismutase 2, mitochondrial	chr6:160112614-160112555	GO:0042645|GO:0042542|GO:0045599|GO:0009409|GO:0006801|GO:0006749|GO:0033591|GO:0034021|GO:0009791|GO:0048678|GO:0010043|GO:0010042|GO:0042802|GO:0007507|GO:0043524|GO:0005759|GO:0019430|GO:0051602|GO:0032496|GO:0010332|GO:0001315|GO:0070062|GO:0004784|GO:0071000|GO:0001889|GO:0003032|GO:0055093|GO:0000303|GO:0000302|GO:0032364|GO:0046686|GO:0008285|GO:0048773|GO:0048147|GO:0005743|GO:0001836|GO:…	NA	THC2477318	Hs.487046
	A_23_P52323	5.48619	P	4.42373	A	2.0885	COL17A1	Homo sapiens collagen, type XVII, alpha 1 (COL17A1), mRNA [NM_000494]	CAATATATACTTATAGAATTCAGTCAAAGATACACAATCTGAAACAGCTTCATGGGGTGG	105791842	chr10	105791783	-	FALSE	hs|10q24.33	ENST00000353479	1308	NM_000494	collagen, type XVII, alpha 1	chr10:105791842-105791783	GO:0005515|GO:0030056|GO:0005581|GO:0005886|GO:0034329|GO:0005576|GO:0005604|GO:0007160|GO:0008544|GO:0022617|GO:0005887|GO:0005911|GO:0030198|GO:0030574|GO:0031581|GO:0005788	NM_000494	THC2469481	Hs.117938
	A_23_P213171	3.82638	A	6.63916	P	0.142321	MTTP	Homo sapiens microsomal triglyceride transfer protein (MTTP), transcript variant 1, mRNA [NM_000253]	AGCTCCATTCAGGCAATTTGAGAAAAAGTACGAAAGGCTGTCCACAGGCAGAGGTTATGT	100543881	chr4	100542377	+	FALSE	hs|4q23	ENST00000619629	4547	NM_000253	microsomal triglyceride transfer protein	chr4:100542377-100543881	GO:0043235|GO:0006629|GO:0006869|GO:0042157|GO:0005788|GO:0044281|GO:0005319|GO:0008289	NM_000253	THC2471887	Hs.195799
	A_24_P321184	5.88913	P	4.46576	A	2.68212	NA	cathepsin L pseudogene 4 [Source:HGNC Symbol;Acc:HGNC:23645] [ENST00000454614]	ACGTGAAGATGATTGAGCAGCACAATCAGGAATACAGCCAAGGGAAACACAGCTTCACAA	52467884	chr10	52467825	-	FALSE	hs|10q11.23	ENST00000454614	NA	NA	NA	chr10:52467884-52467825	NA	NA	NA	NA
	A_23_P105815	3.51818	A	4.67358	P	0.448944	NA	Homo sapiens cDNA clone IMAGE:4157517. [BC008631]	TTCACACATTGCATCAGTTTCTTCCTAGATAAGAAAATGAGTGTAAATTTGGACTTGTGG	20618796	chr13	20618737	+	FALSE	hs|13q12.11	NA	NA	BC008631	NA	chr13:20618737-20618796	NA	NA	NA	NA
	A_24_P759584	7.15071	P	8.19459	P	0.485023	DIO3OS	Homo sapiens DIO3 opposite strand/antisense RNA (head to head) (DIO3OS), long non-coding RNA [NR_002770]	CTGTCCATCATCTTTGTCACTGTAATGCTGGGTAACAAATAAACACGAAACAATGAGTGC	102018622	chr14	102018563	-	FALSE	hs|14q32.31	ENST00000556120	64150	NR_002770	DIO3 opposite strand/antisense RNA (head to head)	chr14:102018622-102018563	NA	NR_002770	NP1139583	Hs.660271
	A_24_P892137	2.67617	A	4.93335	P	0.209181	NA	NA	AACTTGATATGAACACATTGACGCAATTACTGGCGAAATTGAGCAAGAGTATGTAGTAGC	33165609	chr9	33165550	+	FALSE	hs|9p21.1	NA	NA	NA	NA	chr9:033165550-033165609	NA	NA	THC2495542	NA
	A_23_P41314	2.55308	A	4.8401	P	0.204899	F11	Homo sapiens coagulation factor XI (F11), mRNA [NM_000128]	ATGCTTCCTCCACAGTAACACGCTGAAGGGGCTTGGTGTTTGTAAGAAAATGCTAGAAGA	187209906	chr4	187209847	+	FALSE	hs|4q35.2	ENST00000403665	2160	NM_000128	coagulation factor XI	chr4:187209847-187209906	GO:0005515|GO:0004252|GO:0005886|GO:0051919|GO:0005576|GO:0005615|GO:0016020|GO:0007596|GO:0007597|GO:0006508|GO:0031639|GO:0008201|GO:0070009|GO:0070062	NM_000128	THC2474936	Hs.1430
	A_24_P7322	6.00741	P	3.73303	A	4.83787	NA	methylenetetrahydrofolate dehydrogenase (NADP+ dependent) 2, methenyltetrahydrofolate cyclohydrolase pseudogene 5 [Source:HGNC Symbol;Acc:HGNC:48863] [ENST00000320415]	TAATGTGGGAATAAATAGAGTTCAAGATCCCGTAACTAAACCCAAGTTAGTTGGAGATGT	82219186	chr7	82219164	-	FALSE	hs|7q21.11	ENST00000320415	NA	NA	NA	chr7:82219186-82219164	NA	NA	NA	NA
	A_23_P501713	4.3457	A	5.38492	P	0.486591	IL1F10	Homo sapiens interleukin 1 family, member 10 (theta) (IL1F10), transcript variant 1, mRNA [NM_032556]	CCAGCAGCCAGTACAGCTCACCAAGGAGAGTGAGCCCTCAGCCCGTACCAAGTTTTACTT	113832925	chr2	113832866	+	FALSE	hs|2q13	ENST00000496265	84639	NM_032556	interleukin 1 family, member 10 (theta)	chr2:113832866-113832925	GO:0005149|GO:0019221|GO:0005615|GO:0005125	NM_032556	NP317245	Hs.306974
	A_32_P732971	2.51157	A	4.75649	P	0.210964	NA	Homo sapiens full length insert cDNA clone ZE03A08. [AF086511]	GGACTGTTTTTCCCTGGATGTGATGAATGGTTTCCAAGTTGTGAGCAGAGTCGAAATCTT	54162679	chr5	54162620	-	FALSE	hs|5q11.2	ENST00000426589	NA	AF086511	NA	chr5:54162679-54162620	NA	NA	THC2643040	Hs.59806
	A_23_P94230	5.58957	P	3.89232	A	3.24281	LY96	Homo sapiens lymphocyte antigen 96 (LY96), transcript variant 1, mRNA [NM_015364]	TGAAGCTATTTCTGGGAGCCCAGAAGAAATGCTCTTTTGCTTGGAGTTTGTCATCCTACA	74941270	chr8	74941211	+	FALSE	hs|8q21.11	ENST00000284818	23643	NM_015364	lymphocyte antigen 96	chr8:74941211-74941270	GO:0005515|GO:0034142|GO:0005886|GO:0007249|GO:0001875|GO:0005615|GO:0002756|GO:0006954|GO:0002755|GO:0031666|GO:0032496|GO:0032497|GO:0031663|GO:0034138|GO:0046696|GO:0038124|GO:0038123|GO:0034134|GO:0015026|GO:0002224|GO:0006968|GO:0045087|GO:0035666|GO:0010008|GO:0007166	NM_015364	THC2477637	Hs.726603
	A_23_P207336	6.40968	P	5.4086	P	2.0015	PPY	Homo sapiens pancreatic polypeptide (PPY), mRNA [NM_002722]	AGGGAGCTCAGCCCGCTGGACTTATAATGCCACCTTCTGTCTCCTACGACTCCATGAGCA	42018512	chr17	42018263	-	FALSE	hs|17q21.31	ENST00000591228	5539	NM_002722	pancreatic polypeptide	chr17:42018512-42018263	GO:0007631|GO:0009306|GO:0001664|GO:0005179|GO:0007218|GO:0007586|GO:0007267|GO:0005102|GO:0032098|GO:0005576|GO:0005184|GO:0005615	NM_002722	THC2463069	Hs.744427
	A_24_P854758	10.6376	P	12.2298	P	0.331682	SFT2D2	SFT2 domain containing 2 [Source:HGNC Symbol;Acc:HGNC:25140] [ENST00000271375]	TATGAAACGTGTTTATTTTGCCTCTGTCAATGTGTTTGCAACCTTAAGTAAGGAAAGGGA	168221834	chr1	168221775	+	FALSE	hs|1q24.2	ENST00000271375	375035	XR_158745	SFT2 domain containing 2	chr1:168221775-168221834	GO:0008150|GO:0003674|GO:0016021|GO:0016192|GO:0015031|GO:0070062	NA	THC2547775	Hs.714326
	A_23_P310931	6.59571	P	5.09009	P	2.83947	CNR2	Homo sapiens cannabinoid receptor 2 (macrophage) (CNR2), mRNA [NM_001841]	CTCTGGAGCTATGAAAGGCCCCACTTTCAAGTCACCCTTGCCACTGAGGACCGAGGACTA	24200579	chr1	24200520	-	FALSE	hs|1p36.11	ENST00000374472	1269	NM_001841	cannabinoid receptor 2 (macrophage)	chr1:24200579-24200520	GO:0005886|GO:0045759|GO:0033004|GO:0019233|GO:0030425|GO:0004949|GO:0031234|GO:0001975|GO:0006955|GO:0006954|GO:0051001|GO:0005887|GO:0007187|GO:0050728|GO:0032496|GO:0043204|GO:0032229	NM_001841	THC2476365	Hs.73037
	A_23_P103588	5.21126	P	2.76073	A	5.46619	HMGCS2	Homo sapiens 3-hydroxy-3-methylglutaryl-CoA synthase 2 (mitochondrial) (HMGCS2), transcript variant 1, mRNA [NM_005518]	TGGCTCCAGGATTGGTGCCTTCTCTTATGGCTCTGGTTTAGCAGCAAGTTTCTTTTCATT	120295988	chr1	120295929	-	FALSE	hs|1p12	ENST00000544913	3158	NM_005518	3-hydroxy-3-methylglutaryl-CoA synthase 2 (mitochondrial)	chr1:120295988-120295929	GO:0005739|GO:0006695|GO:0004421|GO:0046951|GO:0005759|GO:0046950|GO:0005743|GO:0044281|GO:0008299|GO:0044255	NM_005518	THC2674106	Hs.59889
	A_24_P476247	6.50548	P	2.46054	A	16.5062	LOC101059948	Homo sapiens uncharacterized LOC101059948 (LOC101059948), long non-coding RNA [NR_073552]	TTCCTTGAACAGCAGAAGGTGCTTGGATTTAGGGAGGCTCTAATTGCCTGGACGAAGAAC	49522506	chr19	49522234	-	FALSE	hs|19q13.33	ENST00000600007	101059948	NA	uncharacterized LOC101059948	chr19:49522506-49522234	NA	NR_073552	THC2541425	Hs.569932
	A_24_P942890	5.48372	P	2.45868	A	8.14011	NA	NA	TGCTGAGAACTTAAGTCAATAATGATTTTATTATTCAGGCAAATAAGAGCTGCAACTCCG	21317494	chr14	21317435	-	FALSE	hs|14q11.2	NA	NA	NA	NA	chr14:021317494-021317435	NA	NA	NA	NA
	A_24_P924247	2.68932	A	5.63035	P	0.130216	NA	NA	CACTTTTGAAAATGCTCCTATAGCCAAATATTTTTGAGAAATAATGCAGAGGAATGGTGC	173386303	chr1	173386244	+	FALSE	hs|1q25.1	NA	NA	NA	NA	chr1:173386244-173386303	NA	NA	NA	NA
	A_23_P105461	2.84662	A	4.67	P	0.28256	CMKLR1	Homo sapiens chemokine-like receptor 1 (CMKLR1), transcript variant 2, mRNA [NM_004072]	CCTTGGACTAGCAATTTATGCTTCTTGGGAGGCCAGCCTTGACTGACTCAAAGCAAAAAA	108685416	chr12	108685357	-	FALSE	hs|12q23.3	ENST00000552995	1240	NM_004072	chemokine-like receptor 1	chr12:108685416-108685357	GO:0050848|GO:0005515|GO:0070098|GO:0005886|GO:0004930|GO:0032088|GO:0001501|GO:0006955|GO:0006935|GO:0007186|GO:0032695|GO:0005887|GO:0045600|GO:0004950|GO:0010759|GO:0004872|GO:0016021	NM_004072	THC2634566	Hs.197143
	A_23_P339773	10.0921	P	8.92541	P	2.24503	TPRG1L	Homo sapiens tumor protein p63 regulated 1-like (TPRG1L), mRNA [NM_182752]	TAGTTAAAGGGAATCGGGTACTTTGCTTGTTGAATAATGCACTTTAAAACAAGGAACCGT	3546004	chr1	3545945	+	FALSE	hs|1p36.32	ENST00000378344	127262	NM_182752	tumor protein p63 regulated 1-like	chr1:3545945-3546004	GO:0008150|GO:0003674|GO:0030054|GO:0070062|GO:0042802|GO:0008021	NM_182752	THC2604322	Hs.20529
	A_23_P91859	2.68732	A	4.90369	P	0.215181	TRANK1	Homo sapiens tetratricopeptide repeat and ankyrin repeat containing 1 (TRANK1), mRNA [NM_014831]	AGTTTCCCCCACAAACAAATTCAGGTAGAGAAGTTGTAGTCGAAGGGAATGTTGGGACTC	36869544	chr3	36869485	-	FALSE	hs|3p22.2	ENST00000429976	9881	NM_014831	tetratricopeptide repeat and ankyrin repeat containing 1	chr3:36869544-36869485	GO:0016787|GO:0008152|GO:0005524	NM_014831	THC2601401	Hs.170999
	A_23_P340312	5.71076	P	2.5112	A	9.18681	TAS2R19	Homo sapiens taste receptor, type 2, member 19 (TAS2R19), mRNA [NM_176888]	CCCTTGGTATTTTTGATTTGTAATCTTGCTGTGATAACCATGGATGAGAGAGTGTGGACA	11174765	chr12	11174706	-	FALSE	hs|12p13.2	ENST00000390673	259294	NM_176888	taste receptor, type 2, member 19	chr12:11174765-11174706	GO:0033038|GO:0007186|GO:0005886|GO:0016021|GO:0001580	NM_176888	NP590258	Hs.688196
	A_24_P945029	5.3199	P	3.4119	A	3.75289	RAB11FIP1	Homo sapiens mRNA for FLJ00355 protein. [AK090437]	AAGCCAACTAGATCCAAAAATCATCTGTGATATGGAAAAAGTTGGATGTACATTTGAGTG	37724092	chr8	37724033	-	FALSE	hs|8p11.23	NA	80223	AK090437	RAB11 family interacting protein 1 (class I)	chr8:37724092-37724033	GO:0045055|GO:0017137|GO:0005737|GO:0030670|GO:0055037|GO:0015031|GO:0043231	NA	NA	Hs.191179
	A_32_P170811	5.90478	P	7.36385	P	0.363729	CCDC88C	Homo sapiens coiled-coil domain containing 88C (CCDC88C), mRNA [NM_001080414]	CAGTGTGAGAGGAAAGAGGAGTTCATTGAAAGAATCAAACAGCTGGACATTGAGACCCAG	91809945	chr14	91808751	-	FALSE	hs|14q32.11	ENST00000553437	440193	NM_001080414	coiled-coil domain containing 88C	chr14:91809945-91808751	GO:0031648|GO:0005737|GO:0051260|GO:0001932|GO:0043621|GO:0030165|GO:0016055|GO:0031098	NM_001080414	THC2537262	Hs.525536
	A_23_P217178	5.70975	P	4.70938	P	2.00052	MAGEC1	Homo sapiens melanoma antigen family C, 1 (MAGEC1), mRNA [NM_005462]	ACAAAAACACACCCAAACACACCACATTGGGAAAACCTTCTGCCTCATTTTGTGATGTGT	140996956	chrX	140996897	+	FALSE	hs|Xq27.2	ENST00000285879	9947	NM_005462	melanoma antigen family C, 1	chrX:140996897-140996956	GO:0005515	NM_005462	THC2474252	Hs.132194
	A_23_P170733	11.888	P	8.0552	P	14.2489	ANTXR2	Homo sapiens anthrax toxin receptor 2 (ANTXR2), transcript variant 1, mRNA [NM_058172]	TTGGTGTCCAGGTTTGTGGCACTGTTCCAAGAGGCCTTACACACACACACAAATATACAA	80826901	chr4	80826842	-	FALSE	hs|4q21.21	ENST00000449651	118429	NM_058172	anthrax toxin receptor 2	chr4:80826901-80826842	GO:0005515|GO:0022414|GO:0005886|GO:0009405|GO:0005789|GO:0005576|GO:0004872|GO:0016021|GO:0046872|GO:0010008|GO:0009897	NM_058172	THC2464768	Hs.162963
	A_24_P166527	5.88469	P	4.3678	A	2.86173	TNFAIP3	Homo sapiens tumor necrosis factor, alpha-induced protein 3 (TNFAIP3), transcript variant 3, mRNA [NM_006290]	TTGAAGGATACTGCCAGAAGTGTTTCATTGAAGCTCAGAATCAGAGATTTCATGAGGCCA	138201369	chr6	138201310	+	FALSE	hs|6q23.3	ENST00000614451	7128	NM_006290	tumor necrosis factor, alpha-induced protein 3	chr6:138201310-138201369	GO:0005515|GO:0043130|GO:0016579|GO:0004842|GO:0070301|GO:0004843|GO:0032715|GO:0016874|GO:0032691|GO:0002020|GO:0043621|GO:0005764|GO:0051259|GO:0061043|GO:0070536|GO:0006508|GO:0031397|GO:0070062|GO:0043124|GO:0045824|GO:0071108|GO:0005813|GO:0070433|GO:0072573|GO:0032720|GO:0045087|GO:0008270|GO:0034144|GO:0045732|GO:0034140|GO:0045736|GO:0070423|GO:0002237|GO:0005634|GO:0072666|GO:0035872|GO:…	NM_006290	THC2466354	Hs.211600
	A_24_P316555	5.76888	P	4.582	A	2.27659	TRDN	Homo sapiens triadin (TRDN), transcript variant 2, mRNA [NM_001251987]	AACAGAAGATTTAGTTAACACAATTGTATTTAATTATTTGCTTAATATGTATTTTTAAAA	123670751	chr6	123670692	-	FALSE	hs|6q22.31	NA	10345	NM_001251987	triadin	chr6:123670751-123670692	GO:0005515|GO:0060047|GO:0005886|GO:0005783|GO:0051279|GO:0031122|GO:0042803|GO:0060316|GO:0014701|GO:0010649|GO:0005737|GO:0006936|GO:0034220|GO:0010880|GO:0060315|GO:0030674|GO:0030314|GO:0006874|GO:0005102|GO:0033018|GO:0033017|GO:0014808|GO:0034704|GO:0090158|GO:0005891|GO:0055085|GO:0044325|GO:0016529|GO:0016021|GO:0086036	NM_001251987	THC2639254	Hs.144744
	A_24_P169092	6.19702	P	5.03605	P	2.23608	MAML2	mastermind-like 2 (Drosophila) [Source:HGNC Symbol;Acc:HGNC:16259] [ENST00000618849]	GACCCAATCAGCTAAGCACACAGATTTTGCCTAATTTGAATCAGTCAGGAACAGGGTTGA	95712434	chr11	95712375	-	FALSE	hs|11q21	ENST00000618849	84441	AJ972402	mastermind-like 2 (Drosophila)	chr11:95712434-95712375	GO:0010467|GO:0006367|GO:0005794|GO:0016607|GO:0007219|GO:0045944|GO:0003713|GO:0005654|GO:0005634	NA	THC2651917	Hs.745167
	A_23_P90925	3.41732	A	6.06721	P	0.159332	IL36B	Homo sapiens interleukin 36, beta (IL36B), transcript variant 2, mRNA [NM_173178]	ATCAAGGGAAAAGATCTCTGTCTCTTCTGTGCAGAAATTCAGGGCAAGCCTACTTTGCAG	113786581	chr2	113786522	-	FALSE	hs|2q13	ENST00000327407	27177	NM_173178	interleukin 36, beta	chr2:113786581-113786522	GO:0032755|GO:0006955|GO:0005149|GO:0006954|GO:0045087|GO:0019221|GO:0005576|GO:0005615|GO:0005125|GO:0045582	NM_173178	THC2483874	Hs.278909
	A_23_P377806	5.87597	P	4.7608	P	2.16621	TNRC6A	Homo sapiens trinucleotide repeat containing 6A (TNRC6A), mRNA [NM_014494]	TACTATTCTTGCTGAGTTTGCCAGTGAAGAGGAGATCAGTCGTTTCTTTGCACAAAGCCA	24834830	chr16	24834771	+	FALSE	hs|16p12.1	ENST00000464539	27327	NM_014494	trinucleotide repeat containing 6A	chr16:24834771-24834830	GO:0005515|GO:0010467|GO:0048011|GO:0048015|GO:0016441|GO:0005829|GO:0035068|GO:0035278|GO:0000166|GO:0007173|GO:0007219|GO:0000932|GO:0008543|GO:0045087|GO:0035195|GO:0005654|GO:0038095|GO:0009267	NM_014494	THC2463465	Hs.655057
	A_24_P213724	4.6923	A	5.86123	P	0.444751	KLHL20	kelch-like family member 20 [Source:HGNC Symbol;Acc:HGNC:25056] [ENST00000493170]	TAAATCCTAAACCTGGCTTTTATTTTAGAGGGCAATTTTGTGTTCTACCAGCAAGTTAAG	173703615	chr1	173703556	+	FALSE	hs|1q25.1	ENST00000493170	27252	BC005253	kelch-like family member 20	chr1:173703556-173703615	GO:0005515|GO:0005802|GO:0030424|GO:0048471|GO:0043066|GO:0004842|GO:0005794|GO:0016567|GO:0035455|GO:0003779|GO:0015031|GO:0015629|GO:0006895|GO:0030425|GO:0005737|GO:0019964|GO:0016605|GO:0007010|GO:0031463|GO:0043161	NA	THC2480931	Hs.495035
	A_24_P239049	3.52871	A	6.62222	P	0.117155	NA	Q3RT01_RALME (Q3RT01) 2OG-Fe(II) oxygenase superfamily, partial (6%) [THC2740296]	AAGCACAACAGCTCTGAGGCCTCCACTCACTGAGACAATAGACCCAAGCACATCAGCTCT	71378	chr17	71319	+	FALSE	hs|17p13.3	NA	NA	NA	NA	chr17:000071319-000071378	NA	NA	THC2740296	NA
	A_23_P88439	6.25228	P	4.34239	A	3.75781	TC2N	Homo sapiens tandem C2 domains, nuclear (TC2N), transcript variant 1, mRNA [NM_152332]	TGATGATATGTATGCATCATTATAATATAGTATAGTTTCGCTGCCCTAAACATCCTCTGC	92247675	chr14	92247616	-	FALSE	hs|14q32.12	ENST00000360594	123036	NM_152332	tandem C2 domains, nuclear	chr14:92247675-92247616	GO:0010468|GO:0003674|GO:0030193|GO:0005634|GO:0005575	NM_152332	THC2606307	Hs.510262
	A_24_P217758	7.76177	P	8.83427	P	0.475497	MFAP3	Homo sapiens microfibrillar-associated protein 3 (MFAP3), transcript variant 3, mRNA [NM_001242336]	TTGCCTCACTTAACAAATATTTTAAGGTCAAAGCAATATCTGTGCACGGCTTTCCTTTTG	153436551	chr5	153436492	+	FALSE	hs|5q33.2	NA	4238	NM_001242336	microfibrillar-associated protein 3	chr5:153436492-153436551	GO:0005886|GO:0030198|GO:0005576|GO:0016021	NM_001242336	THC2507114	Hs.432818
	A_32_P222030	6.60579	P	8.6406	P	0.244039	NA	NA	TCCAGATGCTGCTTCGTGATAAAAGCATGGGAAATGTAAAGGCAGTCTTTCCCTGGGAAA	109480077	chr7	109480018	+	FALSE	hs|7q31.1	NA	NA	NA	NA	chr7:109480018-109480077	NA	NA	NA	NA
	A_23_P23421	5.60108	P	4.11866	A	2.79416	ARHGEF11	Homo sapiens Rho guanine nucleotide exchange factor (GEF) 11 (ARHGEF11), transcript variant 2, mRNA [NM_198236]	AGTGGAAGGCGGAACAAAGGCTACGGGGAACTGCTTTTATGTCAGCATGCCATCAGGACC	156908235	chr1	156907255	-	FALSE	hs|1q23.1	ENST00000492592	9826	NM_198236	Rho guanine nucleotide exchange factor (GEF) 11	chr1:156908235-156907255	GO:0005515|GO:0030036|GO:0007264|GO:0006941|GO:0006928|GO:0038032|GO:0030010|GO:0007266|GO:0001558|GO:0005829|GO:0005622|GO:0000910|GO:0005737|GO:0007411|GO:0005089|GO:0051056|GO:0048011|GO:0001664|GO:0043065|GO:0097190|GO:0007186|GO:0016020|GO:0032321|GO:0045893|GO:0005096	NM_198236	THC2467657	Hs.516954
	A_32_P145302	3.47005	A	5.09127	P	0.32506	NA	NA	TCATGGGCTAGTTGAATTGTAAGACACTTTATTATGTTGCTACAATATTTCAGGTGAGAG	150589193	chr1	150589134	-	FALSE	hs|1q21.3	NA	NA	NA	NA	chr1:150589193-150589134	NA	NA	NA	NA
	A_24_P833067	2.4675	A	5.45989	P	0.125662	NA	NA	GGAGGTTTCAGGAGCTCAAGAGCTCGTCTAAGAACATGGAGCTCATCAGGAGGTAAGCCA	136899729	chr9	136899670	+	FALSE	hs|9q34.2	NA	NA	NA	NA	chr9:136899670-136899729	NA	NA	THC2680363	NA
	A_23_P421054	6.13907	P	5.06999	P	2.09808	C6orf165	Homo sapiens chromosome 6 open reading frame 165 (C6orf165), mRNA [NM_001031743]	CAGCAAATTTTGATAAACTGTTAATTCAATATCGGGGATTTTGTGCTTACACGTTTGCTG	88140867	chr6	88140808	+	FALSE	hs|6q15	ENST00000489338	154313	NM_001031743	chromosome 6 open reading frame 165	chr6:88140808-88140867	NA	NM_001031743	THC2605091	Hs.82921
	A_23_P17242	3.89532	A	7.41316	P	0.0873025	ABHD1	Homo sapiens abhydrolase domain containing 1 (ABHD1), mRNA [NM_032604]	GAGTACCATTTGGGGTCTCAGTTCACTCTTTCCTTGTTTATTAAATATCAACTTTTCCTG	27353675	chr2	27353616	+	FALSE	hs|2p23.3	ENST00000489120	84696	NM_032604	abhydrolase domain containing 1	chr2:27353616-27353675	GO:0052689|GO:0008150|GO:0003674|GO:0008152|GO:0016021	NM_032604	THC2487978	Hs.375791
	A_23_P99285	5.41013	P	4.33902	A	2.10105	GPR19	Homo sapiens G protein-coupled receptor 19 (GPR19), mRNA [NM_006143]	CCTTGTTTTCACAGCTATCACATGGATATCCTTTAGTTCTTCAGCCTCTAAACCTACTCT	12814456	chr12	12814397	-	FALSE	hs|12p13.1	ENST00000332427	2842	NM_006143	G protein-coupled receptor 19	chr12:12814456-12814397	GO:0007186|GO:0005887|GO:0004930	NM_006143	THC2479869	Hs.657862
	A_23_P379789	5.7921	P	3.60231	A	4.56238	ST8SIA5	Homo sapiens ST8 alpha-N-acetyl-neuraminide alpha-2,8-sialyltransferase 5 (ST8SIA5), mRNA [NM_013305]	ATCCTGCGTTAGCTCTTTTGATGAGAAGGAAATAAACCAAACCAGCCACTTGCACTATGG	44259258	chr18	44259199	-	FALSE	hs|18q21.1	ENST00000315087	29906	NM_013305	ST8 alpha-N-acetyl-neuraminide alpha-2,8-sialyltransferase 5	chr18:44259258-44259199	GO:0003828|GO:0030173|GO:0008373|GO:0000139|GO:0005975|GO:0006688|GO:0006488|GO:0044267|GO:0043687|GO:0018279	NM_013305	THC2662685	Hs.465025
	A_32_P325710	3.7898	A	5.90874	P	0.230217	NA	Homo sapiens cDNA clone IMAGE:4128659, **** WARNING: chimeric clone ****. [BC009340]	TTTGAGAGGCTCATCCTTGTCAGAAACATTAGGCTTAGAATCGTTTAAGAAGTTGCAAAT	40003040	chrX	40002981	-	FALSE	hs|Xp11.4	NA	NA	BC009340	NA	chrX:40003040-40002981	NA	NA	NA	Hs.697979
	A_32_P473302	6.01723	P	4.46776	A	2.9271	VLDLR-AS1	Homo sapiens VLDLR antisense RNA 1 (VLDLR-AS1), long non-coding RNA [NR_015375]	CTTAAGCCCTCTTAATTTCAAAATTACGTTCATATGTGCCAATAAAGTTGTCCCTACATG	2535721	chr9	2535662	-	FALSE	hs|9p24.2	NA	401491	NR_015375	VLDLR antisense RNA 1	chr9:2535721-2535662	NA	NR_015375	NA	Hs.416043
	A_32_P194312	4.99552	P	3.6481	A	2.54456	SDK2	Homo sapiens sidekick cell adhesion molecule 2 (SDK2), mRNA [NM_001144952]	TTTTGATTTAAAAGATATAACAAAAAATTATGGGGAGAGTATTCATTATGGCAGGTGTCT	71330743	chr17	71330684	-	FALSE	hs|17q25.1	ENST00000392650	54549	NM_001144952	sidekick cell adhesion molecule 2	chr17:71330743-71330684	GO:0016021|GO:0007155	NM_001144952	THC2605019	Hs.435719
	A_23_P35252	3.70928	A	7.08491	P	0.0963458	C8B	Homo sapiens complement component 8, beta polypeptide (C8B), transcript variant 1, mRNA [NM_000066]	TTGGGGGCATTTATGAATACACCCTCGTTATGAACAAAGAGGCCATGGAGAGAGGAGATT	57411550	chr1	57409495	-	FALSE	hs|1p32.2	ENST00000543257	732	NM_000066	complement component 8, beta polypeptide	chr1:57411550-57409495	GO:0030449|GO:0005576|GO:0005615|GO:0031982|GO:0032403|GO:0006957|GO:0006956|GO:0006955|GO:0005579|GO:0016020|GO:0045087|GO:0006958|GO:0019835|GO:0070062	NM_000066	THC2474924	Hs.391835
	A_24_P535784	5.26425	P	4.23077	A	2.04696	NA	uncharacterized LOC441058 [Source:EntrezGene;Acc:441058] [ENST00000623933]	CTTGAATCTAATCATTACGTTGAAAAGAGGTGTTGAGCCTACGAAATGAAGAAGGTCCTT	77037	chr4_gl000193_random	76487	-	FALSE	NA	ENST00000623933	NA	NA	NA	chr4_gl000193_random:77037-76487	NA	NA	THC2610907	NA
	A_24_P341923	6.51148	P	4.38999	A	4.35143	EPG5	Homo sapiens ectopic P-granules autophagy protein 5 homolog (C. elegans) (EPG5), mRNA [NM_020964]	AGTCCTAGAACAGGAGATGTCTAAGCTCTTAGACGATATCATTGTCTTTAACCCGCCCGA	43445638	chr18	43440311	-	FALSE	hs|18q12.3	ENST00000587884	57724	NM_020964	ectopic P-granules autophagy protein 5 homolog (C. elegans)	chr18:43445638-43440311	GO:0005737|GO:0032456|GO:0006914	NM_020964	THC2477390	Hs.514843
	A_23_P38630	5.49514	P	2.58019	A	7.54202	SSTR2	Homo sapiens somatostatin receptor 2 (SSTR2), mRNA [NM_001050]	AGGATTGCTCAGCATGAGTCCAATTCAGAGAACGGTGTTTGAGTCAGCTTGTCTGATTGA	71166738	chr17	71166679	+	FALSE	hs|17q25.1	ENST00000357585	6752	NM_001050	somatostatin receptor 2	chr17:71166679-71166738	GO:0005515|GO:0043005|GO:0008285|GO:0005886|GO:0007584|GO:0007586|GO:0007267|GO:0007268|GO:0021549|GO:0007283|GO:0030165|GO:0030432|GO:0007193|GO:0071385|GO:0004994|GO:0005737|GO:0006937|GO:0042594|GO:0042923|GO:0005887|GO:0007187|GO:0007218|GO:0071392|GO:0030900	NM_001050	THC2470588	Hs.514451
	A_23_P396917	5.39659	P	4.28553	A	2.16005	C11orf63	Homo sapiens chromosome 11 open reading frame 63 (C11orf63), transcript variant 2, mRNA [NM_199124]	CATATTCTAACCTGTTCTAACCTCTAAGCATTTTCTAATGGAACAAAATAGATGAGGTGG	122776237	chr11	122776178	+	FALSE	hs|11q24.1	ENST00000307257	79864	NM_199124	chromosome 11 open reading frame 63	chr11:122776178-122776237	GO:0035082|GO:0032053|GO:0007420|GO:0033326	NM_199124	THC2486869	Hs.164705
	A_24_P222059	5.59022	P	2.45447	A	8.78936	NA	Homo sapiens DC48 mRNA, complete cds. [AF271776]	CATCATCTGGCATAGTGAGACAGTGCCTTCAGCCAGATCATGAGAGTCTTGATATACACA	8315	chrM	8256	-	FALSE	NA	NA	NA	AF271776	NA	chrM:8315-8256	NA	NA	THC2470736	NA
	A_23_P322519	8.92374	P	7.09046	P	3.56345	FOSL1	Homo sapiens FOS-like antigen 1 (FOSL1), transcript variant 1, mRNA [NM_005438]	GACTGACAAACTGGAAGATGAGAAATCTGGGCTGCAGCGAGAGATTGAGGAGCTGCAGAA	65660765	chr11	65660706	-	FALSE	hs|11q13.1	ENST00000312562	8061	NM_005438	FOS-like antigen 1	chr11:65660765-65660706	GO:0005515|GO:0043005|GO:0042542|GO:0008284|GO:0060674|GO:0003700|GO:0008285|GO:0006366|GO:0005634|GO:0051591|GO:0005829|GO:0051091|GO:0006935|GO:0031668|GO:0007612|GO:0034097|GO:0051412|GO:0007565|GO:0043065|GO:0000977|GO:0006357|GO:0042493|GO:0009615|GO:0045787|GO:0001701|GO:0007296|GO:0009612|GO:0042734|GO:0006968|GO:0009629|GO:0032570|GO:0005654	NM_005438	THC2617527	Hs.283565
	A_24_P833211	3.03814	A	4.68335	P	0.319699	NA	NA	GGCGCTTTGGAATCCTGCAGATATAATAATGATAATTAAACAAAACACTCAGAGAAACTG	16231333	chr22	16231275	-	FALSE	hs|22q11.1	ENST00000453395	NA	NA	NA	chr22:16231333-16231275	NA	NA	NA	Hs.634401
	A_24_P277511	8.61185	P	9.97095	P	0.389827	HSPA4	heat shock 70kDa protein 4 [Source:HGNC Symbol;Acc:HGNC:5237] [ENST00000304858]	AGTTAGAATTAAGCGTTTGTCCATCTCTAGATAACATTGAAAAGTTTGAGTGTTACAGGC	132441526	chr5	132441467	+	FALSE	hs|5q31.1	ENST00000304858	3308	AK057015	heat shock 70kDa protein 4	chr5:132441467-132441526	GO:0006986|GO:0005739|GO:0051131|GO:0045040|GO:0005524|GO:0070062|GO:0005829	NA	THC2497510	Hs.731440
	A_23_P211028	2.66861	A	4.80774	P	0.227016	NCAM2	Homo sapiens neural cell adhesion molecule 2 (NCAM2), mRNA [NM_004540]	ATCCAACTGGTCTTTGACAGATTTGACTGTCCATATTTAGTTTATGTTTGTCTGATCATC	22912203	chr21	22912144	+	FALSE	hs|21q21.1	ENST00000284894	4685	NM_004540	neural cell adhesion molecule 2	chr21:22912144-22912203	GO:0030424|GO:0007608|GO:0007413|GO:0005886|GO:0016021|GO:0007158	NM_004540	THC2471832	Hs.473450
	A_23_P165927	13.7119	P	12.6079	P	2.14952	STMN3	Homo sapiens stathmin-like 3 (STMN3), transcript variant 1, mRNA [NM_015894]	GCACCCATCTCATCCACGTAGTAAAGTGAACTTAAAAATTCAATCAAATGAACAATTAAA	62271145	chr20	62271086	-	FALSE	hs|20q13.33	ENST00000370053	50861	NM_015894	stathmin-like 3	chr20:62271145-62271086	GO:0043005|GO:0030424|GO:0005794|GO:0035021|GO:0031110|GO:0019904|GO:0031122|GO:0031175|GO:0007399|GO:0030426|GO:0005737|GO:0032314|GO:0051493|GO:0015631|GO:0007019	NM_015894	THC2472774	Hs.639609
	A_23_P87625	5.48316	P	2.4787	A	8.02477	NEUROD4	Homo sapiens neuronal differentiation 4 (NEUROD4), mRNA [NM_021191]	CCTGGATAACCTGAGGCGAGTCATGCCATGCTACTCTAAAACCCAAAAACTTTCCAAGAT	55420600	chr12	55420541	+	FALSE	hs|12q13.2	ENST00000242994	58158	NM_021191	neuronal differentiation 4	chr12:55420541-55420600	GO:0006355|GO:0045597|GO:0005634|GO:0003677|GO:0006351|GO:0035881|GO:0007405|GO:0045165|GO:0007219|GO:0048666|GO:0046983|GO:0010001|GO:0001764	NM_021191	THC2602842	Hs.591024
	A_23_P129382	4.06648	A	5.22215	P	0.44886	TNP2	Homo sapiens transition protein 2 (during histone to protamine replacement) (TNP2), mRNA [NM_005425]	GCGGAGCTCAGGATGGAAATCCAACTAATGAGACCGCACTCCTTGGCTTGTTCCTGCGTG	11362730	chr16	11361821	-	FALSE	hs|16p13.13	ENST00000312693	7142	NM_005425	transition protein 2 (during histone to protamine replacement)	chr16:11362730-11361821	GO:0007341|GO:0007275|GO:0005634|GO:0030317|GO:0007340|GO:0007283|GO:0007339|GO:0000786|GO:0003677|GO:0046872|GO:0030154	NM_005425	THC2696257	Hs.513349
	A_32_P1712	3.86845	A	5.61634	P	0.297736	RNASE2	Homo sapiens ribonuclease, RNase A family, 2 (liver, eosinophil-derived neurotoxin) (RNASE2), mRNA [NM_002934]	TCCAGGTGCCTTTAATGTACTGTAACCTCACAACTCCAAGTCCACAGAATATTTCAAACT	21424297	chr14	21424239	+	FALSE	hs|14q11.2	ENST00000304625	6036	NM_002934	ribonuclease, RNase A family, 2 (liver, eosinophil-derived neurotoxin)	chr14:21424239-21424297	GO:0006935|GO:0005576|GO:0004540|GO:0004522|GO:0003676|GO:0005764|GO:0070062|GO:0006401	NM_002934	NP103298	Hs.728
	A_24_P20200	10.5348	P	9.53011	P	2.00645	PLEKHB2	Homo sapiens pleckstrin homology domain containing, family B (evectins) member 2 (PLEKHB2), transcript variant 8, mRNA [NM_001267066]	CTGGAAATTTACACTCCAAGATTCTAGGACAAACACAGCGTATGTGGGCTCTGCAGTCAT	131890497	chr2	131888297	+	FALSE	hs|2q21.1	ENST00000404460	55041	NM_001267066	pleckstrin homology domain containing, family B (evectins) member 2	chr2:131888297-131890497	GO:0055038	NM_001267066	THC2526067	Hs.469944
	A_24_P245815	6.22779	P	2.45363	A	13.6815	ASPHD2	Homo sapiens aspartate beta-hydroxylase domain containing 2 (ASPHD2), mRNA [NM_020437]	AGACCAGTTTGAGGCACTCACTCTAGAAATAGCCTGTGTTAGCTGATGTGTGAAAGCGTA	26840503	chr22	26840444	+	FALSE	hs|22q12.1	ENST00000215906	57168	NM_020437	aspartate beta-hydroxylase domain containing 2	chr22:26840444-26840503	GO:0016020|GO:0018193|GO:0051213|GO:0016021|GO:0046872|GO:0055114	NM_020437	THC2601438	Hs.567547
	A_24_P187614	4.07108	A	5.13306	P	0.478975	LOC100129648	Homo sapiens cDNA FLJ40318 fis, clone TESTI2030556. [AK097637]	GAGTAGAGTTGGTTTCATTCACCCCGGGCTCTCCAAGCATAGCAAACGCTCTGGAAGCAC	41768715	chr22	41768656	-	FALSE	hs|22q13.2	NA	100129648	AK097637	uncharacterized LOC100129648	chr22:41768715-41768656	NA	NA	THC2485282	Hs.711285
	A_24_P930596	3.57847	A	4.69527	P	0.461117	NA	NA	AACACAGAAATGACTTCAGGGGCTAACTTTTGTTAAGTTTCTGAAAAACATGAATTGGTG	10532620	chr6	10532561	-	FALSE	hs|6p24.3	NA	NA	NA	NA	chr6:010532620-010532561	NA	NA	NA	NA
	A_23_P97173	5.99884	P	3.16101	A	7.14947	HSD3B1	Homo sapiens hydroxy-delta-5-steroid dehydrogenase, 3 beta- and steroid delta-isomerase 1 (HSD3B1), mRNA [NM_000862]	CATACAATGGCCAACTTATTGTATTCCTCATGTCATCAAAACCTGCGCAGTCATTGGCCC	120057446	chr1	120057387	+	FALSE	hs|1p12	ENST00000369413	3283	NM_000862	hydroxy-delta-5-steroid dehydrogenase, 3 beta- and steroid delta-isomerase 1	chr1:120057387-120057446	GO:0006705|GO:0004769|GO:0006694|GO:0006702|GO:0006703|GO:0006704|GO:0005743|GO:0044281|GO:0003854|GO:0005758|GO:0030868|GO:0005789|GO:0016021|GO:0008202|GO:0055114	NM_000862	THC2612772	Hs.364941
	A_24_P243881	6.62859	P	7.873	P	0.422082	TCEB1	Homo sapiens transcription elongation factor B (SIII), polypeptide 1 (15kDa, elongin C) (TCEB1), transcript variant 3, mRNA [NM_001204858]	ACTGTATTTGCATTGACTATAAAGCGTCGTTTGCAATATTTATTCTTCCTTCATAGTCCC	74858159	chr8	74858100	-	FALSE	hs|8q21.11	ENST00000520242	6921	NM_001204858	transcription elongation factor B (SIII), polypeptide 1 (15kDa, elongin C)	chr8:74858159-74858100	GO:0005515|GO:0070449|GO:0006511|GO:0010467|GO:0006368|GO:0006357|GO:0006366|GO:0030891|GO:0071456|GO:0061418|GO:0032403|GO:0005829|GO:0050434|GO:0032968|GO:0016032|GO:0005654	NM_001204858	THC2513033	Hs.731928
	A_23_P92370	6.50054	P	3.48285	A	8.09869	MAP9	Homo sapiens microtubule-associated protein 9 (MAP9), mRNA [NM_001039580]	ATCCAAAATGAACAGAAAAAAGCTGCTAAAAGAGAAGAAGCATTAGCATCATTTGAGGCC	156276237	chr4	156274448	-	FALSE	hs|4q32.1	ENST00000433024	79884	NM_001039580	microtubule-associated protein 9	chr4:156276237-156274448	GO:0000235|GO:0000910|GO:0007088|GO:0090307	NM_001039580	THC2788132	Hs.61271
	A_24_P303193	6.95874	P	8.37025	P	0.375918	HNRNPA0	heterogeneous nuclear ribonucleoprotein A0 [Source:HGNC Symbol;Acc:HGNC:5030] [ENST00000314940]	TCAGTTTTGGTGGGAAGATCTGGGTCAATTGGAATAGTACACCTTTCTCAGGGTTTTCAG	137086624	chr5	137086565	-	FALSE	hs|5q31.2	ENST00000314940	10949	BG036557	heterogeneous nuclear ribonucleoprotein A0	chr5:137086624-137086565	GO:0006397|GO:0008380|GO:0010467|GO:0019901|GO:0003723|GO:0005634|GO:0006954|GO:0000166|GO:0000398|GO:0030529|GO:0032496|GO:0017091|GO:0005654|GO:0070935	NA	THC2606724	Hs.662029
	A_24_P359491	6.02462	P	2.92189	A	8.59039	NA	NA	TGGTTTTGATGATTCATCAGGATTATAAGTGAGTTGGATTGCTTTTATCAGCTGTTTGAC	155533230	chr4	155533171	+	FALSE	hs|4q31.3	NA	NA	NA	NA	chr4:155533171-155533230	NA	NA	NA	NA
	A_23_P82651	3.65648	A	5.50676	P	0.277339	NPTX2	Homo sapiens neuronal pentraxin II (NPTX2), mRNA [NM_002523]	ATTTCCCTACAGAACTCCTCAAGAAAACAGAGATCATTTGGCTAGAGATTGTCTGAGTGA	98258949	chr7	98258890	+	FALSE	hs|7q22.1	ENST00000265634	4885	NM_002523	neuronal pentraxin II	chr7:98258890-98258949	GO:0003674|GO:0030246|GO:0007268|GO:0005576|GO:0005575|GO:0046872	NM_002523	THC2464803	Hs.3281
	A_32_P122136	8.6913	P	7.67843	P	2.01793	LINC00342	Homo sapiens long intergenic non-protein coding RNA 342 (LINC00342), long non-coding RNA [NR_103734]	CTTTTTCAAACAAAGTTTCATGTTCTAATCATTGTCTGATTTCAGCATTAAATGAAACAC	96472879	chr2	96472820	-	FALSE	hs|2q11.1	ENST00000620023	150759	NR_103734	long intergenic non-protein coding RNA 342	chr2:96472879-96472820	NA	NR_103734	THC2551132	Hs.503463
	A_23_P320829	5.4357	P	6.59872	P	0.446578	CEP128	Homo sapiens centrosomal protein 128kDa (CEP128), mRNA [NM_152446]	ACTCAGCTTCATGGTTTTCATCAGTCTCTTCGAGACCTCAGCAGTGAACAAATTCGCCTT	81371162	chr14	81366320	-	FALSE	hs|14q31.1	ENST00000555529	145508	NM_152446	centrosomal protein 128kDa	chr14:81371162-81366320	GO:0005737|GO:0000922|GO:0005815|GO:0005814	NM_152446	THC2609272	Hs.162889
	A_24_P177844	5.98312	P	3.6421	A	5.06659	NA	immunoglobulin heavy variable 1/OR15-1 (non-functional) [Source:HGNC Symbol;Acc:HGNC:5563] [ENST00000604066]	GAGCTTGGGTGGATGGGACGGATCAACCCTAACAGTGGTGGCACAAACTATGCACAGAAG	22448548	chr15	22448489	-	FALSE	hs|15q11.2	ENST00000604066	NA	NA	NA	chr15:22448548-22448489	NA	NA	NP1088799	Hs.458446
	A_23_P217341	2.4479	A	4.65759	P	0.216181	MAGEB1	Homo sapiens melanoma antigen family B, 1 (MAGEB1), transcript variant 1, mRNA [NM_002363]	ACACCTACACCCTCGTCAGTAAGCTAAACCTCACCAATGATGGAAACCTGAGCAATGATT	30269187	chrX	30269128	+	FALSE	hs|Xp21.2	ENST00000378981	4112	NM_002363	melanoma antigen family B, 1	chrX:30269128-30269187	NA	NM_002363	THC2481300	Hs.73021
	A_23_P134176	14.3036	P	12.6063	P	3.24295	SOD2	Homo sapiens superoxide dismutase 2, mitochondrial (SOD2), transcript variant 2, mRNA [NM_001024465]	TTGATGTGTGGGAGCACGCTTACTACCTTCAGTATAAAAATGTCAGGCCTGATTATCTAA	160103649	chr6	160103590	-	FALSE	hs|6q25.3	ENST00000541573	6648	NM_001024465	superoxide dismutase 2, mitochondrial	chr6:160103649-160103590	GO:0042645|GO:0042542|GO:0045599|GO:0009409|GO:0006801|GO:0006749|GO:0033591|GO:0034021|GO:0009791|GO:0048678|GO:0010043|GO:0010042|GO:0042802|GO:0007507|GO:0043524|GO:0005759|GO:0019430|GO:0051602|GO:0032496|GO:0010332|GO:0001315|GO:0070062|GO:0004784|GO:0071000|GO:0001889|GO:0003032|GO:0055093|GO:0000303|GO:0000302|GO:0032364|GO:0046686|GO:0008285|GO:0048773|GO:0048147|GO:0005743|GO:0001836|GO:…	NM_001024465	THC2566956	Hs.487046
	A_23_P93727	5.15132	P	3.9189	A	2.34961	SDK1	Homo sapiens sidekick cell adhesion molecule 1 (SDK1), transcript variant 2, mRNA [NM_001079653]	ACGGGCAGAATAAGAAGTATAAGAACTGCAGCACAGGAAAGGGGATCTCCACCATGGAGG	4281448	chr7	4277381	+	FALSE	hs|7p22.2	ENST00000476701	221935	NM_001079653	sidekick cell adhesion molecule 1	chr7:4277381-4281448	GO:0016021|GO:0007155|GO:0070062	NM_001079653	THC2602237	Hs.653013
	A_24_P918242	5.79003	P	2.51352	A	9.6901	NA	NA	CACAAGTATCACACCAGAGAAAGGGAAATAGATTTGAGGATCTGAAGTACAAGCAACATC	3455122	chr16	3455063	-	FALSE	hs|16p13.3	NA	NA	NA	NA	chr16:003455122-003455063	NA	NA	NA	NA
	A_32_P83556	3.81182	A	6.43641	P	0.162151	CCDC147-AS1	Homo sapiens CCDC147 antisense RNA 1 (head to head) (CCDC147-AS1), long non-coding RNA [NR_108036]	ACCACAGACGCTGTCTTCAAAGGGTTTAATCTAATATTAGTGATGAGAAAAATAGGGTGC	106113065	chr10	106113006	-	FALSE	hs|10q25.1	NA	100505869	NA	CCDC147 antisense RNA 1 (head to head)	chr10:106113065-106113006	NA	NR_108036	THC2624202	Hs.338140
	A_32_P107097	3.86225	A	4.86722	P	0.498281	NA	BJ990245 human hepatoblastoma cDNA Homo sapiens cDNA clone hkmt-0791 3', mRNA sequence [BJ990245]	AGACCCCAAAAGCAAAGTCACAACAGGCTTACTCTGTGAAACATGCTGGATTACAAGCAC	175664513	chr2	175664454	+	FALSE	hs|2q31.1	NA	NA	BJ990245	NA	chr2:175664454-175664513	NA	NA	NA	Hs.707205
	A_23_P131449	7.13028	P	8.24906	P	0.460483	C2orf81	Homo sapiens chromosome 2 open reading frame 81 (C2orf81), mRNA [NM_001145054]	GGTGTTGCTCAGCTCTGGTGTGCCTGAACAAGAGGACAAAGAAGGTAGCACCTTTCCTCC	74641561	chr2	74641502	-	FALSE	hs|2p13.1	ENST00000290390	388963	NM_001145054	chromosome 2 open reading frame 81	chr2:74641561-74641502	NA	NM_001145054	THC2649713	Hs.445377
	A_23_P148473	5.56155	P	4.14066	A	2.67751	IL2RG	Homo sapiens interleukin 2 receptor, gamma (IL2RG), mRNA [NM_000206]	CTTTCCTGTTTGCATTGGAAGCCGTGGTTATCTCTGTTGGCTCCATGGGATTGATTATCA	70328539	chrX	70328480	-	FALSE	hs|Xq13.1	ENST00000456850	3561	NM_000206	interleukin 2 receptor, gamma	chrX:70328539-70328480	GO:0005515|GO:0004911|GO:0004913|GO:0005886|GO:0004917|GO:0019982|GO:0019976|GO:0007165|GO:0006955|GO:0016020|GO:0005887|GO:0038111|GO:0016032|GO:0038110|GO:0035771|GO:0009897	NM_000206	THC2703995	Hs.84
	A_23_P201551	6.94764	P	8.03751	P	0.469805	VAV3	Homo sapiens vav 3 guanine nucleotide exchange factor (VAV3), transcript variant 1, mRNA [NM_006113]	CATATACTTTGTCTTGCCTGTATGCAGCCCTTGTGTAATATGGTGAATTAGAGTGGTATT	108113896	chr1	108113837	-	FALSE	hs|1p13.3	ENST00000370056	10451	NM_006113	vav 3 guanine nucleotide exchange factor	chr1:108113896-108113837	GO:0050853|GO:0005515|GO:0005154|GO:0005886|GO:0007264|GO:0030890|GO:0030032|GO:0006906|GO:0032855|GO:0046872|GO:0005829|GO:0005085|GO:0043552|GO:0007411|GO:0030676|GO:0070062|GO:0051056|GO:0048010|GO:0048011|GO:0043065|GO:0048013|GO:0042493|GO:0030593|GO:0030168|GO:0009967|GO:0001525|GO:0097190|GO:0006974|GO:0045785|GO:0007229|GO:0007596|GO:0045087|GO:0005070|GO:0038096|GO:0038095|GO:0005096	NM_006113	THC2464298	Hs.267659
	A_32_P233799	3.04165	A	5.17302	P	0.228242	NA	Homo sapiens mRNA, chromosome 1 specific transcript KIAA0484. [AB007953]	TCTGCATGAGAAGAAGGCGGAATTCCCTCAGTAGAACAGTCAGAATGGAATCACAGACTT	97518048	chr7	97517989	-	FALSE	hs|7q21.3	NA	NA	AB007953	NA	chr7:97518048-97517989	NA	NA	THC2633346	NA
	A_23_P83835	4.06994	A	5.3414	P	0.414237	POMK	Homo sapiens protein-O-mannose kinase (POMK), transcript variant 1, mRNA [NM_032237]	TGGTCCGATTCCATTTGTTTGATATTCACAAAGCATGCAAGAGCCAGACTCCCTCAGAAA	42977928	chr8	42977869	+	FALSE	hs|8p11.21	ENST00000614426	84197	NM_032237	protein-O-mannose kinase	chr8:42977869-42977928	GO:0019200|GO:0005524|GO:0019233|GO:0050905|GO:0004672|GO:0006493|GO:0007420|GO:0005789|GO:0007611|GO:0016773|GO:0046835|GO:0006468|GO:0016021|GO:0001764	NM_032237	THC2476159	Hs.491646
	A_24_P823951	2.62213	A	5.60297	P	0.126671	LOC101928943	Homo sapiens uncharacterized LOC101928943 (LOC101928943), transcript variant 1, long non-coding RNA [NR_120568]	ATTCATTTCTAGCATCCAGCTCAAAATGCATATCTATCTGCTGAAGTCCCACATCACCAT	47293524	chr11	47292645	-	FALSE	hs|11p11.2	NA	101928943	NR_120568	uncharacterized LOC101928943	chr11:47293524-47292645	NA	NR_120568	THC2674374	NA
	A_24_P214184	5.04147	A	6.49403	P	0.365373	LINC00328	Homo sapiens melanoma antigen mRNA, complete cds. [AF172850]	ATGATACGAAAAATATCCTACTTCAGTAAATATTGGAATGTTATATATTTTATGAGAAAC	143399060	chr1	143399002	-	FALSE	hs|1q21.1	NA	51152	AF172850	long intergenic non-protein coding RNA 328	chr1:143399060-143399002	NA	NA	NA	Hs.721805
	A_32_P54594	5.74537	P	7.03329	P	0.409542	NA	NA	TGCCTGAGAGCCAGCAGAAGGGCTCGTAATGAAACCACCATGGTCAGGACGCTGCTCTTT	30093982	chr22	30093923	-	FALSE	hs|22q12.2	NA	NA	NA	NA	chr22:030093982-030093923	NA	NA	NA	NA
	A_23_P106602	4.27329	A	5.87961	P	0.328435	CRISPLD2	Homo sapiens cysteine-rich secretory protein LCCL domain containing 2 (CRISPLD2), mRNA [NM_031476]	CAAAGCATCCCACTCAAGGGAGACTTGAAACTTCCAGTGTGAGTTGACCCCATCATTTAA	84942197	chr16	84942138	+	FALSE	hs|16q24.1	ENST00000262424	83716	NM_031476	cysteine-rich secretory protein LCCL domain containing 2	chr16:84942138-84942197	GO:0031012|GO:0030133|GO:0060325|GO:0030324|GO:0030198|GO:0008201|GO:0070062	NM_031476	THC2495359	Hs.513779
	A_24_P933027	2.44953	A	4.74629	P	0.20352	NA	NA	ATGTGTGGATTTCTGCTTGAACACACCAAGTACAGGACACCCTGTTTAGCAGCTAAACGT	142400540	chr8	142400481	+	FALSE	hs|8q24.3	NA	NA	NA	NA	chr8:142400481-142400540	NA	NA	NA	NA
	A_32_P188825	2.51533	A	4.8466	P	0.198708	TDRD12	Homo sapiens tudor domain containing 12 (TDRD12), mRNA [NM_001110822]	GGCATAACCATATATGCTGATCCAGATGTACCAGAAGCAAGTGCTTTAAGTCAGAAGTCA	33268073	chr19	33264398	+	FALSE	hs|19q13.11	ENST00000421545	91646	NM_001110822	tudor domain containing 12	chr19:33264398-33268073	GO:0010467|GO:0004386|GO:0007275|GO:0005575|GO:0007283|GO:0031047|GO:0003676|GO:0005524|GO:0030154|GO:0009566|GO:0003674|GO:0008150|GO:0034587|GO:0043046|GO:0007140	NM_001110822	THC2483906	Hs.646351
	A_24_P54879	10.73	P	9.72319	P	2.00945	SCARB2	Homo sapiens scavenger receptor class B, member 2 (SCARB2), transcript variant 1, mRNA [NM_005506]	AGTGATGTACCTCAATGAGAGTGTTCACATTGATAAAGAGACGGCGAGTCGACTGAAGTC	77087421	chr4	77084496	-	FALSE	hs|4q21.1	ENST00000511129	950	NM_005506	scavenger receptor class B, member 2	chr4:77087421-77084496	GO:0005515|GO:0016020|GO:0006622|GO:0004872|GO:0016021|GO:0019899|GO:0007155|GO:0005765|GO:0005925|GO:0070062|GO:0043202	NM_005506	THC2469114	Hs.349656
	A_24_P744148	7.30576	P	6.21806	P	2.12536	SEC24B-AS1	Homo sapiens SEC24B antisense RNA 1 (SEC24B-AS1), long non-coding RNA [NR_039978]	TCTAGTTTGTAAATCACATTTGGCGTTTGTAGATCACTCCTTCCCTTTTAGTGGCATTCT	110351516	chr4	110351457	-	FALSE	hs|4q25	NA	100533182	NA	SEC24B antisense RNA 1	chr4:110351516-110351457	NA	NR_039978	THC2676219	Hs.518927
	A_32_P205624	6.89052	P	5.48601	P	2.64728	SHC2	Homo sapiens SHC (Src homology 2 domain containing) transforming protein 2 (SHC2), mRNA [NM_012435]	GTGCACAGTTGTCTTTGAGGGGGGACGCTTAAGGTGCTTTGGGGTTCTCAGGCCAGGATA	416892	chr19	416833	-	FALSE	hs|19p13.3	ENST00000264554	25759	NM_012435	SHC (Src homology 2 domain containing) transforming protein 2	chr19:416892-416833	GO:0008286|GO:0005515|GO:0048010|GO:0030971|GO:0000187|GO:0048011|GO:0019901|GO:0005886|GO:0007265|GO:0005575|GO:0007169|GO:0005829	NM_012435	THC2742709	Hs.30965
	A_24_P928156	3.23394	A	6.3894	P	0.112231	NA	NA	TGAGCAAGTTGGAGGTTTATAATATTTGAGGCAAGAAAAAATGACCAAGGTACTCCTAGG	26287240	chr1	26287181	+	FALSE	hs|1p36.11	NA	NA	NA	NA	chr1:026287181-026287240	NA	NA	NA	NA
	A_24_P205100	6.47897	P	5.39808	P	2.11534	NA	Homo sapiens E4F transcription factor 1, mRNA (cDNA clone IMAGE:3353716), partial cds. [BC001713]	AAATTAGGTCGCCTAGACTCTGCCTCCCTGAGCAGAATCCCTTCAGGGAAAGCAAGGCAG	2286169	chr16	2286110	-	FALSE	hs|16p13.3	ENST00000564055	NA	BC001713	NA	chr16:2286169-2286110	NA	NA	NA	Hs.615283
	A_32_P150645	2.47727	A	5.89852	P	0.0933473	NA	EST00381 Fetal Brain, Bento Soares Homo sapiens cDNA clone HEFBA04, mRNA sequence [M78233]	CACACCTGCGGTTGGGGACAGGACATGACTAAGCACAGAGCTTTCTTCTTTTGAGGCCAC	9497204	chr4	9497145	+	FALSE	hs|4p16.1	NA	NA	M78233	NA	chr4:9497145-9497204	NA	NA	NA	Hs.449232
	A_24_P927972	2.51021	A	6.3121	P	0.0716997	NA	Homo sapiens PRO1084 mRNA, complete cds. [AF116621]	TCACACATTTCTCATTCAGAAAGGAAGAGGTCTATATTCTATGAAGGTGCACATCTCATT	11747734	chr11	11747675	-	FALSE	hs|11p15.3	NA	NA	AF116621	NA	chr11:11747734-11747675	NA	NA	THC2490258	NA
	A_23_P324916	3.73528	A	5.43562	P	0.307714	PAX8	Homo sapiens paired box 8 (PAX8), transcript variant PAX8E, mRNA [NM_013992]	ACAAGAGGAAAATGGATGACAGTGATCAGGATAGCTGCCGACTAAGCATTGACTCACAGA	113999605	chr2	113999265	-	FALSE	hs|2q13	ENST00000467778	7849	NM_013992	paired box 8	chr2:113999605-113999265	GO:0005515|GO:0001658|GO:0003700|GO:0044212|GO:0001655|GO:0048793|GO:0005634|GO:0030878|GO:0009653|GO:0072305|GO:0072278|GO:0071371|GO:0045944|GO:0072307|GO:0004996|GO:2000612|GO:2000611|GO:0090190|GO:0042472|GO:0001822|GO:0071599|GO:0001823|GO:1900215|GO:0039003|GO:1900218|GO:0042981|GO:0072207|GO:1900212|GO:0007417|GO:0003677|GO:0000979|GO:0072221|GO:0072108|GO:0006351|GO:0003337|GO:0072289|GO:…	NM_013992	NP207698	Hs.469728
	A_24_P926229	5.57064	P	3.89988	A	3.18382	NA	NA	AAATCCCTCTAAATCTTTTAACTAGCAAAGTTACACAACAAATTCAAATTTCAAAAATCC	79924189	chr13	79924130	+	FALSE	hs|13q31.1	NA	NA	NA	NA	chr13:079924130-079924189	NA	NA	NA	NA
	A_24_P756682	5.4086	P	4.17894	A	2.34512	NA	Homo sapiens mRNA; cDNA DKFZp434D179 (from clone DKFZp434D179) [AL390157]	AGTATACTTGCTTATATTGCAACAATAATATTATTCATAACAAAATTAACAAATTATCAA	69587838	chr13	69587779	+	FALSE	hs|13q21.33	NA	NA	AL390157	NA	chr13:69587779-69587838	NA	NA	NP1167357	Hs.539655
	A_24_P934729	4.3509	A	6.85917	P	0.175766	NA	Homo sapiens uncharacterized gastric protein YC12P mRNA, partial cds. [AF264627]	CGTTATAAAGAAGATGGAAAAACTTTATACGCAAACACAATAAATGGATCTGGACTTGCA	NA	NA	NA	NA	FALSE	NA	NA	NA	AF264627	NA	NA	NA	NA	THC2733424	NA
	A_23_P256425	3.18232	A	5.09789	P	0.265067	ADAMDEC1	Homo sapiens ADAM-like, decysin 1 (ADAMDEC1), transcript variant 1, mRNA [NM_014479]	TGACTTAGTTCTGCCCTTTGGAGAACAAAAGAAAGCAGTCTTCCATCAAATCACCTTAAA	24263118	chr8	24263059	+	FALSE	hs|8p21.2	ENST00000520193	27299	NM_014479	ADAM-like, decysin 1	chr8:24263059-24263118	GO:0007162|GO:0006955|GO:0006508|GO:0008270|GO:0005576|GO:0005575|GO:0004222	NM_014479	THC2467041	Hs.521459
	A_23_P52761	8.44326	P	9.89172	P	0.366414	MMP7	Homo sapiens matrix metallopeptidase 7 (matrilysin, uterine) (MMP7), mRNA [NM_002423]	TTGGGTATGGGACATTCCTCTGATCCTAATGCAGTGATGTATCCAACCTATGGAAATGGA	102394088	chr11	102394029	-	FALSE	hs|11q22.2	ENST00000260227	4316	NM_002423	matrix metallopeptidase 7 (matrilysin, uterine)	chr11:102394088-102394029	GO:0002780|GO:0050830|GO:0042493|GO:0005578|GO:0005576|GO:0005615|GO:0050829|GO:0022617|GO:0030198|GO:0042127|GO:0030574|GO:0006508|GO:0008270|GO:0004222|GO:0002779|GO:0070062	NM_002423	THC2464589	Hs.2256
	A_32_P45462	6.89988	P	4.21918	A	6.41168	CGA	Homo sapiens mRNA expressed only in placental villi, clone SMAP84. [AB019569]	CTCACAAAGCCATAAACACTAAACAACTTAATTTTCCATTCCAGAAAATCAGCAGTCATC	87795451	chr6	87795392	+	FALSE	hs|6q14.3	NA	1081	AB019569	glycoprotein hormones, alpha polypeptide	chr6:87795392-87795451	GO:0005515|GO:0007165|GO:0008284|GO:0030335|GO:0016486|GO:0005179|GO:0045944|GO:0007267|GO:0005576|GO:0044267	NA	NA	Hs.119689
	A_23_P329835	3.68909	A	5.04517	P	0.390642	UTY	Homo sapiens ubiquitously transcribed tetratricopeptide repeat containing, Y-linked (UTY), transcript variant 3, mRNA [NM_007125]	ATAGCCCATAAATAATTGCTGGAAAATTGTATTTTATAACAGTAGAAAACATATAGTCAG	15360641	chrY	15360582	-	FALSE	hs|Yq11.221	ENST00000545955	7404	NM_007125	ubiquitously transcribed tetratricopeptide repeat containing, Y-linked	chrY:15360641-15360582	GO:0010468|GO:0071557|GO:0051213|GO:0005634|GO:0046872|GO:0071558|GO:0055114	NM_007125	THC2471913	Hs.115277
	A_24_P498652	3.84513	A	5.94646	P	0.233042	KCNA1	Homo sapiens potassium channel, voltage gated shaker related subfamily A, member 1 (KCNA1), mRNA [NM_000217]	GTCACTGTGCAAACTAATTCAGGGTACAGATATAAAGTTTAGAAGCCTTCGGATTAAATG	5026677	chr12	5026618	+	FALSE	hs|12p13.32	ENST00000382545	3736	NM_000217	potassium channel, voltage gated shaker related subfamily A, member 1	chr12:5026618-5026677	GO:0005515|GO:0005251|GO:0023041|GO:0015079|GO:0030054|GO:0005886|GO:0005783|GO:0045202|GO:0007268|GO:0019228|GO:0030425|GO:0005829|GO:0050905|GO:0006937|GO:0016324|GO:0010960|GO:0008076|GO:0005249|GO:0042391|GO:0043025|GO:0051260|GO:0050966|GO:0043679|GO:0034765|GO:0006813|GO:0010644|GO:0071805|GO:0009986|GO:0044224|GO:0071286|GO:0005267|GO:0033270|GO:0042734|GO:0005887|GO:0050976|GO:0016021	NM_000217	THC2601280	Hs.416139
	A_24_P418908	6.7065	P	3.52626	A	9.06457	NA	Homo sapiens cDNA FLJ11736 fis, clone HEMBA1005468. [AK021798]	TGTGCAGTGTTTCTATTCCTGCTGATTTCTTAGTTGAAAACTGGTGTAATACCTCAAGGG	59011704	chr8	59011645	+	FALSE	hs|8q12.1	NA	NA	AK021798	NA	chr8:59011645-59011704	NA	NA	THC2490971	NA
	A_24_P77008	8.64614	P	6.58495	P	4.17331	PTGS2	Homo sapiens prostaglandin-endoperoxide synthase 2 (prostaglandin G/H synthase and cyclooxygenase) (PTGS2), mRNA [NM_000963]	GTCACAAGATGGCAAAATGCTGAAAGTTTTTACACTGTCGATGTTTCCAATGCATCTTCC	186643167	chr1	186643108	-	FALSE	hs|1q31.1	ENST00000490885	5743	NM_000963	prostaglandin-endoperoxide synthase 2 (prostaglandin G/H synthase and cyclooxygenase)	chr1:186643167-186643108	GO:0019369|GO:0006693|GO:0035633|GO:0019674|GO:0010042|GO:0042803|GO:0071636|GO:0031622|GO:0034644|GO:0004601|GO:0001516|GO:0032496|GO:0051926|GO:0007613|GO:0007612|GO:0006979|GO:0032355|GO:0042633|GO:0007566|GO:0051968|GO:0031394|GO:0051384|GO:0045786|GO:0071318|GO:0043234|GO:0070542|GO:0050873|GO:0032227|GO:0005789|GO:0019899|GO:0055114|GO:0020037|GO:0042346|GO:0043005|GO:0008285|GO:0006767|GO:…	NM_000963	NP097723	Hs.196384
	A_32_P88946	5.58017	P	3.7257	A	3.61619	RPS6KA5	ribosomal protein S6 kinase, 90kDa, polypeptide 5 [Source:HGNC Symbol;Acc:HGNC:10434] [ENST00000614987]	CCGGCTCTGTTAGTTGCCTGATAAGCAGTAGCTAATTCATCCTCCTCAGAATTTGAGAGT	91315581	chr14	91315522	-	FALSE	hs|14q32.11	ENST00000614987	9252	AK095276	ribosomal protein S6 kinase, 90kDa, polypeptide 5	chr14:91315581-91315522	GO:0005515|GO:0034142|GO:0005634|GO:0001818|GO:0051403|GO:0035066|GO:0035556|GO:0002756|GO:0005737|GO:0051092|GO:0006954|GO:0007173|GO:0007411|GO:0045944|GO:0002755|GO:0034138|GO:0070498|GO:0048011|GO:0006355|GO:0038124|GO:0000287|GO:0038123|GO:0034134|GO:0016572|GO:0002224|GO:0005524|GO:0043990|GO:0032793|GO:0033129|GO:0004672|GO:0004674|GO:0045087|GO:0043987|GO:0043988|GO:0035666|GO:0034166|GO:…	NA	THC2477609	Hs.46519
	A_23_P396934	5.57652	P	2.57025	A	8.03484	NWD2	Homo sapiens NACHT and WD repeat domain containing 2 (NWD2), mRNA [NM_001144990]	AGCCAATAGAGTATACAAGTGACTTGAATGATTTTTCCTAACTTGTTTGCAACTGATAGC	37450893	chr4	37450834	+	FALSE	hs|4p14	ENST00000309447	57495	NM_001144990	NACHT and WD repeat domain containing 2	chr4:37450834-37450893	NA	NM_001144990	THC2635743	Hs.4280
	A_23_P111260	7.9922	P	5.69141	P	4.92725	NT5E	Homo sapiens 5'-nucleotidase, ecto (CD73) (NT5E), transcript variant 1, mRNA [NM_002526]	TTCTTTGCACCAAGTGTCGAGTGCCCAGTTATGACCCTCTCAAAATGGACGAGGTATATA	86201814	chr6	86201755	+	FALSE	hs|6q14.3	ENST00000416334	4907	NM_002526	5'-nucleotidase, ecto (CD73)	chr6:86201755-86201814	GO:0005886|GO:0009986|GO:0055086|GO:0046086|GO:0044281|GO:0006259|GO:0031225|GO:0046872|GO:0006196|GO:0046135|GO:0005737|GO:0006195|GO:0000166|GO:0016020|GO:0006144|GO:0050728|GO:0016311|GO:0008253|GO:0006206|GO:0070062	NM_002526	THC2485909	Hs.153952
	A_32_P148538	3.26407	A	5.67875	P	0.187547	LPPR4	Homo sapiens lipid phosphate phosphatase-related protein type 4 (LPPR4), transcript variant 1, mRNA [NM_014839]	AGGACATATAATGATAGACACTAGAACTCAGACCTCTGCATGTATATTTGATAACATGTC	99774749	chr1	99774690	+	FALSE	hs|1p21.2	ENST00000457765	9890	NM_014839	lipid phosphate phosphatase-related protein type 4	chr1:99774690-99774749	GO:0048839|GO:0042577|GO:0046839|GO:0005887|GO:0008195|GO:0007409	NM_014839	THC2601395	Hs.13245
	A_32_P355943	2.4811	A	5.34285	P	0.137571	RGSL1	Homo sapiens regulator of G-protein signaling like 1 (RGSL1), mRNA [NM_001137669]	GCAATAAGTTCAGTTCAAAATTCTTCATCAAGCAAACTTACTCAGCCAAGACTCGTGGTA	182523799	chr1	182522655	+	FALSE	hs|1q25.3	ENST00000294854	353299	NM_001137669	regulator of G-protein signaling like 1	chr1:182522655-182523799	GO:0038032|GO:0016021	NM_001137669	THC2480822	Hs.121200
	A_24_P574914	4.31431	A	7.92125	P	0.0820732	NA	we22c11.x1 NCI_CGAP_Lu24 Homo sapiens cDNA clone IMAGE:2341844 3', mRNA sequence [AI796784]	CCAAGGAGAAGAAAAACACTACAAATCTGTGAGAAGAATAAAGATTATTTACAAAAATGA	64325374	chr7	64325315	+	FALSE	hs|7q11.21	NA	NA	AI796784	NA	chr7:64325315-64325374	NA	NA	NA	Hs.436053
	A_23_P372994	6.64623	P	3.39919	A	9.49412	H1FOO	Homo sapiens H1 histone family, member O, oocyte-specific (H1FOO), mRNA [NM_153833]	TGCTCCTGCTAAGGGCAGTGGGTCCAAGGTGGTACCTGCACATTTGTCCAGGAAGACAGA	129270101	chr3	129270042	+	FALSE	hs|3q22.1	ENST00000324382	132243	NM_153833	H1 histone family, member O, oocyte-specific	chr3:129270042-129270101	GO:0001674|GO:0051321|GO:0005737|GO:0044030|GO:0031492|GO:0006334|GO:0005730|GO:0016584|GO:0005634|GO:0000786|GO:2000737|GO:0070062	NM_153833	NP587748	Hs.97358
	A_24_P394368	8.12054	P	6.87045	P	2.37855	WDR19	Homo sapiens WD repeat domain 19 (WDR19), mRNA [NM_025132]	GTAAAGATTCATGTTAAAAATGGAGATCACATGAAAGGGGCTCGCATGCTCATTCGGGTG	39274653	chr4	39271715	+	FALSE	hs|4p14	ENST00000512095	57728	NM_025132	WD repeat domain 19	chr4:39271715-39274653	GO:0055123|GO:0042471|GO:0006996|GO:0031514|GO:0060830|GO:0031513|GO:0072372|GO:0060831|GO:0030326|GO:0048701|GO:0001701|GO:0061055|GO:0042384|GO:0005929|GO:0005737|GO:0031076|GO:0030991|GO:0050877|GO:0032391|GO:0005654|GO:0005856|GO:0035721	NM_025132	THC2531468	Hs.438482
	A_24_P920139	3.20606	A	6.42856	P	0.107135	NA	NA	CAGGAGCCCTTCTTTTTTAACAACTCACAAATCTATGTGAGCAAAATAAAAACAGAAAAC	134509176	chr8	134509117	+	FALSE	hs|8q24.22	NA	NA	NA	NA	chr8:134509117-134509176	NA	NA	NA	NA
	A_23_P26746	4.31206	A	5.73442	P	0.373103	NA	Homo sapiens cDNA: FLJ23022 fis, clone LNG01117. [AK026675]	TGGATGATGGTCCTGGTTCAGCAGGGAAGATTCTCTTGGACCCGTGTCTGCTGGTTGGGA	17448136	chr17	17448077	-	FALSE	hs|17p11.2	NA	NA	AK026675	NA	chr17:17448136-17448077	NA	NA	THC2598197	NA
	A_24_P943205	5.54737	P	2.55264	A	7.9708	EPSTI1	Homo sapiens epithelial stromal interaction 1 (breast) (EPSTI1), transcript variant 1, mRNA [NM_001002264]	AACCAAATATCTATGTAGGCAGAGGTAACCAGGAGAGAAGCAAGACTTGCTGCCTAAAGG	43460844	chr13	43460785	-	FALSE	hs|13q14.11	ENST00000313624	94240	NM_001002264	epithelial stromal interaction 1 (breast)	chr13:43460844-43460785	NA	NM_001002264	THC2649314	Hs.546467
	A_23_P16370	2.45442	A	5.79585	P	0.0986573	NA	ret finger protein-like 4A pseudogene 1 [Source:HGNC Symbol;Acc:HGNC:45138] [ENST00000530883]	AGTGGCCATGGCTGAACACTTTAAACAAGCAAGCAGTTGTCCTATCTGCCTGGATTATCT	56288982	chr19	56288923	+	FALSE	hs|19q13.42	ENST00000530883	NA	NA	NA	chr19:56288923-56288982	NA	NA	NA	NA
	A_23_P16022	2.51396	A	6.03278	P	0.0872429	ZNF256	Homo sapiens zinc finger protein 256 (ZNF256), mRNA [NM_005773]	GGATAAAGGTTAGGTAACACACATAGGGCTGTTACGGACTGAGAAGTGTCCCTGCAAAAT	58452297	chr19	58452238	-	FALSE	hs|19q13.43	ENST00000282308	10172	NM_005773	zinc finger protein 256	chr19:58452297-58452238	GO:0005515|GO:0003700|GO:0007275|GO:0005654|GO:0005634|GO:0045892|GO:0003677|GO:0046872|GO:0006351	NM_005773	THC2475969	Hs.596242
	A_23_P305273	6.76751	P	5.07763	P	3.22631	EPG5	Homo sapiens ectopic P-granules autophagy protein 5 homolog (C. elegans) (EPG5), mRNA [NM_020964]	ACAGCGAACAGACTTTAAGGAATGAAATGAAAGTGCTGCTCATCTTAAGCAAGTGGCTGG	43438606	chr18	43438547	-	FALSE	hs|18q12.3	ENST00000587884	57724	NM_020964	ectopic P-granules autophagy protein 5 homolog (C. elegans)	chr18:43438606-43438547	GO:0005737|GO:0032456|GO:0006914	NM_020964	THC2477390	Hs.514843
	A_32_P183983	5.6084	P	6.76988	P	0.447055	PTPN4	Homo sapiens protein tyrosine phosphatase, non-receptor type 4 (megakaryocyte) (PTPN4), mRNA [NM_002830]	GATTACCTTTCCCCCTATATCACAAAAATATCTCTTTCCATATGATCTCATAATTGAGGC	120742087	chr2	120742028	+	FALSE	hs|2q14.2	NA	5775	NM_002830	protein tyrosine phosphatase, non-receptor type 4 (megakaryocyte)	chr2:120742028-120742087	GO:0008092|GO:0005515|GO:0005737|GO:0006470|GO:0009898|GO:0005856|GO:0035335|GO:0004726	NM_002830	THC2492417	Hs.469809
	A_32_P196029	2.47463	A	6.84862	P	0.0482279	FGF7	Homo sapiens fibroblast growth factor 7 (FGF7), mRNA [NM_002009]	GGAGGACTTAGTTTTTCATATGTGTTTCCTTAGTGCCTAGCAGACTATCTGTTCATAATC	49778691	chr15	49778632	+	FALSE	hs|15q21.2	ENST00000614567	2252	NA	fibroblast growth factor 7	chr15:49778632-49778691	GO:0008286|GO:0005515|GO:0010838|GO:0008284|GO:0051549|GO:0010463|GO:0050731|GO:0031069|GO:0060665|GO:0007173|GO:0060501|GO:0051781|GO:0008201|GO:0050679|GO:0048011|GO:0005794|GO:0031532|GO:0048015|GO:0009611|GO:0005576|GO:0005104|GO:0042056|GO:0050918|GO:0007165|GO:0008544|GO:0008543|GO:0034394|GO:0045087|GO:0061033|GO:0008083|GO:0038095|GO:0060445	NM_002009	THC2526036	Hs.567268
	A_23_P309396	4.47158	A	6.74555	P	0.206761	RP1L1	Homo sapiens retinitis pigmentosa 1-like 1 (RP1L1), mRNA [NM_178857]	ACTCAGAAAATGACCATGTACTTGGAGACACAAGGAGCCCTGATGCCAAGTCCACGGGGA	10464670	chr8	10464611	-	FALSE	hs|8p23.1	ENST00000382483	94137	NM_178857	retinitis pigmentosa 1-like 1	chr8:10464670-10464611	GO:0035556|GO:0042461|GO:0005930|GO:0030030|GO:0005874|GO:0032391|GO:0045494|GO:0007601|GO:0070062|GO:0001750	NM_178857	NP1213501	Hs.33538
	A_24_P393151	5.1813	P	6.31498	P	0.455752	LILRA1	Homo sapiens leukocyte immunoglobulin-like receptor, subfamily A (with TM domain), member 1 (LILRA1), transcript variant 1, mRNA [NM_006863]	AAGAAATCTTATCATTCGCCATCTACCCTGTAGAATAAAGAAATCTTATCATTCACCGTC	55113590	chr19	55113531	+	FALSE	hs|19q13.42	NA	11024	NM_006863	leukocyte immunoglobulin-like receptor, subfamily A (with TM domain), member 1	chr19:55113531-55113590	GO:0005886|GO:0050776|GO:0006952|GO:0016021|GO:0003823|GO:0007166|GO:0004888|GO:0002376	NM_006863	THC2483978	Hs.710507
	A_32_P223370	2.47544	A	6.0543	P	0.0836866	ZNF736	Homo sapiens zinc finger protein 736 (ZNF736), transcript variant 1, mRNA [NM_001170905]	CCTTATTTCTATGCTGAAGCAGATTCTGAACGTCTTAAAATCTGTTCATTATCAGATGCT	63816571	chr7	63816512	+	FALSE	hs|7q11.21	ENST00000441518	728927	NM_001170905	zinc finger protein 736	chr7:63816512-63816571	GO:0006355|GO:0005634|GO:0003677|GO:0046872|GO:0006351	NM_001170905	THC2492809	Hs.734771
	A_23_P369047	5.68293	P	7.55174	P	0.2738	PKI55	Homo sapiens DKFZp434H1419 (PKI55), long non-coding RNA [NR_037701]	ACATTTGTCCATGTTATATAGGTGGAAAGGGTCAGACTACTAAATTGTGAAGACATCATC	217084302	chr2	217084243	+	FALSE	hs|2q35	ENST00000562038	150967	NR_037701	DKFZp434H1419	chr2:217084243-217084302	NA	NR_037701	THC2601326	Hs.56876
	A_32_P165974	3.33459	A	4.69586	P	0.389239	GRM7	Homo sapiens glutamate receptor, metabotropic 7 (GRM7), transcript variant 2, mRNA [NM_181874]	CTGAGAAAGTATGCCCCACCTATCTTTGGTATATGATAGGTTACATAAAAGGAAGGTATT	7782798	chr3	7782739	+	FALSE	hs|3p26.1	ENST00000357716	2917	NM_181874	glutamate receptor, metabotropic 7	chr3:7782739-7782798	GO:0007608|GO:0030424|GO:0005886|GO:0030818|GO:0007605|GO:0014050|GO:0007268|GO:0007196|GO:0007194|GO:0019226|GO:0010855|GO:0030425|GO:0032279|GO:0043198|GO:0045211|GO:0001662|GO:0030534|GO:0001661|GO:0070905|GO:0005938|GO:0051966|GO:0048786|GO:0031279|GO:0005245|GO:0005246|GO:0007614|GO:0005509|GO:0001642|GO:0030165|GO:0043235|GO:0042734|GO:0005887|GO:0008066|GO:0070588|GO:0016021|GO:0016595	NM_181874	NP827303	Hs.660131
	A_23_P213020	4.2819	A	5.49367	P	0.431739	PSAPL1	Homo sapiens prosaposin-like 1 (gene/pseudogene) (PSAPL1), mRNA [NM_001085382]	AGGAGGCCGCCAAGCTGTGCAACGCTGTGCAACACTGCCAGAAGCATGTATGGAAAGAGA	7435129	chr4	7435070	-	FALSE	hs|4p16.1	ENST00000319098	768239	NM_001085382	prosaposin-like 1 (gene/pseudogene)	chr4:7435129-7435070	GO:0006665|GO:0005737|GO:0005576|GO:0005764	NM_001085382	THC2601311	Hs.662523
	A_23_P74290	6.02138	P	2.4949	A	11.5233	GBP5	Homo sapiens guanylate binding protein 5 (GBP5), transcript variant 1, mRNA [NM_052942]	AGTGAGCTCCAGCACGCCCAGAGGACTGTTAATAACGATGATCCATGTGTTTTACTCTAA	89726446	chr1	89726387	-	FALSE	hs|1p22.2	ENST00000490568	115362	NM_052942	guanylate binding protein 5	chr1:89726446-89726387	GO:0071346|GO:0016020|GO:0008152|GO:0003924|GO:0031410|GO:0005525|GO:0042802	NM_052942	THC2666692	Hs.513726
	A_23_P209484	6.5251	P	4.24154	A	4.86878	NEUROD1	Homo sapiens neuronal differentiation 1 (NEUROD1), mRNA [NM_002500]	CTGCTGCAAAGTGCAAATACTCCAAGCTTCAAGTGATATATGTATTTATTGTCATTACTG	182542427	chr2	182542368	-	FALSE	hs|2q31.3	ENST00000295108	4760	NM_002500	neuronal differentiation 1	chr2:182542427-182542368	GO:0071156|GO:0005515|GO:2000679|GO:0003700|GO:0007263|GO:0060730|GO:0045597|GO:0005634|GO:0009952|GO:2000675|GO:0003326|GO:0051091|GO:0005737|GO:0003690|GO:0045944|GO:0003329|GO:0071333|GO:0022008|GO:0001102|GO:0021542|GO:0048839|GO:0001105|GO:0043065|GO:0046982|GO:0023019|GO:0042493|GO:0003713|GO:0070888|GO:0021549|GO:0042593|GO:0035883|GO:0000978|GO:0046426|GO:0035881|GO:0006351|GO:0048562|GO:…	NM_002500	THC2463936	Hs.709709
	A_32_P17182	4.90771	A	5.99884	P	0.469394	NA	NA	GGTCCGTGTTCTCACACCGGTGCTCTCCATTGTGGTTGAAGCAGGCATCAGGCACTTCTT	39881466	chr15	39881407	-	FALSE	hs|15q14	NA	NA	NA	NA	chr15:039881466-039881407	NA	NA	NA	NA
	A_23_P25813	5.73571	P	2.53697	A	9.18155	EDDM3A	Homo sapiens epididymal protein 3A (EDDM3A), mRNA [NM_006683]	GCTTACATTTATGTGTCAGTGTTTTCCAACTACTTAGAGTTTATGTACCTCGTGATTTCT	21216334	chr14	21216275	+	FALSE	hs|14q11.2	ENST00000326842	10876	NM_006683	epididymal protein 3A	chr14:21216275-21216334	GO:0007321|GO:0005615	NM_006683	THC2479961	Hs.304757
	A_32_P146635	5.82117	P	3.56719	A	4.76994	SESN3	Homo sapiens sestrin 3 (SESN3), transcript variant 1, mRNA [NM_144665]	CAGAAGGAACTGTTAGTGAGTCAAGACAAACACATCTGAAATAAAGGAACTGTGTATTAA	94898933	chr11	94898874	-	FALSE	hs|11q21	ENST00000536441	143686	NM_144665	sestrin 3	chr11:94898933-94898874	GO:0032868|GO:0005634|GO:0042593|GO:0051896	NM_144665	THC2548286	Hs.120633
	A_23_P257307	5.38658	P	2.44879	A	7.66237	SERPINA7	Homo sapiens serpin peptidase inhibitor, clade A (alpha-1 antiproteinase, antitrypsin), member 7 (SERPINA7), mRNA [NM_000354]	AGAAGTGGAACCGCTTACTACAGAAGGGATGGGTTGACTTTTTTGTTCCAAAGTTTTCCA	105279130	chrX	105278342	-	FALSE	hs|Xq22.3	ENST00000487487	6906	NM_000354	serpin peptidase inhibitor, clade A (alpha-1 antiproteinase, antitrypsin), member 7	chrX:105279130-105278342	GO:0051412|GO:0004867|GO:0033189|GO:0042493|GO:0007568|GO:0042562|GO:0043434|GO:0070327|GO:0005576|GO:0009791|GO:0005615|GO:0010951|GO:0034695|GO:0070062	NM_000354	THC2717788	Hs.76838
	A_32_P42224	3.30162	A	5.15235	P	0.277252	CLSTN2	calsyntenin 2 [Source:HGNC Symbol;Acc:HGNC:17448] [ENST00000458420]	TTGTTAAATGCCTATTCAACACAGACAGATTTTTATTTTCAGCTGTGGCTTGTAAATGCC	140296157	chr3	140296098	+	FALSE	hs|3q23	ENST00000458420	64084	BX097190	calsyntenin 2	chr3:140296098-140296157	GO:0000139|GO:0045211|GO:0005509|GO:0005789|GO:0016021|GO:0007156	NA	THC2652455	Hs.7413
	A_24_P249253	5.19615	P	2.90352	A	4.89948	LMOD2	Homo sapiens leiomodin 2 (cardiac) (LMOD2), mRNA [NM_207163]	AATGGAAGACAGTTCCCGACCTTCTACCCCACAGAGATCAGCTCATGAGAATCTCATGGA	123303220	chr7	123303161	+	FALSE	hs|7q31.32	ENST00000458573	442721	NM_207163	leiomodin 2 (cardiac)	chr7:123303161-123303220	GO:0006936|GO:0030239|GO:0005865|GO:0007015|GO:0003779|GO:0005523|GO:0051694	NM_207163	THC2613822	Hs.592260
	A_32_P196287	2.54325	A	5.34216	P	0.143696	NA	Q9BHM3_PARTE (Q9BHM3) Cyclophilin-RNA interacting protein, partial (4%) [THC2652466]	CCTTTCACAAAGACTGTAAGCCTTACCCAAGCATTAATTTTGCTGCATAGGCGGCCTGTT	78588846	chr16	78588787	+	FALSE	hs|16q23.1	NA	NA	NA	NA	chr16:078588787-078588846	NA	NA	THC2652466	NA
	A_32_P95766	2.57876	A	6.58989	P	0.0620197	GPR1-AS	Homo sapiens GPR1 antisense RNA (GPR1-AS), long non-coding RNA [NR_104359]	CCCCAGAGGGCCATTGTAATTCAAGATCTTCAGTAAACTTCTGCCGCGGAGAAAGAACCC	207128190	chr2	207128131	+	FALSE	hs|2q33.3	NA	101669764	NR_104359	GPR1 antisense RNA	chr2:207128131-207128190	NA	NR_104359	THC2742743	Hs.731781
	A_23_P213863	8.04653	P	6.97608	P	2.10009	FAM193B	Homo sapiens family with sequence similarity 193, member B (FAM193B), transcript variant 3, mRNA [NM_001190946]	ATTCTGCAAAGCAGACTCGTCAGAAAGTTGCTGTGAACTGGACCAACTTCAGCCTCAAGA	176949061	chr5	176949002	-	FALSE	hs|5q35.3	ENST00000507212	54540	NM_001190946	family with sequence similarity 193, member B	chr5:176949061-176949002	GO:0005737|GO:0005730|GO:0005654|GO:0005634	NM_001190946	NP1162775	Hs.484289
	A_23_P502363	2.62619	A	5.70462	P	0.118386	EYA1	Homo sapiens EYA transcriptional coactivator and phosphatase 1 (EYA1), transcript variant EYA1C, mRNA [NM_000503]	TCTCTCATCTAACAAACACAATCCATTGTCATGAAATTACCCTTAGGATGAGTCTTCTTT	72110075	chr8	72110016	-	FALSE	hs|8q13.3	ENST00000388740	2138	NM_000503	EYA transcriptional coactivator and phosphatase 1	chr8:72110075-72110016	GO:0005515|GO:0001656|GO:0007389|GO:0001658|GO:0007605|GO:0003723|GO:0000132|GO:0035088|GO:0048704|GO:0005634|GO:0048752|GO:0045739|GO:0009653|GO:0046872|GO:0035335|GO:0006302|GO:0005737|GO:0045944|GO:0010212|GO:2001240|GO:0090103|GO:0072513|GO:0014706|GO:0042474|GO:0042473|GO:0004725|GO:0050679|GO:0045747|GO:0016576|GO:0016925|GO:0035909|GO:0048665|GO:0071600|GO:0006351|GO:0003151|GO:0060037|GO:…	NM_000503	THC2617747	Hs.491997
	A_23_P1102	6.13233	P	4.75947	A	2.58984	ACTA1	Homo sapiens actin, alpha 1, skeletal muscle (ACTA1), mRNA [NM_001100]	CCGCAGTCACTTTCTTTGTAACAACTTCCGTTGCTGCCATCGTAAACTGACACAGTGTTT	229567168	chr1	229567109	-	FALSE	hs|1q42.13	ENST00000366683	58	NM_001100	actin, alpha 1, skeletal muscle	chr1:229567168-229567109	GO:0030240|GO:0005515|GO:0001725|GO:0030049|GO:0005884|GO:0009991|GO:0048741|GO:0072562|GO:0048545|GO:0015629|GO:0030017|GO:0005524|GO:0005615|GO:0005829|GO:0009612|GO:0006936|GO:0010226|GO:0043531|GO:0043503|GO:0005200|GO:0005865|GO:0016049|GO:0017022|GO:0070062	NM_001100	THC2569297	Hs.1288
	A_24_P614962	6.30708	P	2.5058	A	13.9411	NA	UI-CF-EN0-acm-k-04-0-UI.s1 UI-CF-EN0 Homo sapiens cDNA clone UI-CF-EN0-acm-k-04-0-UI 3', mRNA sequence [CB854750]	TAAATATCAAATGTAGTTACATTCTGGTGCAAACTTAAAAGTAATTTTCAAATTCTGTCT	116545874	chr8	116545815	+	FALSE	hs|8q23.3	NA	NA	CB854750	NA	chr8:116545815-116545874	NA	NA	NA	Hs.738508
	A_32_P83203	4.0769	A	5.58131	P	0.352475	PARD3B	Homo sapiens par-3 family cell polarity regulator beta (PARD3B), transcript variant 4, mRNA [NM_205863]	GAACTGTCAAAATGCTGTAACCACCTCTAGGCGAAATGATAATAGTATCCTGCATCCACT	206041269	chr2	206041210	+	FALSE	hs|2q33.3	ENST00000349953	117583	NM_205863	par-3 family cell polarity regulator beta	chr2:206041210-206041269	GO:0007049|GO:0016020|GO:0005923|GO:0051301|GO:0012505	NM_205863	THC2478074	Hs.657382
	A_23_P215976	7.21856	P	5.98912	P	2.34475	CCNE2	Homo sapiens cyclin E2 (CCNE2), mRNA [NM_057749]	AGAAGATAACTAAGCAAACAAGTTGGAATTCACCAAGATTGGGTAGAACTGGTATCACTG	95893859	chr8	95893800	-	FALSE	hs|8q22.1	ENST00000611101	9134	NM_057749	cyclin E2	chr8:95893859-95893800	GO:0005515|GO:0000082|GO:0006270|GO:0000075|GO:0016538|GO:0005654|GO:0000079|GO:0000278|GO:0051301|GO:0005829	NM_057749	THC2653676	Hs.521693
	A_23_P90407	3.56381	A	5.45858	P	0.268915	CASP14	Homo sapiens caspase 14, apoptosis-related cysteine peptidase (CASP14), mRNA [NM_012114]	TGAAAAGAGACCCCACTGCCGAGCAATTCCAGGAAGAGCTGGAAAAATTCCAGCAGGCCA	15164580	chr19	15164420	+	FALSE	hs|19p13.12	ENST00000427043	23581	NM_012114	caspase 14, apoptosis-related cysteine peptidase	chr19:15164420-15164580	GO:0004197|GO:0005737|GO:0008630|GO:0008544|GO:0031424|GO:0006508|GO:0005634|GO:0045095|GO:0070268|GO:0097192|GO:0070062	NM_012114	THC2621865	Hs.466057
	A_32_P207096	5.86631	P	2.49153	A	10.3731	lnc-C6orf94-1	LNCipedia lincRNA (lnc-C6orf94-1), lincRNA [lnc-C6orf94-1:1]	ACAGTCTGTAATACTAAAGCATCAAAATAATCATATTTTCCATAAGAGACGAAAGTGCAA	144328841	chr6	144328782	+	FALSE	hs|6q24.2	NA	NA	NA	lnc-C6orf94-1:1	chr6:144328782-144328841	NA	NA	NA	NA
	A_23_P115444	6.51745	P	5.05975	P	2.7467	TNFSF18	Homo sapiens tumor necrosis factor (ligand) superfamily, member 18 (TNFSF18), mRNA [NM_005092]	ACTCTAACAAACAAATCTAAAATCCAAAATGTAGGAGGGACTTATGAATTGCATGTTGGG	173010665	chr1	173010606	-	FALSE	hs|1q25.1	ENST00000404377	8995	NM_005092	tumor necrosis factor (ligand) superfamily, member 18	chr1:173010665-173010606	GO:0005164|GO:0043066|GO:0005886|GO:0009986|GO:0005102|GO:0007267|GO:0032813|GO:0005125|GO:0005615|GO:0033209|GO:0007165|GO:0051092|GO:0002309|GO:0042129|GO:0016021	NM_005092	THC2478624	Hs.248197
	A_24_P411749	10.3241	P	11.4974	P	0.443403	GPR126	Homo sapiens G protein-coupled receptor 126 (GPR126), transcript variant a1, mRNA [NM_020455]	CTGGGGAGCCTAAATTTAGTTCAGCTTACCTTTGAGAATAGCATCAATTCAGACTCTCTT	142766962	chr6	142766903	+	FALSE	hs|6q24.1	ENST00000367609	57211	NM_020455	G protein-coupled receptor 126	chr6:142766903-142766962	GO:0007186|GO:0005886|GO:0004930|GO:0016021	NM_020455	NP1146979	Hs.743302
	A_32_P179572	5.05307	A	6.16901	P	0.461392	NA	Homo sapiens EST from sel cDNA 5D10, maps to Los Alamos contig C284, chromosome 16p12.2. [AJ001827]	TTGGGCGAACACATGCTAATACGTTTCACAGAATGAGGGGTGACAGCCTAGAATCCAAAA	23583393	chr16	23583334	-	FALSE	hs|16p12.2	NA	NA	AJ001827	NA	chr16:23583393-23583334	NA	NA	NA	Hs.3459
	A_24_P498767	6.77552	P	7.97008	P	0.436919	NA	small nucleolar RNA host gene 8 (non-protein coding) [Source:HGNC Symbol;Acc:HGNC:33098] [ENST00000602573]	CCGGGTTATTGGGCAAAATTTCTAAACCGTTGTTCAATGTTTCTAGGAAGCTGAGCTGAA	119200557	chr4	119200498	+	FALSE	hs|4q26	ENST00000602573	NA	BM926530	NA	chr4:119200498-119200557	NA	NA	THC2655371	Hs.535762
	A_32_P39855	7.15133	P	2.7532	A	21.0849	AXDND1	Homo sapiens axonemal dynein light chain domain containing 1 (AXDND1), transcript variant 1, mRNA [NM_144696]	AGAGCATGCCTAAACCCTGGTGGCCATTGTTCTGTACTAAGGAACAACATTCCCTTTGAA	179523774	chr1	179523715	+	FALSE	hs|1q25.2	ENST00000484455	126859	NM_144696	axonemal dynein light chain domain containing 1	chr1:179523715-179523774	NA	NM_144696	THC2601197	Hs.658505
	A_23_P257542	8.21009	P	6.85388	P	2.56012	MYO1G	Homo sapiens myosin IG (MYO1G), mRNA [NM_033054]	CTTCGGGGCTGTGCTCTTTTCAAGCCATGTCCGCAAGGTGAACCGCTTCCACAAGATCCG	45004050	chr7	45003739	-	FALSE	hs|7p13	ENST00000488554	64005	NM_033054	myosin IG	chr7:45004050-45003739	GO:0005516|GO:0031256|GO:0005886|GO:0043325|GO:0031589|GO:0005547|GO:0005546|GO:0001891|GO:0003779|GO:0030175|GO:0016459|GO:0006887|GO:0005524|GO:0072678|GO:0030027|GO:0005902|GO:0003774|GO:0071976|GO:0016020|GO:0008152|GO:0038096|GO:0002456|GO:0070062	NM_033054	THC2569134	Hs.37617
	A_32_P109901	3.65671	A	5.53633	P	0.271754	NA	BX094364 Soares_testis_NHT Homo sapiens cDNA clone IMAGp998D074163, mRNA sequence [BX094364]	GTGGTAACATAAAGTTTCAAGTTCAAAGTTTATGTGTCCTTCCTTACTCCCGGTGGAGTG	11653410	chr18	11653351	-	FALSE	hs|18p11.21	NA	NA	BX094364	NA	chr18:11653410-11653351	NA	NA	THC2642307	Hs.124584
	A_32_P99864	6.23786	P	5.21632	P	2.0301	NA	Homo sapiens EST from clone 532078, 3' end. [AL355699]	GCAAGTATCACAGAAAATTGTAACAACACATGCAACACGGGATGGCTTTCAACACACAGA	90815309	chr15	90815250	-	FALSE	hs|15q26.1	NA	NA	AL355699	NA	chr15:90815309-90815250	NA	NA	NA	Hs.135471
	A_32_P123652	5.45977	P	2.92777	A	5.78374	TSPAN33	Homo sapiens tetraspanin 33 (TSPAN33), mRNA [NM_178562]	TACCGAGATGACTTGGATCTGCAGAACCTCATTGATTTTGGCCAGAAAAAGTTTAGCTGC	128806627	chr7	128804360	+	FALSE	hs|7q32.1	ENST00000486685	340348	NM_178562	tetraspanin 33	chr7:128804360-128806627	GO:0051604|GO:0009986|GO:0005886|GO:0097197|GO:0016021|GO:0019899|GO:0090002	NM_178562	THC2464341	Hs.27267
	A_23_P394395	8.22067	P	9.23295	P	0.495762	JPH2	Homo sapiens junctophilin 2 (JPH2), transcript variant 1, mRNA [NM_020433]	ATGGCCCACAGCTCTGCATCTGCATCTGAGCTTCTCAAGACTCCTGGAGCATGAGGGGAA	42740604	chr20	42740545	-	FALSE	hs|20q13.12	ENST00000372980	57158	NM_020433	junctophilin 2	chr20:42740604-42740545	GO:0005515|GO:0070300|GO:0030018|GO:0060402|GO:0005886|GO:0030314|GO:0080025|GO:0070273|GO:0005547|GO:0005546|GO:0032266|GO:0055074|GO:0060316|GO:0014701|GO:0060314|GO:0070588|GO:0001786|GO:0015278|GO:0016021|GO:0055024|GO:0010314	NM_020433	THC2472885	Hs.441737
	A_24_P941773	5.16153	P	6.48485	P	0.399614	METTL7A	Homo sapiens methyltransferase like 7A (METTL7A), mRNA [NM_014033]	GTTACCCATCAGATTTTAATTTTATCTTCTCTTTGAGAGCTTGGTAATAAGAAGCACTTA	51325054	chr12	51324995	+	FALSE	hs|12q13.12	ENST00000548553	25840	NM_014033	methyltransferase like 7A	chr12:51324995-51325054	GO:0005811|GO:0005737|GO:0016020|GO:0005783|GO:0008757|GO:0032259|GO:0070062	NM_014033	THC2472667	Hs.744021
	A_23_P312920	7.23777	P	2.48598	A	26.942	POU2AF1	Homo sapiens POU class 2 associating factor 1 (POU2AF1), mRNA [NM_006235]	TTTTCTGGGAAATGACTTTTCTGGGAAATGACAGTTTCTTTGACATATTTTCTTTGCCCA	111223063	chr11	111223004	-	FALSE	hs|11q23.1	ENST00000393067	5450	NM_006235	POU class 2 associating factor 1	chr11:111223063-111223004	GO:0005515|GO:0003712|GO:0006355|GO:0006366|GO:0006959|GO:0003713|GO:0005634|GO:0003677	NM_006235	THC2464202	Hs.654525
	A_24_P220548	7.35872	P	5.43686	P	3.7891	ACSM2A	Homo sapiens acyl-CoA synthetase medium-chain family member 2A (ACSM2A), mRNA [NM_001010845]	AAAGACACTCTCCAGTTATCCAATCAAGAGTATGATGGGTGCCCCCATTGTTTACCGGAT	20486739	chr16	20483008	+	FALSE	hs|16p12.3	ENST00000574692	123876	NM_001010845	acyl-CoA synthetase medium-chain family member 2A	chr16:20483008-20486739	GO:0005739|GO:0036112|GO:0005759|GO:0006631|GO:0070328|GO:0042593|GO:0005524|GO:0047760|GO:0046872	NM_001010845	THC2681558	Hs.298252
	A_32_P167604	5.08364	P	2.78518	A	4.91931	NA	NA	TTATGAAACTTGAAGTCATGAGAAAATAAGCCGAAATGCCTGCTGACAACCTATAGCAAG	55754628	chr8	55754569	+	FALSE	hs|8q12.1	NA	NA	NA	NA	chr8:055754569-055754628	NA	NA	THC2671143	NA
	A_24_P129341	3.84551	A	6.4166	P	0.168278	AKR1B10	Homo sapiens aldo-keto reductase family 1, member B10 (aldose reductase) (AKR1B10), mRNA [NM_020299]	ATCCTCTCATTTGGAAGACTATCCCTTCGATGCAGAATATTGAGGTTGAATCTCCTGGTG	134225858	chr7	134225799	+	FALSE	hs|7q33	ENST00000359579	57016	NM_020299	aldo-keto reductase family 1, member B10 (aldose reductase)	chr7:134225799-134225858	GO:0005515|GO:0044598|GO:0047718|GO:0045550|GO:0044597|GO:0001758|GO:0007603|GO:0007586|GO:0006081|GO:0001523|GO:0005764|GO:0005829|GO:0004033|GO:0016488|GO:0008202|GO:0070062|GO:0055114	NM_020299	THC2488021	Hs.116724
	A_23_P157371	11.4746	P	10.2352	P	2.36085	FAM3C	Homo sapiens family with sequence similarity 3, member C (FAM3C), transcript variant 1, mRNA [NM_014888]	AGCATGCAGCCATCTTGGTGTGTGCATGAGTATTGTCTCTTTTGATATCAGGATTATTTA	120990427	chr7	120990368	-	FALSE	hs|7q31.31	ENST00000359943	10447	NM_014888	family with sequence similarity 3, member C	chr7:120990427-120990368	GO:0008150|GO:0005794|GO:0016023|GO:0007275|GO:0005576|GO:0005125|GO:0070062	NM_014888	THC2743064	Hs.434053
	A_23_P13946	6.68416	P	5.55312	P	2.19016	SH2B3	Homo sapiens SH2B adaptor protein 3 (SH2B3), transcript variant 1, mRNA [NM_005475]	CACTGTTTCAACTAACACCCATGCTATTTTTGTAGTCAGAAACAGCTATGCAAACCCTAC	111886800	chr12	111886741	+	FALSE	hs|12q24.12	NA	10019	NM_005475	SH2B adaptor protein 3	chr12:111886741-111886800	GO:0035556|GO:0005515|GO:0007596|GO:0042301|GO:0004871|GO:0035162|GO:0032403|GO:0030154|GO:0005829	NM_005475	THC2514529	Hs.506784
	A_23_P53668	7.99439	P	9.00136	P	0.497588	NFYB	Homo sapiens nuclear transcription factor Y, beta (NFYB), mRNA [NM_006166]	TGGGCTCATATTGTGCATACCATTTTGTAACCTGCTTTTTTCACTTAACAATATATTGGG	104511944	chr12	104511885	-	FALSE	hs|12q23.3	ENST00000240055	4801	NM_006166	nuclear transcription factor Y, beta	chr12:104511944-104511885	GO:0005515|GO:0006355|GO:0003700|GO:0046982|GO:0044212|GO:0005634|GO:0044281|GO:0003677|GO:0032403|GO:0006351|GO:0043565|GO:0016602|GO:0032993|GO:0070491|GO:0005654|GO:0045893|GO:0044255	NM_006166	THC2521875	Hs.84928
	A_32_P30966	8.03064	P	9.74682	P	0.304353	NA	NA	AACACACTTAAAGACAACCAAGAAGTTGAATGTTGTTCCCTAACTTCGCGGAGCCCTGAA	20746338	chr12	20746279	+	FALSE	hs|12p12.2	NA	NA	NA	NA	chr12:020746279-020746338	NA	NA	THC2644897	NA
	A_23_P394304	8.91837	P	9.91946	P	0.499622	PDZK1IP1	Homo sapiens PDZK1 interacting protein 1 (PDZK1IP1), mRNA [NM_005764]	AGTGAGCATGAGAATGCCTATGAGAATGTGCCCGAGGAGGAAGGCAAGGTCCGCAGCACC	47649711	chr1	47649652	-	FALSE	hs|1p33	ENST00000371885	10158	NM_005764	PDZK1 interacting protein 1	chr1:47649711-47649652	GO:0016021|GO:0070062	NM_005764	THC2612502	Hs.431099
	A_24_P535256	6.85056	P	3.28424	A	11.8459	INHBA	inhibin, beta A [Source:HGNC Symbol;Acc:HGNC:6066] [ENST00000242208]	ATTTCCAAAGGGTTTTACCCTCTATTTAAATGCTTTGAAAAACAGTGCATTGACAATGGG	41725272	chr7	41725213	-	FALSE	hs|7p14.1	ENST00000242208	3624	AK001903	inhibin, beta A	chr7:41725272-41725213	GO:0005515|GO:0042541|GO:0030308|GO:0042701|GO:0035987|GO:0030154|GO:0042802|GO:0071397|GO:0045077|GO:0001942|GO:0046982|GO:0046882|GO:0006952|GO:0046881|GO:0046880|GO:0032924|GO:0045786|GO:0005125|GO:0005160|GO:0045650|GO:0032270|GO:0005179|GO:0045648|GO:0045893|GO:0008083|GO:0040007|GO:0060279|GO:0045578|GO:0008285|GO:0007267|GO:0060395|GO:0071372|GO:0000082|GO:0001541|GO:0070699|GO:0002244|GO:…	NA	THC2637030	Hs.28792
	A_24_P102125	6.53193	P	5.3997	P	2.19197	NA	Homo sapiens CGI-204 mRNA, complete cds. [AF285120]	TTGACATGCATTTTGTAGGTATGATCCAAAATAGCTTGGAAACTATCCCAGTCTTCAACC	179291214	chr3	179288028	-	FALSE	hs|3q26.33	NA	NA	AF285120	NA	chr3:179291214-179288028	NA	NA	NA	NA
	A_24_P247324	5.96773	P	4.4977	A	2.77028	NA	NA	ATGAAAAAGGAGCATTCAACTTTGACCAGGAGACCCATCAATCCAGAGATGAGAGAATTC	NA	NA	NA	NA	FALSE	NA	NA	NA	NA	NA	NA	NA	NA	NA	NA
	A_24_P410378	3.97847	A	5.15889	P	0.441223	CMTR2	Homo sapiens cap methyltransferase 2 (CMTR2), transcript variant 1, mRNA [NM_018348]	CTATGTTTGAACATTGTTCCATAAACTTGATGTACCTGCTAAACTGTTGTTTTGACCAAG	71318991	chr16	71318932	-	FALSE	hs|16q22.2	ENST00000614452	55783	NM_018348	cap methyltransferase 2	chr16:71318991-71318932	GO:0005737|GO:0097310|GO:0004483|GO:0006370|GO:0005634|GO:0016021	NM_018348	THC2475206	Hs.72782
	A_23_P436266	8.23369	P	9.26864	P	0.488033	NA	Homo sapiens cDNA clone IMAGE:5579355. [BC051879]	CTGAACTGATTTTCTTGAATGTGAAATAAAGTCATCTTTTGTTTTCCCCCTTAAGGAACC	134374484	chr9	134374425	-	FALSE	hs|9q34.13	NA	NA	BC051879	NA	chr9:134374484-134374425	NA	NA	THC2559784	Hs.743955
	A_23_P23698	6.12109	P	2.47525	A	12.5172	NA	Homo sapiens cDNA FLJ13310 fis, clone OVARC1001453. [AK023372]	GGCTTATGTGTCAAGCCTATGTGTATGTATTGGGTTTGCATGCCCAAAGTTTATATATCA	207594932	chr1	207594873	-	FALSE	hs|1q32.2	NA	NA	AK023372	NA	chr1:207594932-207594873	NA	NA	THC2487537	NA
	A_24_P126294	3.79271	A	4.92809	P	0.455217	NA	GB	AGCTGGAATTCCACAGGACAGTCTGTGGCCACCAGAAAATCCTCCATGGCCTCTGCCACA	46764329	chr21	46764270	-	FALSE	hs|21q22.3	NA	NA	NA	NA	chr21:046764329-046764270	NA	NA	NP212974	NA
	A_24_P804992	4.05174	A	5.73841	P	0.310643	NFIB	Homo sapiens nuclear factor I/B (NFIB), transcript variant 3, mRNA [NM_005596]	GGAGCAGAATCTTGGATTTGTGACTTGTAGCTTCATAAGGACTCAACGAAAGAGATTGCA	14083829	chr9	14083770	-	FALSE	hs|9p23	ENST00000380959	4781	NM_005596	nuclear factor I/B	chr9:14083829-14083770	GO:0021960|GO:0006366|GO:0000981|GO:0071679|GO:0005634|GO:0060509|GO:2000795|GO:0003690|GO:0002062|GO:0061141|GO:0021740|GO:0045944|GO:2000791|GO:0001106|GO:0044300|GO:0005730|GO:0000122|GO:0000978|GO:0003677|GO:0043392|GO:0006260|GO:0001077|GO:0010001|GO:0060486|GO:0005654|GO:0060510|GO:0030902	NM_005596	THC2500574	Hs.644095
	A_32_P191717	5.66878	P	3.41135	A	4.78141	NA	NA	AATGCTAATGGTGAAAAGTCAGACCTGGCAGTTGAGGTTTTACTGAGTAAGAAGACTGCA	44118927	chr20	44118868	+	FALSE	hs|20q13.12	NA	NA	NA	NA	chr20:044118868-044118927	NA	NA	NA	NA
	A_24_P501285	3.78985	A	6.86496	P	0.118659	NA	Homo sapiens mRNA; cDNA DKFZp564M0616 (from clone DKFZp564M0616). [AL080072]	AAGGCACAGAAAAATAAGTAGTTGTGTTCATTTTTAAGTAAATAGTAGTAAACAGTTTCA	92655541	chr1	92655482	+	FALSE	hs|1p22.1	ENST00000609675	NA	AL080072	NA	chr1:92655482-92655541	NA	NA	THC2638978	Hs.21195
	A_23_P8981	4.98219	P	2.42528	A	5.88444	STAR	Homo sapiens steroidogenic acute regulatory protein (STAR), mRNA [NM_000349]	TCATTAGTAGACATGTTTCCCTATTGCTTTCATAGGCACCAGTCAGAATAAAGAATCATA	38001237	chr8	38001178	-	FALSE	hs|8p11.23	ENST00000520114	6770	NM_000349	steroidogenic acute regulatory protein	chr8:38001237-38001178	GO:0042542|GO:0006694|GO:0043627|GO:0006701|GO:0018963|GO:0017143|GO:0006699|GO:0006703|GO:0071560|GO:0005758|GO:0042747|GO:0043524|GO:0048168|GO:0060992|GO:0043025|GO:0018958|GO:0030061|GO:0010288|GO:0051412|GO:0032869|GO:0071312|GO:0009635|GO:0044321|GO:0061370|GO:0071872|GO:0071346|GO:0007420|GO:0006700|GO:0016101|GO:0032367|GO:0043005|GO:0035457|GO:0045471|GO:0017127|GO:0018879|GO:0050810|GO:…	NM_000349	THC2732365	Hs.521535
	A_24_P383199	2.51272	A	4.76907	P	0.2093	NA	NA	AGAGGAGCGGGATGGCACACTCACCACCGTCCATCGACAACCCAGTCATTTCCCCAGGTG	NA	NA	NA	NA	FALSE	NA	NA	NA	NA	NA	NA	NA	NA	NA	NA
	A_24_P42613	4.88339	A	5.94203	P	0.480083	COG3	Homo sapiens component of oligomeric golgi complex 3 (COG3), mRNA [NM_031431]	ATGTCTTCAGGCCATTGATCATTCATGTTATTCACTTAGAGACTCTGTCGGAACTTTGTG	46067576	chr13	46067517	+	FALSE	hs|13q14.13	ENST00000465942	83548	NM_031431	component of oligomeric golgi complex 3	chr13:46067517-46067576	GO:0005515|GO:0005801|GO:0005794|GO:0033365|GO:0005886|GO:0006890|GO:0050821|GO:0006891|GO:0006886|GO:0006888|GO:0005737|GO:0032580|GO:0008565|GO:0007030|GO:0017119|GO:0005654|GO:0006486|GO:0000301	NM_031431	NP1155335	Hs.507948
	A_23_P155301	7.18506	P	5.51789	P	3.1759	NEK11	Homo sapiens NIMA-related kinase 11 (NEK11), transcript variant 2, mRNA [NM_145910]	TATTCCTTCCATGGACCTCCACGAACTTGAATCAATTGTAGAGGATGCCACATCTGACCT	130889720	chr3	130889661	+	FALSE	hs|3q22.1	ENST00000510823	79858	NM_145910	NIMA-related kinase 11	chr3:130889661-130889720	GO:0035556|GO:0005515|GO:0004674|GO:0031573|GO:0031572|GO:0005730|GO:0006468|GO:0005654|GO:0005524|GO:0046872	NM_145910	THC2691507	Hs.657336
	A_23_P416821	3.98164	A	7.37443	P	0.0952071	TMEM196	Homo sapiens transmembrane protein 196 (TMEM196), mRNA [NM_152774]	GGGGTAAAAAACTTTCCAGAAACATTCTAGTACAATAATTTCAAGAGGCTTTCCAGATTG	19761526	chr7	19761467	-	FALSE	hs|7p21.1	ENST00000433641	256130	NM_152774	transmembrane protein 196	chr7:19761526-19761467	GO:0016021	NM_152774	THC2480383	Hs.487670
	A_24_P269062	7.23891	P	5.89596	P	2.53669	SPRY4	Homo sapiens sprouty homolog 4 (Drosophila) (SPRY4), transcript variant 1, mRNA [NM_030964]	TCGCCATCATACCTCGAGTGAGGCCCAGCTAGATAATGACTTGTCCAAGATGGCACACGT	141690630	chr5	141690571	-	FALSE	hs|5q31.3	ENST00000344120	81848	NM_030964	sprouty homolog 4 (Drosophila)	chr5:141690630-141690571	GO:0005515|GO:0005737|GO:0005794|GO:0043407|GO:0032587|GO:0007275|GO:0005925	NM_030964	THC2718466	Hs.323308
	A_23_P113161	2.48441	A	7.30854	P	0.0353012	C1orf21	Homo sapiens chromosome 1 open reading frame 21 (C1orf21), mRNA [NM_030806]	TGATTTGACCACCAAGATGTAATGATGATTCTATTCCATTTTGAAAAGGGTCTGAGAAAG	184598055	chr1	184597996	+	FALSE	hs|1q25.3	ENST00000235307	81563	NM_030806	chromosome 1 open reading frame 21	chr1:184597996-184598055	NA	NM_030806	THC2607010	Hs.744936
	A_23_P30630	2.4541	A	6.26797	P	0.0711064	MCM9	Homo sapiens minichromosome maintenance complex component 9 (MCM9), transcript variant 1, mRNA [NM_017696]	ATTGATTTGTGTGGATCAGGTTAAATGTGACTAATGCTTTTCTTTCTTTGAGAGGTATCC	119135463	chr6	119135404	-	FALSE	hs|6q22.31	ENST00000619706	254394	NM_017696	minichromosome maintenance complex component 9	chr6:119135463-119135404	GO:0006260|GO:0000724|GO:0004386|GO:0005634|GO:0007292|GO:0005524|GO:0003677|GO:0006974	NM_017696	THC2475085	Hs.279008
	A_23_P100642	4.04315	A	5.47021	P	0.371887	PNMT	Homo sapiens phenylethanolamine N-methyltransferase (PNMT), transcript variant 1, mRNA [NM_002686]	CACCTTCAGACAGGCGTAGATGATGTCAAGGGCGTCTTCTTCGCCTGGGCTCAGAAGGTT	37826633	chr17	37826574	+	FALSE	hs|17q12	ENST00000269582	5409	NM_002686	phenylethanolamine N-methyltransferase	chr17:37826574-37826633	GO:0034641|GO:0004603|GO:0042418|GO:0044281|GO:0032259|GO:0042423|GO:0005829	NM_002686	THC2477070	Hs.1892
	A_24_P321715	2.49484	A	5.17022	P	0.156542	NA	NA	TGGATCCATTTACAGACAGGTAAATTGACTATCCCTAAGCCAATCTATGGTCATTCCTAT	58740018	chr14	58739959	+	FALSE	hs|14q23.1	NA	NA	NA	NA	chr14:058739959-058740018	NA	NA	THC2505348	NA
	A_24_P360529	5.68649	P	7.06523	P	0.384553	PDE7A	Homo sapiens cAMP-specific cyclic nucleotide phosphodiesterase PDE7A3 mRNA, complete cds. [AF332652]	TTCAGAAAGATGAAGTTTCCAGAAACTAAGAAGGTAGCACAATATGTGGCATCATACTCA	66634719	chr8	66634660	-	FALSE	hs|8q13.1	NA	5150	AF332652	phosphodiesterase 7A	chr8:66634719-66634660	GO:0007165|GO:0004115|GO:0046872|GO:0006198|GO:0005829	NA	THC2497224	Hs.527119
	A_32_P47988	6.07343	P	7.63875	P	0.337903	CAMK2D	Homo sapiens calcium/calmodulin-dependent protein kinase II delta (CAMK2D), transcript variant 3, mRNA [NM_001221]	GGATCATCAGAAACTAGAAAGAGAAGCTAGAATCTGCCGTCTTTTGAAGCACCCTAATAT	114680477	chr4	114582871	-	FALSE	hs|4q26	ENST00000508738	817	NM_001221	calcium/calmodulin-dependent protein kinase II delta	chr4:114680477-114582871	GO:0005515|GO:0005516|GO:2000650|GO:0008016|GO:0019221|GO:0001558|GO:0051259|GO:0042803|GO:0034605|GO:0046777|GO:0018105|GO:0018107|GO:0086003|GO:0061049|GO:0070374|GO:0004683|GO:0060333|GO:0010389|GO:0032469|GO:0031432|GO:0044325|GO:0002026|GO:0005654|GO:0055119|GO:0060341|GO:0050998|GO:0048471|GO:0005886|GO:0035022|GO:0007268|GO:0005634|GO:0086091|GO:0014911|GO:0005829|GO:0010649|GO:0005737|GO:…	NM_001221	THC2532666	Hs.144114
	A_32_P216566	3.29382	A	5.36957	P	0.237212	RIPPLY2	Homo sapiens ripply transcriptional repressor 2 (RIPPLY2), transcript variant 1, mRNA [NM_001009994]	TCAAGCCACAATTTCATTTTATGAAGATTCTGATAGCGAAGATGAAATTGAGGATCTGAC	84567095	chr6	84567036	+	FALSE	hs|6q14.2	ENST00000369689	134701	NM_001009994	ripply transcriptional repressor 2	chr6:84567036-84567095	GO:0010468|GO:0007368|GO:0032525|GO:0007219|GO:0001503|GO:0060349|GO:0001756|GO:0005634	NM_001009994	THC2665385	Hs.149454
	A_24_P212234	5.91639	P	7.29294	P	0.385138	SLC6A18	Homo sapiens solute carrier family 6 (neutral amino acid transporter), member 18 (SLC6A18), mRNA [NM_182632]	GGCTGGAGATTTTCGACAATTTTGCCGCTTCCCCGAACCTGCTCATGTTGGCCTTTCTCG	1244451	chr5	1244392	+	FALSE	hs|5p15.33	ENST00000324642	348932	NM_182632	solute carrier family 6 (neutral amino acid transporter), member 18	chr5:1244392-1244451	GO:0005886|GO:0005887|GO:0005328|GO:0006865|GO:0006836|GO:0031526|GO:0055085|GO:0003333|GO:0006811	NM_182632	NP398860	Hs.213284
	A_32_P98072	7.65868	P	5.93989	P	3.29161	TCHH	Homo sapiens trichohyalin (TCHH), mRNA [NM_007113]	GGCAAATTTCTAGAGGCCCTTTGACAAGACCCATTTGCCCACAATCATTTGAGGCCTATT	152078925	chr1	152078866	-	FALSE	hs|1q21.3	ENST00000368804	7062	NM_007113	trichohyalin	chr1:152078925-152078866	GO:0008150|GO:0005509|GO:0031424|GO:0005856	NM_007113	THC2603570	Hs.432416
	A_23_P207742	11.6863	P	12.7213	P	0.487997	THRA	Homo sapiens thyroid hormone receptor, alpha (THRA), transcript variant 2, mRNA [NM_003250]	GGCATGAGTCTGTTTCCCAAGCTAGACTGTGTCTGAATCATGTCTGTATCCCCAGTGCCC	38250067	chr17	38250008	+	FALSE	hs|17q21.1	ENST00000264637	7067	NM_003250	thyroid hormone receptor, alpha	chr17:38250008-38250067	GO:0005515|GO:0010467|GO:0003700|GO:0006367|GO:0044212|GO:0006366|GO:0008016|GO:0009409|GO:0003707|GO:0010831|GO:2000143|GO:0042994|GO:0005634|GO:0030878|GO:0050994|GO:0070324|GO:0032403|GO:0060509|GO:0005829|GO:0045944|GO:0008050|GO:0043401|GO:0007611|GO:0017055|GO:0045925|GO:0033032|GO:0002155|GO:0006357|GO:0019904|GO:0002153|GO:0031490|GO:0043565|GO:0009755|GO:0001503|GO:0001502|GO:0030218|GO:…	NM_003250	THC2466627	Hs.724
	A_24_P721638	4.2636	A	7.07152	P	0.142801	NA	ALU1_HUMAN (P39188) Alu subfamily J sequence contamination warning entry, partial (8%) [THC2721291]	TTTCAAAATAATATACTACCAAAGAATTATTTTAAGTATATTTTTAGTTAGATTTCTTCC	39220758	chr2	39220699	+	FALSE	hs|2p22.1	NA	NA	NA	NA	chr2:039220699-039220758	NA	NA	THC2721291	NA
	A_23_P94461	5.89852	P	7.02783	P	0.457135	FSD1L	Homo sapiens fibronectin type III and SPRY domain containing 1-like (FSD1L), transcript variant 2, mRNA [NM_031919]	AATGCCCTGGAGAACTCTGAAGAACTATTAGAATTTGCAACAAGGTCATTAGATATAAAG	108234265	chr9	108234206	+	FALSE	hs|9q31.2	ENST00000480279	83856	NM_031919	fibronectin type III and SPRY domain containing 1-like	chr9:108234206-108234265	GO:0008150|GO:0003674|GO:0005575	NM_031919	THC2690455	Hs.136901
	A_23_P110151	6.39403	P	5.36031	P	2.04729	ARHGAP24	Homo sapiens Rho GTPase activating protein 24 (ARHGAP24), transcript variant 1, mRNA [NM_001025616]	AAACAAAGATATTCAAACTGCTTGGGTTCAAATGGTATACAATTTGCCAGCTGTTACTGA	86923757	chr4	86923698	+	FALSE	hs|4q21.3	ENST00000264343	83478	NM_001025616	Rho GTPase activating protein 24	chr4:86923698-86923757	GO:0005515|GO:0051056|GO:0035021|GO:0035313|GO:0007264|GO:0001525|GO:0042995|GO:0032863|GO:0030154|GO:0005829|GO:1900028|GO:0005856|GO:0005925|GO:0030675	NM_001025616	THC2477109	Hs.444229
	A_23_P88626	9.40654	P	8.06559	P	2.53318	ANPEP	Homo sapiens alanyl (membrane) aminopeptidase (ANPEP), mRNA [NM_001150]	CAAGGTCTGGTCTGGGACTTTGTCCAGAGCAACTGGAAGAAGCTTTTTAACGATTATGGT	90334236	chr15	90333766	-	FALSE	hs|15q26.1	ENST00000300060	290	NM_001150	alanyl (membrane) aminopeptidase	chr15:90334236-90333766	GO:0005793|GO:0002003|GO:0001525|GO:0009615|GO:0005765|GO:0005615|GO:0030154|GO:0005829|GO:0001618|GO:0005887|GO:0004177|GO:0006508|GO:0016032|GO:0004872|GO:0008270|GO:0044267|GO:0009897|GO:0008237|GO:0070062	NM_001150	THC2575646	Hs.1239
	A_24_P298027	2.43107	A	4.75073	P	0.200315	AXIN2	Homo sapiens axin 2 (AXIN2), mRNA [NM_004655]	TTCCTGGAGAGGGAGAAATGCGTGGATACCTTAGACTTCTGGTTTGCCTGCAATGGATTC	63554447	chr17	63554388	-	FALSE	hs|17q24.1	ENST00000544103	8313	NM_004655	axin 2	chr17:63554447-63554388	GO:0005515|GO:0005881|GO:0008285|GO:0005886|GO:0008013|GO:0008283|GO:0003413|GO:0090263|GO:0030877|GO:0003139|GO:0010718|GO:0038032|GO:0005634|GO:0030282|GO:0090244|GO:0035414|GO:0009950|GO:0005829|GO:0005737|GO:0015630|GO:0042476|GO:0048255|GO:0090090|GO:0005938|GO:0010942|GO:0031625|GO:0070602|GO:0005813|GO:0005794|GO:0019901|GO:0061181|GO:0070411|GO:0014069|GO:0032423|GO:0043570|GO:0043547|GO:…	NM_004655	THC2484180	Hs.156527
	A_23_P107531	2.59429	A	5.87611	P	0.102819	LOXHD1	Homo sapiens lipoxygenase homology domains 1 (LOXHD1), transcript variant 1, mRNA [NM_144612]	TCAGCAGCCCTTCAAAGCCTCTAGCATTGGCACTGGGGGCTAGCAGTCCACTGAGAACTT	44057367	chr18	44057308	-	FALSE	hs|18q21.1	ENST00000398686	125336	NM_144612	lipoxygenase homology domains 1	chr18:44057367-44057308	GO:0005262|GO:0050982|GO:0016020|GO:0007605|GO:0070588|GO:0032420	NM_144612	THC2482454	Hs.345877
	A_23_P415611	2.55398	A	4.88957	P	0.198114	SLC9B1	Homo sapiens solute carrier family 9, subfamily B (NHA1, cation proton antiporter 1), member 1 (SLC9B1), transcript variant 1, mRNA [NM_139173]	ATGCTTACACGCCATTATGATCCAAGCAAAATAAAACTGCAGTTGTCAACATTAGAACAT	103822339	chr4	103822280	-	FALSE	hs|4q24	ENST00000512651	150159	NM_139173	solute carrier family 9, subfamily B (NHA1, cation proton antiporter 1), member 1	chr4:103822339-103822280	GO:0034220|GO:0005886|GO:0015299|GO:0016021|GO:0055085	NM_139173	THC2474268	Hs.666728
	A_24_P882959	7.18166	P	8.68717	P	0.352207	LOC284344	Homo sapiens uncharacterized LOC284344 (LOC284344), long non-coding RNA [NR_033888]	AGGATAACAACAGAGTGTCAGATATGTCGTCTCAACCTCAAACTTTTACGTAAAATCTCA	43716241	chr19	43716182	-	FALSE	hs|19q13.31	ENST00000621109	284344	NR_033888	uncharacterized LOC284344	chr19:43716241-43716182	NA	NR_033888	THC2515875	Hs.678987
	A_23_P103269	4.16986	A	5.51032	P	0.394894	NA	Homo sapiens mesenchymal stem cell protein DSCD28 mRNA, complete cds. [AF242772]	GTAGGTACTGTGAATCATGCAGCCATAAACATTGGTGTTCAAATATATGTTCCAGCTTCT	51421392	chr1	51421333	-	FALSE	hs|1p32.3	NA	NA	AF242772	NA	chr1:51421392-51421333	NA	NA	THC2489155	NA
	A_23_P107744	5.53339	P	6.90577	P	0.386252	S1PR5	Homo sapiens sphingosine-1-phosphate receptor 5 (S1PR5), transcript variant 1, mRNA [NM_030760]	ATAGAAGCTTCTAAGCAGAAGAGGGACTTGCCCTAATTCAGGTGATCACAGGTGTCTTGT	10623943	chr19	10623884	-	FALSE	hs|19p13.2	ENST00000439028	53637	NM_030760	sphingosine-1-phosphate receptor 5	chr19:10623943-10623884	GO:0005886|GO:0045664|GO:0003376|GO:0016021|GO:0038036	NM_030760	THC2628799	Hs.501561
	A_24_P219686	6.26836	P	5.26051	P	2.01092	RALBP1	Homo sapiens ralA binding protein 1 (RALBP1), mRNA [NM_006788]	ACAGAACGAAGAGCTGGAAATAAAGAACAATCATTTGAATCAAGCAATTCATGAGGAGCG	9535709	chr18	9533806	+	FALSE	hs|18p11.22	ENST00000019317	10928	NM_006788	ralA binding protein 1	chr18:9533806-9535709	GO:0005515|GO:0051056|GO:0007264|GO:0032855|GO:0043087|GO:0005829|GO:0048365|GO:0007165|GO:0006935|GO:0016020|GO:0043089|GO:0008152|GO:0006810|GO:0016887|GO:0017160|GO:0030675|GO:0043492|GO:0005096	NM_006788	THC2491007	Hs.528993
	A_23_P116872	7.31372	P	8.45763	P	0.45253	PRB4	Homo sapiens proline-rich protein BstNI subfamily 4 (PRB4), transcript variant 1, mRNA [NM_002723]	CCACCCAGACCTGCCCAGGGACAACAGCCTCCCCAGTAATCTAGGATTCAATGACAGGAA	11461211	chr12	11460131	-	FALSE	hs|12p13.2	ENST00000610506	5545	NM_002723	proline-rich protein BstNI subfamily 4	chr12:11461211-11460131	GO:0008150|GO:0003674|GO:0005576	NM_002723	THC2484957	Hs.528651
	A_23_P122508	4.32332	A	6.12688	P	0.286467	DPCR1	Homo sapiens diffuse panbronchiolitis critical region 1 (DPCR1), mRNA [NM_080870]	AGGGACTGAGGGCAGAGTCTCTGGGTTTCAGGACAGCATTATGTTATTTCCATTCACTAT	30921341	chr6	30921282	+	FALSE	hs|6p21.33	ENST00000414703	135656	NM_080870	diffuse panbronchiolitis critical region 1	chr6:30921282-30921341	GO:0016021	NM_080870	THC2476724	Hs.631993
	A_24_P203886	4.42275	A	6.22797	P	0.286138	NA	immunoglobulin kappa variable 2/OR2-7 (pseudogene) [Source:HGNC Symbol;Acc:HGNC:5810] [ENST00000603664]	ATCTCCTGCAGGTCTAGTCGCAGCCTCCTGCATAGTAATGGAAACACCTATTTACATTGT	98037843	chr2	98037785	+	FALSE	hs|2q11.2	ENST00000603664	NA	NA	NA	chr2:98037785-98037843	NA	NA	NA	NA
	A_23_P3131	6.77447	P	5.20475	P	2.96845	NEK9	Homo sapiens NIMA-related kinase 9 (NEK9), mRNA [NM_033116]	AGTGGCATTGCCTTTTAGATAGGATCTAGGAGTGATTTTATTGTTTTGGAGAATGGAAGG	75551113	chr14	75551054	-	FALSE	hs|14q24.3	ENST00000557026	91754	NM_033116	NIMA-related kinase 9	chr14:75551113-75551054	GO:0007077|GO:0005515|GO:0007067|GO:0019901|GO:0004674|GO:0006468|GO:0005634|GO:0000278|GO:0005524|GO:0046872|GO:0051301|GO:0005829	NM_033116	THC2465136	Hs.7200
	A_24_P944054	3.95289	A	5.41183	P	0.363761	CXCL12	Homo sapiens mRNA for FLJ00404 protein. [AK090482]	CATCATCCCTCAATTGATTGCAGTCTGTAGAAAAAATAAAATAAAATGAGCCCCTTACTC	44877489	chr10	44877430	-	FALSE	hs|10q11.21	NA	6387	AK090482	chemokine (C-X-C motif) ligand 12	chr10:44877489-44877430	GO:0008344|GO:0009408|GO:0008015|GO:0031100|GO:0048842|GO:0043434|GO:0090280|GO:0005615|GO:0007281|GO:0022029|GO:0006955|GO:0042098|GO:0006935|GO:0007155|GO:0070062|GO:0009314|GO:0001666|GO:0008009|GO:2000406|GO:0001569|GO:0008354|GO:0070098|GO:0001667|GO:0006874|GO:0005102|GO:0042379|GO:0005576|GO:0045236|GO:0009615|GO:0045785|GO:0009612|GO:0050930|GO:0007165|GO:0008045|GO:0001938|GO:0007186|GO:…	NA	THC2528361	Hs.522891
	A_32_P158966	2.53948	A	6.15513	P	0.0815797	KLRF1	Homo sapiens killer cell lectin-like receptor subfamily F, member 1 (KLRF1), transcript variant 1, mRNA [NM_016523]	TACGTGATAGTATAAACCAATGTGACTTCATGTGATCATATCCAGGATTTTTATTCGTCG	9997383	chr12	9997324	+	FALSE	hs|12p13.31	ENST00000616259	51348	NM_016523	killer cell lectin-like receptor subfamily F, member 1	chr12:9997324-9997383	GO:0016020|GO:0005887|GO:0030246|GO:0007166|GO:0032393|GO:0004888	NM_016523	NP183062	Hs.183125
	A_24_P67378	6.56478	P	5.49863	P	2.09385	NA	basic leucine zipper and W2 domains 1 pseudogene 1 [Source:HGNC Symbol;Acc:HGNC:31378] [ENST00000454901]	TCCGGAAAATAGTGGTGTTTTATAAAGCTGTAGTCCTGAGCAAAGAGCCCATTTTGAAGT	172143682	chr3	172143640	-	FALSE	hs|3q26.31	ENST00000454901	NA	NA	NA	chr3:172143682-172143640	NA	NA	NA	NA
	A_23_P55281	7.07873	P	6.05649	P	2.03107	HOXB7	Homo sapiens homeobox B7 (HOXB7), mRNA [NM_004502]	GAGTTTAAAAACATTTTTTAAGGAGGGAGAAAGGAGAAATTTTGGTTTTTCAACACTGAA	46685048	chr17	46684989	-	FALSE	hs|17q21.32	ENST00000567101	3217	NM_004502	homeobox B7	chr17:46685048-46684989	GO:0005515|GO:0006355|GO:0003700|GO:0005634|GO:0007275|GO:0048704|GO:0009952|GO:0006351|GO:0043565|GO:0005737|GO:0030099|GO:0005654|GO:0090190	NM_004502	THC2470833	Hs.436181
	A_23_P312271	5.55711	P	2.57638	A	7.89384	TEX26	Homo sapiens testis expressed 26 (TEX26), mRNA [NM_152325]	TTCAGAGTCTTTCCTACAAAGATAGACAAATTATTGATCGCTTTATTCGTACTCACTGTG	31549021	chr13	31543163	+	FALSE	hs|13q12.3	ENST00000531960	122046	NM_152325	testis expressed 26	chr13:31543163-31549021	NA	NM_152325	THC2480766	Hs.124463
	A_24_P6921	8.85369	P	13.4112	P	0.0424677	MIR4435-1HG	Homo sapiens MIR4435-1 host gene (non-protein coding) (MIR4435-1HG), transcript variant 2, long non-coding RNA [NR_024373]	CAGGAAGCTCTATGACACACTTGATCGAATATGACAGACACTGAAAATCACGACTCATCC	112187179	chr2	112187120	-	FALSE	hs|2q13	ENST00000308604	541471	NR_024373	MIR4435-1 host gene (non-protein coding)	chr2:112187179-112187120	NA	NR_024373	THC2752572	Hs.560805
	A_24_P753302	3.55656	A	5.25439	P	0.308249	LINC01136	Homo sapiens long intergenic non-protein coding RNA 1136 (LINC01136), transcript variant 1, long non-coding RNA [NR_034151]	CTGCATCCCTGCTGAGACAAAGTGGTACATGCCATTTATTAAGGATGAATGCTGTTTTTT	203268051	chr1	203267992	-	FALSE	hs|1q32.1	ENST00000457348	730227	NR_034151	long intergenic non-protein coding RNA 1136	chr1:203268051-203267992	NA	NR_034151	THC2607234	Hs.293928
	A_23_P108314	5.53731	P	3.13229	A	5.29642	ADAMTS10	Homo sapiens ADAM metallopeptidase with thrombospondin type 1 motif, 10 (ADAMTS10), transcript variant 1, mRNA [NM_030957]	GGGAACTGGGAGGGAAGGGTGAGACGGAGCCGGAAGTTATTTATTGGGAACCCCTGCAGG	8645690	chr19	8645631	-	FALSE	hs|19p13.2	ENST00000597188	81794	NM_030957	ADAM metallopeptidase with thrombospondin type 1 motif, 10	chr19:8645690-8645631	GO:0031012|GO:0005515|GO:0008150|GO:0003674|GO:0006508|GO:0001527|GO:0008270|GO:0004222	NM_030957	THC2464352	Hs.657508
	A_32_P204785	7.06691	P	6.03175	P	2.04934	FLJ42627	Homo sapiens uncharacterized LOC645644 (FLJ42627), long non-coding RNA [NR_024492]	TGCCCATAGAAAGCTGATGTCCAGCCTGACCTCAATACAAAACCATCCAGTTAAAGTGGT	2605973	chr16	2605914	-	FALSE	hs|16p13.3	NA	645644	NR_024492	uncharacterized LOC645644	chr16:2605973-2605914	NA	NR_024492	THC2544263	Hs.597810
	A_24_P123632	6.10539	P	8.16788	P	0.239404	NUDT3	nudix (nucleoside diphosphate linked moiety X)-type motif 3 [Source:HGNC Symbol;Acc:HGNC:8050] [ENST00000607016]	GCACTCAAACTTTGAAAAGCTTTTACTTTTCCCTCCTACTAAAAGAAATGTATGTACCTC	34254988	chr6	34254929	-	FALSE	hs|6p21.31	ENST00000607016	11165	NA	nudix (nucleoside diphosphate linked moiety X)-type motif 3	chr6:34254988-34254929	GO:0052846|GO:0052845|GO:0052844|GO:0000287|GO:0052843|GO:0043647|GO:0008486|GO:0052848|GO:0052847|GO:0007267|GO:0044281|GO:0052840|GO:0005829|GO:0015961|GO:0071544|GO:0070062	NA	NA	NA
	A_24_P93012	5.37938	P	7.77093	P	0.190577	LOC401010	Homo sapiens nucleolar complex associated 2 homolog (S. cerevisiae) pseudogene (LOC401010), non-coding RNA [NR_002826]	CCACCCGCAAGAAGGAAACGTCTGTGTACAACTGGCAGTACATGCACTGCCTCTTCCTGT	132201280	chr2	132201221	-	FALSE	hs|2q21.1	ENST00000452600	401010	NR_002826	nucleolar complex associated 2 homolog (S. cerevisiae) pseudogene	chr2:132201280-132201221	NA	NR_002826	THC2577834	Hs.452369
	A_23_P56604	4.77269	A	5.82438	P	0.4824	IL1RL2	Homo sapiens interleukin 1 receptor-like 2 (IL1RL2), mRNA [NM_003854]	TGGAGTGTCCACAGCATACATTATATTACAGCTCCCAGCTCCGGATTTTCGAGCTTACTT	102842379	chr2	102836440	+	FALSE	hs|2q12.1	ENST00000481806	8808	NM_003854	interleukin 1 receptor-like 2	chr2:102836440-102842379	GO:0032755|GO:0004909|GO:0007165|GO:0006968|GO:0006954|GO:0005887|GO:0045087|GO:0019221|GO:0004908|GO:0050727|GO:0070498|GO:0045582	NM_003854	THC2483189	Hs.659863
	A_24_P254506	2.7586	A	4.68725	P	0.262676	PAGE4	Homo sapiens P antigen family, member 4 (prostate associated) (PAGE4), mRNA [NM_007003]	ATGTAAAAGAGAAGACTCCACCTAATCCTAAGCATGCTAAGACTAAAGAAGCAGGAGATG	49598454	chrX	49597200	+	FALSE	hs|Xp11.23	ENST00000474146	9506	NM_007003	P antigen family, member 4 (prostate associated)	chrX:49597200-49598454	GO:0008150|GO:0003674|GO:0005575	NM_007003	THC2471129	Hs.441038
	A_24_P239330	3.9683	A	5.09339	P	0.458473	NA	Homo sapiens cDNA FLJ37227 fis, clone BRAMY2000277. [AK094546]	AGAAACAGCTCTCCTCAAACTAATTGATTATTGAGGTGTGTTTCTTTTCCTTCCCTGGTG	17486014	chr4	17485339	-	FALSE	hs|4p15.32	NA	NA	AK094546	NA	chr4:17486014-17485339	NA	NA	THC2478455	Hs.721259
	A_24_P915256	4.90464	A	7.06195	P	0.224174	CYP3A5	cytochrome P450, family 3, subfamily A, polypeptide 5 [Source:HGNC Symbol;Acc:HGNC:2638] [ENST00000463364]	TGCTCCATGCTGGAGAAAGCCATATCCTTCTGGGACTTGAGTCTGCACATTTAACTACAG	99264395	chr7	99264336	-	FALSE	hs|7q22.1	ENST00000463364	1577	XM_006715860	cytochrome P450, family 3, subfamily A, polypeptide 5	chr7:99264395-99264336	GO:0006805|GO:0005506|GO:0070330|GO:0070989|GO:0044281|GO:0043231|GO:0004497|GO:0042737|GO:0019825|GO:0009822|GO:0005789|GO:0016491|GO:0008202|GO:0020037	XM_006715860	THC2571592	Hs.571258
	A_23_P7056	7.53563	P	6.29704	P	2.35967	SDAD1	Homo sapiens SDA1 domain containing 1 (SDAD1), transcript variant 1, mRNA [NM_018115]	TAAGACAAAACAAAACAGGACAATGTTACAAGAGTAAGAGGTTCTTACTTGTACATAGGC	76871443	chr4	76871384	-	FALSE	hs|4q21.1	ENST00000356260	55153	NM_018115	SDA1 domain containing 1	chr4:76871443-76871384	GO:0003674|GO:0030036|GO:0005730|GO:0042273|GO:0005634|GO:0015031|GO:0000055	NM_018115	THC2462518	Hs.632604
	A_32_P145477	5.90913	P	4.81982	P	2.12772	NA	NA	TGGCAACCATCCTAAGAAAGAACGGAAACCCAAGGGAACAGATGTCTACATAGGACTGTA	106801045	chr7	106800986	-	FALSE	hs|7q22.3	NA	NA	NA	NA	chr7:106801045-106800986	NA	NA	NA	NA
	A_23_P45821	6.98386	P	4.39138	A	6.03135	NA	NA	CAGGAAGAAATAAAGGTCTTTGGCTTTCTCCAGGCACTGTATGTGAGTCCTTGGGGACAG	55074885	chr1	55074826	-	FALSE	hs|1p32.3	NA	NA	NA	NA	chr1:055074885-055074826	NA	NA	NA	NA
	A_23_P128094	6.66103	P	7.86451	P	0.434226	ABCB9	Homo sapiens ATP-binding cassette, sub-family B (MDR/TAP), member 9 (ABCB9), transcript variant 1, mRNA [NM_019625]	AAACCTTTTTCTAATTGGGAGTAATGGCGGGCACTTTCACCAAGATGTTCTAGAAACTTC	123414131	chr12	123414072	-	FALSE	hs|12q24.31	ENST00000542678	23457	NM_019625	ATP-binding cassette, sub-family B (MDR/TAP), member 9	chr12:123414131-123414072	GO:0005515|GO:0002474|GO:0005783|GO:0030176|GO:0005765|GO:0015031|GO:0055085|GO:0005524|GO:0005764|GO:0042803|GO:0015833|GO:0022891|GO:0008152|GO:0016021|GO:0015440|GO:0005769	NM_019625	NP1200007	Hs.511951
	A_24_P938036	7.15587	P	3.17936	A	15.7416	NA	NA	AGGCAACAACAGTAGCATCTGCAATCAAACTGAGTGTCTAGTATTTAGTGTTCAGTATCC	176867049	chr3	176866990	+	FALSE	hs|3q26.32	NA	NA	NA	NA	chr3:176866990-176867049	NA	NA	NA	NA
	A_24_P551067	7.24187	P	6.0536	P	2.27879	NA	NA	CGAGAAGAGTCTCTTAGAATAGAGAAGCTGAAGTTAAAGTTGTGGAAGAGAGTGGGGATA	97950257	chr2	97950198	+	FALSE	hs|2q11.2	ENST00000618066	NA	NA	NA	chr2:97950198-97950257	NA	NA	THC2574726	Hs.720604
	A_32_P191441	6.29415	P	5.19264	P	2.14579	C10orf90	Homo sapiens chromosome 10 open reading frame 90 (C10orf90), mRNA [NM_001004298]	AAAGAATCCATTTCTATGGAAGCTCTGACGTAACTTCAGTGTTTTCTACAATACTCCTCC	128113805	chr10	128113746	-	FALSE	hs|10q26.2	ENST00000284694	118611	NM_001004298	chromosome 10 open reading frame 90	chr10:128113805-128113746	GO:0007095|GO:0030308|GO:0005813|GO:0005737|GO:0042826|GO:0010212|GO:0050821|GO:0015629|GO:0009411	NM_001004298	THC2476585	Hs.587663
	A_23_P416212	5.03489	P	6.63492	P	0.329871	HSPB9	Homo sapiens heat shock protein, alpha-crystallin-related, B9 (HSPB9), mRNA [NM_033194]	AGTTACCGCATGTCACAGAAGGTGCACCGGAAAATGCTCCCGTCCAACCTGAGTCCTACC	40275207	chr17	40275148	+	FALSE	hs|17q21.2	ENST00000565659	94086	NM_033194	heat shock protein, alpha-crystallin-related, B9	chr17:40275148-40275207	GO:0005515|GO:0005737|GO:0005634	NM_033194	THC2634040	Hs.620611
	A_32_P4934	2.41645	A	8.0609	P	0.0199918	NA	NA	GGCATGCTGGGATTAAATCCTGGCTCAATTTCTCTGTAGAAGAGAAAAGAGAGGGCACAA	38793823	chr4	38793764	-	FALSE	hs|4p14	NA	NA	NA	NA	chr4:038793823-038793764	NA	NA	THC2640099	NA
	A_24_P702785	3.83169	A	5.22041	P	0.381901	NA	Homo sapiens mRNA; cDNA DKFZp434L171 (from clone DKFZp434L171). [AL137318]	ATTGTCCATCTTAGTATTGCCAGACTCTTAGCATTGAAATATTAGATTGTCTCTCACCCT	65268030	chr5	65267971	+	FALSE	hs|5q12.3	NA	NA	AL137318	NA	chr5:65267971-65268030	NA	NA	THC2601146	Hs.675488
	A_24_P920463	5.03319	P	2.44383	A	6.01831	NA	NA	ACGGGTTTAGAAACATGTCTGGTAATGTACATTTTGAGGGGAAGTCTGATACGCTCCCCA	NA	NA	NA	NA	FALSE	NA	NA	NA	NA	NA	NA	NA	NA	NA	NA
	A_24_P718223	2.53684	A	8.33985	P	0.0179111	NA	xd81b02.x1 Soares_NFL_T_GBC_S1 Homo sapiens cDNA clone IMAGE:2603979 3' similar to contains Alu repetitive element;, mRNA sequence [AW105154]	ACCCACCGACACATGATGTCTACTGTGTTCTGAACATGCATAAGCATATAATTTGAACTG	19787388	chr1	19787329	+	FALSE	hs|1p36.13	NA	NA	AW105154	NA	chr1:19787329-19787388	NA	NA	NA	Hs.672738
	A_32_P228759	7.42824	P	6.24754	P	2.26687	NA	NA	GGCAATAGATGAATGGACCCCCGATTGCCATAATTTTTTGTTGATTAAACTAGTGCTTCA	14360369	chr16	14360310	-	FALSE	hs|16p13.12	NA	NA	NA	NA	chr16:014360369-014360310	NA	NA	NA	NA
	A_32_P110390	8.86686	P	7.27703	P	3.01014	TMEM171	Homo sapiens transmembrane protein 171 (TMEM171), transcript variant 1, mRNA [NM_173490]	CTGAGAGTCCTGGAACTAACAGTCTGCTTCCGAATGAAAACCCCCCTTCATATTACAGTA	72424345	chr5	72424286	+	FALSE	hs|5q13.2	ENST00000287773	134285	NM_173490	transmembrane protein 171	chr5:72424286-72424345	GO:0016021	NM_173490	THC2480044	Hs.162246
	A_23_P133457	2.59923	A	4.82176	P	0.214265	IRX1	Homo sapiens iroquois homeobox 1 (IRX1), mRNA [NM_024337]	CCACATCGGCAAGTTCTCCAACTGGACCAACAGCGCATTCCTCGCACAGGGCTCCCTGCT	3600219	chr5	3600160	+	FALSE	hs|5p15.33	ENST00000302006	79192	NM_024337	iroquois homeobox 1	chr5:3600160-3600219	GO:0043565|GO:0006355|GO:0072272|GO:0005634|GO:0072086	NM_024337	THC2475369	Hs.424156
	A_23_P168864	6.5231	P	7.54892	P	0.49113	ZNF16	Homo sapiens zinc finger protein 16 (ZNF16), transcript variant 2, mRNA [NM_001029976]	CTGAAGCCCCATGAATGTAACCAGTGTGGTAAAGCCTTCAACCGAAGCTCAAATCTCATT	146156465	chr8	146156406	-	FALSE	hs|8q24.3	ENST00000394909	7564	NM_001029976	zinc finger protein 16	chr8:146156465-146156406	GO:0005515|GO:0033674|GO:0006355|GO:0008284|GO:0043066|GO:0003700|GO:0005634|GO:0003677|GO:0006351|GO:0046872|GO:0007049|GO:0045654|GO:0045648|GO:0051781|GO:0072707|GO:0051301	NM_001029976	THC2470560	Hs.493225
	A_24_P261417	9.0163	P	7.8142	P	2.30074	DKK3	Homo sapiens dickkopf WNT signaling pathway inhibitor 3 (DKK3), transcript variant 1, mRNA [NM_015881]	GGTAATTGTAGGGCGAGGATTATAAATGAAATTTGCAAAATCACTTAGCAGCAACTGAAG	11984974	chr11	11984915	-	FALSE	hs|11p15.3	ENST00000396505	27122	NM_015881	dickkopf WNT signaling pathway inhibitor 3	chr11:11984974-11984915	GO:0030325|GO:2000065|GO:0016055|GO:0090090|GO:0045892|GO:0009653|GO:0005615|GO:0032348	NM_015881	NP085812	Hs.292156
	A_32_P58391	6.83162	P	2.47988	A	20.4176	NA	Q9BHM3_PARTE (Q9BHM3) Cyclophilin-RNA interacting protein, partial (4%) [THC2653997]	TCATCTATCTGCCTGGGCAAGGGAGTATCTAATGACAGAACCAAGGATCTAAAGAATCAG	42111078	chr9	42111019	-	FALSE	hs|9p12	NA	NA	NA	NA	chr9:042111078-042111019	NA	NA	THC2653997	NA
	A_24_P213370	7.81851	P	5.91639	P	3.73763	NA	Homo sapiens cDNA FLJ26472 fis, clone KDN04506. [AK129982]	TGCTGAAATAATGAAGATAATAATCAATAAAAACTGAGGGAATTCAGAGACCTGTGCCAG	12424367	chr8	12424308	+	FALSE	hs|8p23.1	NA	NA	AK129982	NA	chr8:12424308-12424367	NA	NA	THC2512870	Hs.720324
	A_23_P53346	7.01456	P	8.64165	P	0.323742	TMEM194A	Homo sapiens transmembrane protein 194A (TMEM194A), transcript variant 2, mRNA [NM_015257]	TAGTTATGCAGCAGCCACAATTTGCATTGCCAGGAAATAGGCTCCAGGTTATCTTCATGC	57452516	chr12	57452457	-	FALSE	hs|12q13.3	ENST00000300128	23306	NM_015257	transmembrane protein 194A	chr12:57452516-57452457	GO:0008150|GO:0003674|GO:0016021	NM_015257	THC2619595	Hs.591040
	A_23_P154457	4.91255	A	5.94589	P	0.488577	NOL10	Homo sapiens nucleolar protein 10 (NOL10), transcript variant 1, mRNA [NM_024894]	ACTGGAGGAAAATGCTCATTAGAGCTTTTCAGGTTTTGGATTTTCGGATTTGGGATACTT	10711198	chr2	10711139	-	FALSE	hs|2p25.1	ENST00000538384	79954	NM_024894	nucleolar protein 10	chr2:10711198-10711139	GO:0005730	NM_024894	THC2480923	Hs.222494
	A_24_P118196	5.55161	P	6.7015	P	0.450662	GXYLT2	Homo sapiens glucoside xylosyltransferase 2 (GXYLT2), mRNA [NM_001080393]	TATGAAGCAATACGGGATTTTCCCTTTCAAGACAATCTCTTTCAATCCATGTATTACCCC	73024169	chr3	73016853	+	FALSE	hs|3p13	ENST00000389617	727936	NM_001080393	glucoside xylosyltransferase 2	chr3:73016853-73024169	GO:0035252|GO:0016266|GO:0016021	NM_001080393	THC2531889	Hs.710275
	A_32_P104469	9.93976	P	11.1982	P	0.418008	NA	Q69QZ1_ORYSA (Q69QZ1) F-box protein-like, partial (7%) [THC2502237]	GTGGAGTCCTTCATTACTTATGGTTTACAGATGGCCATTAGAAGTTACTAAACAAATATT	88057400	chr4	88057341	-	FALSE	hs|4q22.1	NA	NA	NA	NA	chr4:088057400-088057341	NA	NA	THC2502237	NA
	A_24_P726215	8.92541	P	10.4271	P	0.353145	NUDT3	nudix (nucleoside diphosphate linked moiety X)-type motif 3 [Source:HGNC Symbol;Acc:HGNC:8050] [ENST00000607016]	ATAACCCTTTCCCTACTTTACTAATGTATCCCTTATGTGGTACCAGCAATGGAGGACAGG	34247743	chr6	34247684	-	FALSE	hs|6p21.31	ENST00000607016	11165	AK026168	nudix (nucleoside diphosphate linked moiety X)-type motif 3	chr6:34247743-34247684	GO:0052846|GO:0052845|GO:0052844|GO:0000287|GO:0052843|GO:0043647|GO:0008486|GO:0052848|GO:0052847|GO:0007267|GO:0044281|GO:0052840|GO:0005829|GO:0015961|GO:0071544|GO:0070062	NA	THC2491760	Hs.743967
	A_32_P181077	7.2741	P	8.97149	P	0.308345	DOCK8	Homo sapiens dedicator of cytokinesis 8 (DOCK8), transcript variant 1, mRNA [NM_203447]	AATATCTCTGTTTTCATTTCAGAACATTGTGCTGTCTGTCAGCATATGTATATCAGCTAC	465110	chr9	465051	+	FALSE	hs|9p24.3	ENST00000495184	81704	NM_203447	dedicator of cytokinesis 8	chr9:465051-465110	GO:0043547|GO:0005515|GO:0005085|GO:0001771|GO:0016020|GO:0070233|GO:0007596|GO:0007264|GO:0031252|GO:0005829	NM_203447	THC2663233	Hs.132599
	A_24_P144104	8.25019	P	6.3876	P	3.6366	LINC00167	Homo sapiens long intergenic non-protein coding RNA 167 (LINC00167), long non-coding RNA [NR_024233]	AACCGAACTCCCGCCCGGCTCCCGGAGTCGGGAGCCTGCCGGGGTCTCGCCCTCAGGACC	129873357	chr11	129873298	+	FALSE	hs|11q24.3	ENST00000530583	440072	NR_024233	long intergenic non-protein coding RNA 167	chr11:129873298-129873357	NA	NR_024233	THC2485835	Hs.630600
	A_24_P696470	2.4766	A	7.45337	P	0.0317572	HEATR4	Homo sapiens HEAT repeat containing 4 (HEATR4), transcript variant 2, mRNA [NM_203309]	GTTACAAAGTTCAGTCCCAGGCCTAACCACACGAAGCAAAGTTCGTTCATCACTTGTCAA	73945518	chr14	73945459	-	FALSE	hs|14q24.3	ENST00000566478	399671	NM_203309	HEAT repeat containing 4	chr14:73945518-73945459	NA	NM_203309	NP1146265	Hs.660774
	A_24_P940469	2.40996	A	6.24191	P	0.0702212	ADH1B	alcohol dehydrogenase 1B (class I), beta polypeptide [Source:HGNC Symbol;Acc:HGNC:250] [ENST00000305046]	TTTACACTGATGCTGATTGTGTGAGATCCAGAAAAAGAAAATGGAGTTCTACATGCCCAT	100227067	chr4	100227008	-	FALSE	hs|4q23	ENST00000305046	125	AF153821	alcohol dehydrogenase 1B (class I), beta polypeptide	chr4:100227067-100227008	GO:0006805|GO:0006069|GO:0004024|GO:0008270|GO:0044281|GO:0005829	NA	NA	Hs.4
	A_24_P294199	2.49245	A	5.04635	P	0.170294	PLCL1	Homo sapiens phospholipase C-like 1 (PLCL1), mRNA [NM_006226]	TATAAGTTCACAAAATGGTGCCCTATATGGGGTATTGGACATAGATATTTTCACAATGTC	199011825	chr2	199011766	+	FALSE	hs|2q33.1	ENST00000428675	5334	NM_006226	phospholipase C-like 1	chr2:199011766-199011825	GO:0006629|GO:0005886|GO:0007214|GO:0050811|GO:0035556|GO:0004629|GO:0070679|GO:0005737|GO:0004435|GO:0032228|GO:0033135|GO:0004871|GO:1900122	NM_006226	THC2472894	Hs.153322
	A_23_P407551	7.30965	P	5.36058	P	3.86126	BICD2	Homo sapiens bicaudal D homolog 2 (Drosophila) (BICD2), transcript variant 2, mRNA [NM_015250]	TGAAGAGCAAGTATGAGAATGAGAAGGCCATGGTTACCGAGACCATGATGAAGCTGCGCA	95480205	chr9	95480146	-	FALSE	hs|9q22.31	ENST00000375512	23299	NM_015250	bicaudal D homolog 2 (Drosophila)	chr9:95480205-95480146	GO:0005515|GO:0017137|GO:0005737|GO:0005794|GO:0005886|GO:0072385|GO:0031410|GO:0005856|GO:0072393	NM_015250	THC2467042	Hs.436939
	A_23_P210581	5.39808	P	4.21567	A	2.26956	KCNG1	Homo sapiens potassium channel, voltage gated modifier subfamily G, member 1 (KCNG1), mRNA [NM_002237]	CCCTATGTGTGTTTCCCTCAATAAGGAGATGCCTTGTTCTTTTCACCATGCAAATAACAT	49620322	chr20	49620263	-	FALSE	hs|20q13.13	ENST00000506387	3755	NM_002237	potassium channel, voltage gated modifier subfamily G, member 1	chr20:49620322-49620263	GO:0005251|GO:0005886|GO:0008076|GO:0007268|GO:0005267|GO:0051260|GO:0034765|GO:0016021|GO:0006813|GO:0071805|GO:0043231	NM_002237	THC2507184	Hs.118695
	A_24_P82155	2.64649	A	4.73213	P	0.235593	ANKDD1A	ankyrin repeat and death domain containing 1A [Source:HGNC Symbol;Acc:HGNC:28002] [ENST00000620154]	CTACTTCCCAAAATAGTATTTCTCTCAGCAGATATTTCTTTGGTACTACCATGTATTGTG	65250088	chr15	65250029	+	FALSE	hs|15q22.31	ENST00000620154	348094	BC042002	ankyrin repeat and death domain containing 1A	chr15:65250029-65250088	GO:0007165	NA	THC2492948	Hs.207157
	A_24_P120934	5.48354	P	2.41153	A	8.40941	GADD45G	Homo sapiens growth arrest and DNA-damage-inducible, gamma (GADD45G), mRNA [NM_006705]	CAACGAGGACGCCTGGAAGGATCCCGCCTTGGAGAAGCTCAGCCTGTTTTGCGAGGAGAG	92220948	chr9	92220889	+	FALSE	hs|9q22.2	ENST00000494726	10912	NM_006705	growth arrest and DNA-damage-inducible, gamma	chr9:92220889-92220948	GO:0005515|GO:0043065|GO:0006950|GO:0046330|GO:0006915|GO:0005634|GO:0007275|GO:0030154|GO:0000186|GO:0005737|GO:0000185|GO:1900745|GO:0051726|GO:0006469	NM_006705	THC2493494	Hs.9701
	A_24_P918317	7.12614	P	5.94428	P	2.26869	DKK3	Homo sapiens dickkopf WNT signaling pathway inhibitor 3 (DKK3), transcript variant 1, mRNA [NM_015881]	TGCAGATGAAATGTTCTGTTCACCCTGCATTACATGTGTTTATTCATCCAGCAGTGTTGC	11985528	chr11	11985469	-	FALSE	hs|11p15.3	ENST00000396505	27122	NM_015881	dickkopf WNT signaling pathway inhibitor 3	chr11:11985528-11985469	GO:0030325|GO:2000065|GO:0016055|GO:0090090|GO:0045892|GO:0009653|GO:0005615|GO:0032348	NM_015881	NP085812	Hs.292156
	A_24_P110668	9.58122	P	8.55387	P	2.03828	CDC42SE1	Homo sapiens CDC42 small effector 1 (CDC42SE1), transcript variant 1, mRNA [NM_001038707]	CAGGTCTGAGATAGGAGTTCTCTAGGAACCTGGAATGAGTTCCTGTCTCCTGAATGATGG	151025549	chr1	151025490	-	FALSE	hs|1q21.3	ENST00000492796	56882	NM_001038707	CDC42 small effector 1	chr1:151025549-151025490	GO:0006909|GO:0007165|GO:0005737|GO:0005886|GO:0005198|GO:0008360|GO:0005856|GO:0005095|GO:0043086	NM_001038707	THC2475091	Hs.22065
	A_32_P160157	3.87197	A	4.97471	P	0.465632	NA	Homo sapiens cDNA FLJ26528 fis, clone KDN08653. [AK130038]	CGATAGCAGGGGAGTATTGAAGAAAAGGGCTTAGAAATATCAGGGTATGAGCAAAGACTC	70030969	chr10	70030910	-	FALSE	hs|10q21.3	NA	NA	AK130038	NA	chr10:70030969-70030910	NA	NA	NP1157777	NA
	A_23_P43684	8.50301	P	7.38542	P	2.16985	BNC2	Homo sapiens basonuclin 2 (BNC2), mRNA [NM_017637]	TCCCTTCACTTCAGTAGATTAGTCTCAGAATGGACACTACAAATGCCAGCTCTCACCAGA	16419008	chr9	16418949	-	FALSE	hs|9p22.3	ENST00000545497	54796	NM_017637	basonuclin 2	chr9:16419008-16418949	GO:0006355|GO:0005737|GO:0003416|GO:0005886|GO:0060021|GO:0060485|GO:0005654|GO:0005634|GO:0043586|GO:0003677|GO:0046872|GO:0006351	NM_017637	THC2491095	Hs.656581
	A_23_P139050	2.45775	A	7.34827	P	0.0337138	OR8D2	Homo sapiens olfactory receptor, family 8, subfamily D, member 2 (gene/pseudogene) (OR8D2), mRNA [NM_001002918]	CTCATACGGTCAGTCATTATTTTTGTGATATTCTCCCCTTATTGACTCTGTCTTGCTCCA	124189582	chr11	124189523	-	FALSE	hs|11q24.2	ENST00000357438	283160	NM_001002918	olfactory receptor, family 8, subfamily D, member 2 (gene/pseudogene)	chr11:124189582-124189523	GO:0050911|GO:0004984|GO:0007186|GO:0005886|GO:0004930|GO:0016021	NM_001002918	NP1472418	Hs.504212
	A_23_P339560	2.49672	A	7.3455	P	0.0347034	ZNF75D	zinc finger protein 75D [Source:HGNC Symbol;Acc:HGNC:13145] [ENST00000469456]	TCTGAAGTGGCAAGTACTAAACTATAGCCCATTCTCTTCTTTAGAGTTTGTTGACATTTG	134425105	chrX	134425046	-	FALSE	hs|Xq26.3	ENST00000469456	7626	S67970	zinc finger protein 75D	chrX:134425105-134425046	GO:0006355|GO:0003700|GO:0008270|GO:0005634|GO:0003677|GO:0006351	NA	NA	Hs.533540
	A_23_P59231	6.15312	P	4.35046	A	3.48863	NA	Homo sapiens PRO0902 mRNA, complete cds. [AF305821]	TATACTGCATGGAGTCTTTCTTTAATTTAGGCATGGTTCCCTTCATTTAAGCTACTCATT	142686509	chr6	142686450	+	FALSE	hs|6q24.1	NA	NA	AF305821	NA	chr6:142686450-142686509	NA	NA	THC2488952	Hs.621339
	A_24_P6467	5.48766	P	2.51946	A	7.82558	DENND2C	Homo sapiens DENN/MADD domain containing 2C (DENND2C), transcript variant 2, mRNA [NM_198459]	ACAAGTTCTTACAGGAGGTATCTGATGAGGATGAAATTCTACCACCAAAACTTCAAGCTG	115138469	chr1	115137157	-	FALSE	hs|1p13.2	ENST00000393277	163259	NM_198459	DENN/MADD domain containing 2C	chr1:115138469-115137157	GO:0017112|GO:0032851	NM_198459	NP1214010	Hs.654928
	A_32_P40128	2.4324	A	5.24399	P	0.142439	NA	NA	AGAACTGACTTGCCCATTAATTACAGAGATGAAAAATCATCTGGAATTCGGAAAAGGGAA	29038719	chr17	29038660	+	FALSE	hs|17q11.2	NA	NA	NA	NA	chr17:029038660-029038719	NA	NA	THC2505276	NA
	A_32_P76035	7.81113	P	8.83376	P	0.492216	PNPT1	Homo sapiens polyribonucleotide nucleotidyltransferase 1 (PNPT1), mRNA [NM_033109]	GATACACATGTCAAGTTGTTCATTCCCATCATTTAAAATATCACCTTATAATTCCACAGA	55862315	chr2	55862256	-	FALSE	hs|2p16.1	ENST00000260604	87178	NM_033109	polyribonucleotide nucleotidyltransferase 1	chr2:55862315-55862256	GO:0097222|GO:0005515|GO:0000962|GO:0000965|GO:0035458|GO:0000964|GO:0043457|GO:0035928|GO:0035927|GO:0005739|GO:0070207|GO:0005758|GO:0008266|GO:0005737|GO:0051260|GO:2000772|GO:0045926|GO:0000957|GO:0043631|GO:0000958|GO:0006402|GO:0006401|GO:0071850|GO:0071042|GO:0004654|GO:0034046|GO:0035198|GO:2000627|GO:0070584|GO:0000175|GO:0016020|GO:0045025|GO:0034599|GO:0061014	NM_033109	NA	Hs.388733
	A_23_P205348	2.4528	A	6.43064	P	0.0634673	TCL6	Homo sapiens T-cell leukemia/lymphoma 6 (non-protein coding) (TCL6), long non-coding RNA [NR_028288]	TGATGGATGATGAACCTGGCAAGTCACAGGACTATGGACTTGGCTGTATGTTGCATGTAT	96139562	chr14	96139503	+	FALSE	hs|14q32.13	ENST00000467865	27004	NR_028288	T-cell leukemia/lymphoma 6 (non-protein coding)	chr14:96139503-96139562	NA	NR_028288	THC2481759	Hs.510368
	A_23_P73264	7.97331	P	9.16987	P	0.436314	NA	Homo sapiens mRNA for hoxA7 protein. [AJ005814]	CAAAGCTGACTTACGTACTTTCCCCATCTTCCCAGGCATCTTGTACGTCGTTACATTTAT	244999811	chr1	244999752	+	FALSE	hs|1q44	NA	NA	AJ005814	NA	chr1:244999752-244999811	NA	NA	THC2482963	NA
	A_32_P141612	5.93648	P	7.21949	P	0.410937	ORC4	Homo sapiens origin recognition complex, subunit 4 (ORC4), transcript variant 2, mRNA [NM_002552]	GGTTTACAAAAGACAGACTGTCCCTATGCTTGTGCAGCTTACAATCTATTTAACTATTAG	148691827	chr2	148691768	-	FALSE	hs|2q22.3	ENST00000392857	5000	NM_002552	origin recognition complex, subunit 4	chr2:148691827-148691768	GO:0005515|GO:0000808|GO:0005730|GO:0005634|GO:0003688|GO:0015629|GO:0005524|GO:0006260|GO:0000082|GO:0005737|GO:0000166|GO:0006270|GO:0005654|GO:0005664|GO:0000278	NM_002552	THC2466190	Hs.558364
	A_23_P118113	6.17001	P	7.7077	P	0.344436	CAPN15	Homo sapiens calpain 15 (CAPN15), mRNA [NM_005632]	ACAGTAAGCGCGCGGTCAAGAAGTTCGTCAGCTGCGACGTCATGCTGGAGCCTGGCGAGT	602464	chr16	602405	+	FALSE	hs|16p13.3	ENST00000219611	6650	NM_005632	calpain 15	chr16:602405-602464	GO:0006355|GO:0005737|GO:0004198|GO:0003700|GO:0006508|GO:0008270|GO:0008233|GO:0008234	NM_005632	THC2611047	Hs.632219
	A_23_P416289	6.45261	P	7.50617	P	0.481779	DIXDC1	Homo sapiens DIX domain containing 1 (DIXDC1), transcript variant 1, mRNA [NM_001037954]	ACAGTTTGTCTTGAATGTCTGTCTCTTAAACCAGTTTTTACTTGTCAGTTTTCTCTCAGC	111891826	chr11	111891767	+	FALSE	hs|11q23.1	ENST00000440460	85458	NM_001037954	DIX domain containing 1	chr11:111891767-111891826	GO:0005515|GO:0043015|GO:0021695|GO:0021869|GO:0090263|GO:0019904|GO:0046330|GO:0003779|GO:0031435|GO:0005829|GO:0070507|GO:0043234|GO:0007049|GO:0045665|GO:0032956|GO:0021799|GO:0043025|GO:0043679|GO:0050772|GO:0016055|GO:0005925	NM_001037954	THC2517941	Hs.655626
	A_23_P166520	6.22091	P	7.55801	P	0.395817	NA	ALU1_HUMAN (P39188) Alu subfamily J sequence contamination warning entry, partial (18%) [THC2485398]	ATCTGAGCTGGAGCCCATCACCTCTGTTACTGCCCTTGAACACTCTTACAAAAGAAAGTT	43669941	chr22	43669882	-	FALSE	hs|22q13.2	NA	NA	NA	NA	chr22:043669941-043669882	NA	NA	THC2485398	NA
	A_32_P145515	7.49501	P	2.40971	A	33.9491	NA	NA	GGGTGAATAATTAGAAGTTGACTTTATGTCAAACCAGGTTTATAGAATTCAGATGTGTCC	111760678	chr7	111760619	-	FALSE	hs|7q31.1	NA	NA	NA	NA	chr7:111760678-111760619	NA	NA	NA	NA
	A_24_P501698	5.53887	P	7.00309	P	0.362431	EIF3H	eukaryotic translation initiation factor 3, subunit H [Source:HGNC Symbol;Acc:HGNC:3273] [ENST00000521861]	TTTGGAAGCTTGGAAATTGAGATGTAGTTGTCTAATGTTAACCTAATTAAGAGAGCTTGG	117654655	chr8	117654596	-	FALSE	hs|8q23.3	ENST00000521861	8667	NA	eukaryotic translation initiation factor 3, subunit H	chr8:117654655-117654596	GO:0005515|GO:0010467|GO:0005852|GO:0016282|GO:0033290|GO:0001731|GO:0003743|GO:0006412|GO:0006413|GO:0005829|GO:0016020|GO:0071541|GO:0006446|GO:0044267|GO:0070062	NA	THC2618142	NA
	A_24_P917402	5.65017	P	7.7046	P	0.240745	FLJ42627	Homo sapiens uncharacterized LOC645644 (FLJ42627), long non-coding RNA [NR_024492]	TTGGCAACTGTCAACAAAGCGACTACAGAACAGTTGTCAATGAGACACAGAAATACGAAG	2607237	chr16	2607178	-	FALSE	hs|16p13.3	NA	645644	NR_024492	uncharacterized LOC645644	chr16:2607237-2607178	NA	NR_024492	THC2516631	Hs.597810
	A_24_P359100	8.15087	P	3.21728	A	30.5604	LOC100130193	Homo sapiens cDNA FLJ38783 fis, clone LIVER2001191. [AK096102]	AACTATGAAACTTCGTAGGATGTCAACACTAAAATGAACCTTACCGATTATCTCATCTAG	19726335	chr1	19726276	-	FALSE	hs|1p36.13	NA	100130193	AK096102	uncharacterized LOC100130193	chr1:19726335-19726276	NA	NA	THC2485635	Hs.653211
	A_23_P37736	2.50123	A	6.32047	P	0.0708423	TNFRSF17	Homo sapiens tumor necrosis factor receptor superfamily, member 17 (TNFRSF17), mRNA [NM_001192]	GATCTCTTTAGGATGACTGTATTTTTCAGTTGCCGATACAGCTTTTTGTCCTCTAACTGT	12061827	chr16	12061768	+	FALSE	hs|16p13.13	ENST00000053243	608	NM_001192	tumor necrosis factor receptor superfamily, member 17	chr16:12061768-12061827	GO:0007165|GO:0005886|GO:0008283|GO:0007275|GO:0004872|GO:0016021|GO:0012505|GO:0002376	NM_001192	NP093457	Hs.2556
	A_23_P370162	5.32491	P	8.45556	P	0.114177	XRRA1	Homo sapiens X-ray radiation resistance associated 1 (XRRA1), transcript variant 1, mRNA [NM_182969]	AGTTGCCACCTTACTTAAAAGGCATTAAGGAGGCATTTACTCACAAAGGAGAGAGAGTAA	74552650	chr11	74552591	-	FALSE	hs|11q13.4	ENST00000531849	143570	NM_182969	X-ray radiation resistance associated 1	chr11:74552650-74552591	GO:0003674|GO:0005737|GO:0010165|GO:0005634	NM_182969	THC2607706	Hs.370145
	A_23_P46964	6.87757	P	8.60639	P	0.301699	HIF1AN	Homo sapiens hypoxia inducible factor 1, alpha subunit inhibitor (HIF1AN), mRNA [NM_017902]	CAGCTCATTCACTACCTGTGATCCACCTCAGGGCACGGGCAAACACATAGGCTTGCGTCT	102309193	chr10	102309134	+	FALSE	hs|10q24.31	ENST00000299163	55662	NM_017902	hypoxia inducible factor 1, alpha subunit inhibitor	chr10:102309134-102309193	GO:0031406|GO:0005515|GO:0048471|GO:2001214|GO:0036138|GO:0042265|GO:0042264|GO:0036139|GO:0005112|GO:0061418|GO:0005634|GO:0042803|GO:0005829|GO:0005737|GO:0036140|GO:0071532|GO:0045746|GO:0048037|GO:0005506|GO:0051059|GO:0071456|GO:0061428|GO:0006351|GO:0045663|GO:0019826|GO:0016706|GO:0008270|GO:0005654|GO:0055114	NM_017902	THC2488433	Hs.500788
	A_32_P66364	2.44788	A	6.73375	P	0.0512654	PPP1R1C	Homo sapiens protein phosphatase 1, regulatory (inhibitor) subunit 1C (PPP1R1C), transcript variant 3, mRNA [NM_001080545]	ACCCCACACTCATACAGTAGCTATGCACATCCTGGAAGTCTCCTTGACTGAACTTTAGAA	182982191	chr2	182982132	+	FALSE	hs|2q31.3	ENST00000479855	151242	NM_001080545	protein phosphatase 1, regulatory (inhibitor) subunit 1C	chr2:182982132-182982191	GO:0035556|GO:0007049|GO:0005737|GO:1900087|GO:0030307|GO:0004864|GO:0004865|GO:0006469|GO:0051301	NM_001080545	THC2535375	Hs.10941
	A_23_P204879	7.25934	P	6.23472	P	2.03442	CAB39L	Homo sapiens calcium binding protein 39-like (CAB39L), transcript variant 5, mRNA [NM_030925]	CGGATGATGAGCAGTTCGCTGACGAGAAGAACTACTTGATTAAACAGATCCGAGACTTGA	49885026	chr13	49884967	-	FALSE	hs|13q14.2	ENST00000410043	81617	NM_030925	calcium binding protein 39-like	chr13:49885026-49884967	GO:0008286|GO:0007050|GO:0070062|GO:0005829	NM_030925	THC2560628	Hs.87159
	A_23_P166453	7.60282	P	8.69126	P	0.47027	CDC42EP1	Homo sapiens CDC42 effector protein (Rho GTPase binding) 1 (CDC42EP1), mRNA [NM_152243]	ACCTTTGAATTTGCGGATGCTGAGGAGGATGATGAGGTCAAGGTGTGAGGGGCTGGGGCA	37964839	chr22	37964780	+	FALSE	hs|22q13.1	ENST00000249014	11135	NM_152243	CDC42 effector protein (Rho GTPase binding) 1	chr22:37964780-37964839	GO:0005515|GO:0005794|GO:0005886|GO:0008360|GO:0007266|GO:0015629|GO:0005100|GO:0005737|GO:0030838|GO:0032321|GO:0031274|GO:0017049|GO:0005925	NM_152243	THC2480016	Hs.225356
	A_23_P49052	7.35222	P	8.45107	P	0.466891	MGA	Homo sapiens MGA, MAX dimerization protein (MGA), transcript variant 1, mRNA [NM_001164273]	TATGCCAAAGTTGGCCCCTCTAGGTTTAAAAGTAGCTAATCCTTCCAGTGATGCAGATGG	42059294	chr15	42059235	+	FALSE	hs|15q15.1	ENST00000570161	23269	NM_001164273	MGA, MAX dimerization protein	chr15:42059235-42059294	GO:0005667|GO:0006355|GO:0005737|GO:0003700|GO:0071339|GO:0046983|GO:0005654|GO:0003677|GO:0006351	NM_001164273	THC2494369	Hs.187569
	A_23_P53697	2.40668	A	7.04727	P	0.0400906	KCNA6	Homo sapiens potassium channel, voltage gated shaker related subfamily A, member 6 (KCNA6), mRNA [NM_002235]	CAGCTCTAAATCTCGATCTTGCCATAACTTTACAGGGTAACTTGGGTCCACAGTCACTCT	4922445	chr12	4922386	+	FALSE	hs|12p13.32	ENST00000280684	3742	NM_002235	potassium channel, voltage gated shaker related subfamily A, member 6	chr12:4922386-4922445	GO:0005251|GO:0005886|GO:0005887|GO:0008076|GO:0005249|GO:0007268|GO:0051260|GO:0034765|GO:0034705|GO:0016021|GO:0006813|GO:0071805	NM_002235	THC2478121	Hs.306190
	A_23_P121851	5.46629	P	4.25441	A	2.3164	PCDHB15	Homo sapiens protocadherin beta 15 (PCDHB15), mRNA [NM_018935]	AATGATTTCAAGTTCTTGAAGCCTATATTCCCAAATATTGTAAGCCAGGACTCTAGGAGG	140627489	chr5	140627430	+	FALSE	hs|5q31.3	ENST00000231173	56121	NM_018935	protocadherin beta 15	chr5:140627430-140627489	GO:0005887|GO:0005509|GO:0007155|GO:0007156|GO:0007399	NM_018935	THC2475163	Hs.130757
	A_24_P944627	2.41804	A	4.66012	P	0.21138	NA	NA	AGGGTGGACAATATGATAATAGATATTGACCCTATGGTCATATAATCTGACCAATGTCCT	173329179	chr1	173329120	-	FALSE	hs|1q25.1	NA	NA	NA	NA	chr1:173329179-173329120	NA	NA	NA	NA
	A_32_P212471	7.97189	P	6.69016	P	2.4313	RIIAD1	Homo sapiens regulatory subunit of type II PKA R-subunit (RIIa) domain containing 1 (RIIAD1), mRNA [NM_001144956]	AGTGTGGGTTTCCAAGCTGCCTTGGGCTCTGTCTACTGTCGCAAAAGCTTTTAAAGATAT	151702057	chr1	151701998	+	FALSE	hs|1q21.3	ENST00000479191	284485	NM_001144956	regulatory subunit of type II PKA R-subunit (RIIa) domain containing 1	chr1:151701998-151702057	NA	NM_001144956	THC2480827	Hs.297967
	A_24_P3704	7.23482	P	8.28849	P	0.48174	GTF2H2B	Homo sapiens general transcription factor IIH, polypeptide 2B (pseudogene) (GTF2H2B), non-coding RNA [NR_033417]	GGCCTTCATTAGTTACCTTTTGAGAAGTTACTAGAACTCTCTATTAGAGACTTACCCTCC	69745707	chr5	69745648	+	FALSE	hs|5q13.2	ENST00000602697	653238	NR_033417	general transcription factor IIH, polypeptide 2B (pseudogene)	chr5:69745648-69745707	NA	NR_033417	THC2531460	Hs.607501
	A_24_P131589	8.94968	P	6.81121	P	4.40294	CD86	Homo sapiens CD86 molecule (CD86), transcript variant 2, mRNA [NM_006889]	GAGAGAGAGAGAAAAAAGAGAGATCTTGATCCACAGAAATACATGAAATGTCTGGTCTGT	121839305	chr3	121839246	+	FALSE	hs|3q13.33	ENST00000330540	942	NM_006889	CD86 molecule	chr3:121839246-121839305	GO:0005515|GO:0008284|GO:0005886|GO:0045404|GO:0031295|GO:0007267|GO:0001878|GO:0043231|GO:0042104|GO:0051607|GO:0006955|GO:0002309|GO:0007173|GO:0016032|GO:0004872|GO:0043011|GO:0034341|GO:0045630|GO:0070062|GO:0048011|GO:0043017|GO:0009986|GO:0048015|GO:0042493|GO:0007568|GO:0005102|GO:0002224|GO:0015026|GO:0045086|GO:0042113|GO:0071248|GO:0042110|GO:0071222|GO:0071345|GO:0008543|GO:0045087|GO:…	NM_006889	THC2471177	Hs.171182
	A_32_P157208	2.41828	A	6.64239	P	0.0535077	PGM5P3-AS1	Homo sapiens PGM5P3 antisense RNA 1 (PGM5P3-AS1), transcript variant 1, long non-coding RNA [NR_121188]	TTTTTCTGTGAAGTCAAGAAAGTGGTTACAATGGTACTTTCAGCCTGTCCGAATTATGTA	75002	chr9	74943	+	FALSE	hs|9p24.3	ENST00000620326	101929127	NR_121188	PGM5P3 antisense RNA 1	chr9:74943-75002	NA	NR_121188	THC2522716	Hs.552819
	A_24_P160927	4.73618	A	7.08509	P	0.196294	NA	zinc finger protein 962, pseudogene [Source:HGNC Symbol;Acc:HGNC:39250] [ENST00000443465]	AAGAAAATTCATGCTGGAGAGAAACCATACAATTGTGAAAAATGTGGCAAAGCGTTTTAC	19042839	chr13	19042780	-	FALSE	hs|13q11	ENST00000443465	NA	NA	NA	chr13:19042839-19042780	NA	NA	THC2597064	NA
	A_24_P854492	6.29654	P	2.92456	A	10.353	MIAT	Homo sapiens myocardial infarction associated transcript (non-protein coding) (MIAT), transcript variant 1, long non-coding RNA [NR_003491]	CAACAAAGGAGCGTCACTTGGATTTTTGTTTTCATCCATGAATGTAGCTGCTTCTGTGTA	27072401	chr22	27072342	+	FALSE	hs|22q12.1	ENST00000613780	440823	NR_003491	myocardial infarction associated transcript (non-protein coding)	chr22:27072342-27072401	NA	NR_003491	THC2574058	Hs.517502
	A_32_P98136	5.00717	P	3.47644	A	2.88933	KIAA1107	Homo sapiens KIAA1107, mRNA (cDNA clone IMAGE:5259498), partial cds. [BC037317]	AAATCGGAAGAATAAGGAGGTCTTTAAAGTTGTACTTTTTCGTTTGTTTGTCCTTGCTTG	92648971	chr1	92648912	+	FALSE	hs|1p22.1	NA	23285	BC037317	KIAA1107	chr1:92648912-92648971	NA	NA	THC2601920	Hs.21554
	A_24_P760945	7.72069	P	8.76466	P	0.484989	NA	NA	GAATTCACGGCACACCTAAACCTTATTTTGGTCTCAAGAGAAATACTACTACCAGCAATT	43767885	chr19	43767826	-	FALSE	hs|19q13.31	NA	NA	NA	NA	chr19:043767885-043767826	NA	NA	THC2659853	NA
	A_32_P167761	2.43832	A	4.65303	P	0.215429	NA	NA	CAGTAGCATCATGTACTTGTACTATAGGTAAGAGCTTAAAATGAACATCATCAATCATGG	80578014	chr8	80577955	-	FALSE	hs|8q21.13	NA	NA	NA	NA	chr8:080578014-080577955	NA	NA	THC2583686	NA
	A_24_P170439	5.76423	P	2.48492	A	9.70889	TREML3P	Homo sapiens triggering receptor expressed on myeloid cells-like 3, pseudogene (TREML3P), non-coding RNA [NR_027256]	GAGGACTCGGGATCCTACTGGTGTGAAATCTACAACACTTCCAAAAACATCATCACTGTT	41185481	chr6	41185422	-	FALSE	hs|6p21.1	ENST00000457327	340206	NR_027256	triggering receptor expressed on myeloid cells-like 3, pseudogene	chr6:41185481-41185422	NA	NR_027256	THC2632406	Hs.93698
	A_23_P156289	10.8247	P	9.20919	P	3.06409	OSMR	Homo sapiens oncostatin M receptor (OSMR), transcript variant 1, mRNA [NM_003999]	AGACAAGGACAGTCTCCCAACAAACCCAGTAGAGGCACCACACTGTTCAGAGTATAAAAT	38933446	chr5	38933387	+	FALSE	hs|5p13.1	ENST00000274276	9180	NM_003999	oncostatin M receptor	chr5:38933387-38933446	GO:0008284|GO:0019838|GO:0002675|GO:0004924|GO:0005900|GO:0034097|GO:0038165	NM_003999	THC2463962	Hs.120658
	A_24_P828764	2.9601	A	5.94474	P	0.126338	NA	NA	TTTCTTTAAATCTAACACCAGTTTACTAGAAGAACATTCATTTAAATAGGAAAGCAATTT	170077044	chr3	170076985	-	FALSE	hs|3q26.2	NA	NA	NA	NA	chr3:170077044-170076985	NA	NA	THC2748522	NA
	A_23_P45180	3.64165	A	6.03214	P	0.190717	GYPA	Homo sapiens glycophorin A (MNS blood group) (GYPA), mRNA [NM_002099]	ACCTGCCTAAGTTGTACAATTTCAGAATGCAATTTTCATTATAATGAGTTCCAGTGACTC	145032443	chr4	145032384	-	FALSE	hs|4q31.21	ENST00000510771	2993	NM_002099	glycophorin A (MNS blood group)	chr4:145032443-145032384	GO:0047484|GO:0016020|GO:0005886|GO:0005887|GO:0001618|GO:0016032|GO:0009615|GO:0007016|GO:0042803|GO:0009897|GO:0070062|GO:0042802	NM_002099	NP1159483	Hs.434973
	A_24_P294982	8.19095	P	9.2222	P	0.489286	VTA1	Homo sapiens vesicle (multivesicular body) trafficking 1 (VTA1), transcript variant 1, mRNA [NM_016485]	CAGGATGACCTTTAGTGTTACATGATGTTCAGCAAATTTTAATTCAAACCTTGATATGCC	142541461	chr6	142541402	+	FALSE	hs|6q24.1	ENST00000620996	51534	NM_016485	vesicle (multivesicular body) trafficking 1	chr6:142541402-142541461	GO:0005515|GO:0016197|GO:0019058|GO:0061024|GO:0016032|GO:0015031|GO:0010008|GO:0070062|GO:0005829	NM_016485	THC2469361	Hs.431367
	A_24_P4334	6.55987	P	5.40663	P	2.22413	RNF38	Homo sapiens ring finger protein 38 (RNF38), transcript variant 2, mRNA [NM_194328]	GGACTGACTAAAGCAGATATTGAACAACTTCCTTCTTATCGGTTCAATCCTAACAACCAC	36344905	chr9	36344846	-	FALSE	hs|9p13.2	ENST00000357058	152006	NM_194328	ring finger protein 38	chr9:36344905-36344846	GO:0004842|GO:0016567|GO:0016874|GO:0036126|GO:0008270|GO:0005654|GO:0005634|GO:0008584	NM_194328	NP863281	Hs.333503
	A_24_P314962	6.08728	P	2.48698	A	12.1282	FLJ44715	Homo sapiens cDNA FLJ44715 fis, clone BRACE3021430. [AK126671]	GGCCGTGGCTCAGCAAGAAGTTGTTGAGGGGCGACTCCTCGTGGAGGAGCGCCCAGCTCT	75532569	chr10	75532510	-	FALSE	hs|10q22.2	NA	386671	AK126671	uncharacterized LOC386671	chr10:75532569-75532510	NA	NA	NA	Hs.81964
	A_32_P82462	5.20698	P	7.51734	P	0.20161	MIR31HG	Homo sapiens MIR31 host gene (non-protein coding) (MIR31HG), long non-coding RNA [NR_027054]	CATTGAGAAATCAGGATGCTTTTGGCCTGGTTGAGCTGAGGTCTTCATAGAACCTTGGAT	21455485	chr9	21455426	-	FALSE	hs|9p21.3	NA	554202	NR_027054	MIR31 host gene (non-protein coding)	chr9:21455485-21455426	NA	NR_027054	THC2606413	Hs.458096
	A_24_P333857	2.56234	A	6.70294	P	0.0566963	SGIP1	Homo sapiens SH3-domain GRB2-like (endophilin) interacting protein 1 (SGIP1), mRNA [NM_032291]	CTCTGAATAGATGATCTTACTCATCCAGTATGGGGGAATGATACCTCACGTCTTCCTCTT	67209764	chr1	67209705	+	FALSE	hs|1p31.3	ENST00000237247	84251	NM_032291	SH3-domain GRB2-like (endophilin) interacting protein 1	chr1:67209705-67209764	GO:0005515|GO:0008017|GO:0017124|GO:0005886|GO:0030122|GO:0097320|GO:0030136|GO:0002021|GO:0006897|GO:2000253|GO:0005737|GO:0005905|GO:0005543|GO:0048260|GO:2000507	NM_032291	THC2485914	Hs.132121
	A_32_P70927	6.00884	P	3.65195	A	5.12265	PAGE2	Homo sapiens P antigen family, member 2 (prostate associated) (PAGE2), mRNA [NM_207339]	TGCTTTTCAAGGGCCTGACATGGAAGCTTTTCAACAGGAACTGGCTCTGCTTAAGATAGA	55117813	chrX	55117033	+	FALSE	hs|Xp11.21	ENST00000374968	203569	NM_207339	P antigen family, member 2 (prostate associated)	chrX:55117033-55117813	NA	NM_207339	NA	Hs.662489
	A_24_P298877	11.378	P	12.4677	P	0.469874	C1orf174	Homo sapiens chromosome 1 open reading frame 174 (C1orf174), mRNA [NM_207356]	AATGAGAGGGATCTTTGTAAAGACAGCTCTTCACTTCAGCTCAGTAGCTTTGGTCATAGG	3805912	chr1	3805853	-	FALSE	hs|1p36.32	ENST00000474140	339448	NM_207356	chromosome 1 open reading frame 174	chr1:3805912-3805853	GO:0005634	NM_207356	THC2605403	Hs.103939
	A_23_P394947	5.6821	P	2.52454	A	8.9232	CLDN2	Homo sapiens claudin 2 (CLDN2), transcript variant 1, mRNA [NM_020384]	CCTGACAGCATGAAATTTGAGATTGGAGAGGCTCTTTACTTGGGCATTATTTCTTCCCTG	106171974	chrX	106171915	+	FALSE	hs|Xq22.3	ENST00000541806	9075	NM_020384	claudin 2	chrX:106171915-106171974	GO:0016338|GO:0005886|GO:0005198|GO:0016021|GO:0005923|GO:0070062|GO:0042802	NM_020384	THC2489175	Hs.522746
	A_32_P16625	6.41199	P	7.59622	P	0.440059	NA	NA	TGGATGACCGCAGTTTCTAGAATCTGGTTGACATTTTCAATAATTCAGTGCTAACAACAA	4961682	chr19	4961623	-	FALSE	hs|19p13.3	NA	NA	NA	NA	chr19:004961682-004961623	NA	NA	NA	NA
	A_32_P96124	2.51148	A	6.42959	P	0.0661501	NA	NA	ACTGGGGATCCTCAGTGGTTAGGACATCGCTGGCATCCACATACCAGGAAGAACGCCTCT	105180776	chr14	105180717	-	FALSE	hs|14q32.33	NA	NA	NA	NA	chr14:105180776-105180717	NA	NA	NA	NA
	A_32_P437004	2.54185	A	6.61901	P	0.0592451	XG	Homo sapiens Xg blood group (XG), transcript variant 1, mRNA [NM_175569]	CATCATTTGTGCAGTTTGAAGATAGTCCATATTTCCTATTTCAGTATTAGGTCCTGCAAC	2733714	chrX	2733655	+	FALSE	hs|Xp22.33	ENST00000381174	7499	NM_175569	Xg blood group	chrX:2733655-2733714	GO:0008150|GO:0003674|GO:0005887	NM_175569	THC2475444	Hs.179675
	A_32_P94851	2.55814	A	6.60401	P	0.0605444	NA	NA	ATTCTCACTAGTACAGGAATAAAACTGCAGTTTGTTGAAGGAGAGTGCTCTGTCTTCTAT	70909688	chr12	70909629	-	FALSE	hs|12q15	NA	NA	NA	NA	chr12:070909688-070909629	NA	NA	THC2672303	NA
	A_23_P99642	7.25862	P	9.8996	P	0.160319	SLC7A7	Homo sapiens solute carrier family 7 (amino acid transporter light chain, y+L system), member 7 (SLC7A7), transcript variant 3, mRNA [NM_001126106]	GTAATTTATTTGTTTTGCTACATACTGTTCCAGACTTTTAAAGGGGACAATGAAGGTGAC	23242663	chr14	23242604	-	FALSE	hs|14q11.2	ENST00000554061	9056	NM_001126106	solute carrier family 7 (amino acid transporter light chain, y+L system), member 7	chr14:23242663-23242604	GO:0006520|GO:0005886|GO:0006865|GO:0050900|GO:0003333|GO:0055085|GO:0016323|GO:0006461|GO:0015171|GO:0005887|GO:0007596|GO:0006810|GO:0006811	NM_001126106	THC2468229	Hs.513147
	A_24_P786388	6.14533	P	2.52119	A	12.3304	CATSPER4	Homo sapiens cation channel, sperm associated 4 (CATSPER4), mRNA [NM_198137]	ATCGTCTTTATCTTGCTCTTGCGGTTCTTCATTAATGAAATCAATATTCCCTCCATCAAC	26524263	chr1	26524204	+	FALSE	hs|1p36.11	ENST00000611853	378807	NM_198137	cation channel, sperm associated 4	chr1:26524204-26524263	GO:0035036|GO:0086010|GO:0001669|GO:0005245|GO:0005886|GO:0036128|GO:0097228|GO:0007275|GO:0030317|GO:0007338|GO:0070509|GO:0070588|GO:0034765|GO:0005227|GO:0006814|GO:0048240|GO:0032504	NM_198137	THC2602406	Hs.123532
	A_23_P412603	6.20279	P	8.04481	P	0.278932	PROKR2	Homo sapiens prokineticin receptor 2 (PROKR2), mRNA [NM_144773]	CTTCCTGATCGCCTTGGTCTGGATGGTGTCCATTCTCATTGCCATCCCATCGGCTTACTT	5283328	chr20	5283269	-	FALSE	hs|20p12.3	ENST00000217270	128674	NM_144773	prokineticin receptor 2	chr20:5283328-5283269	GO:0004983|GO:0005886|GO:0007218|GO:0007623|GO:0016021	NM_144773	THC2482644	Hs.375029
	A_23_P210577	2.55871	A	6.47216	P	0.0663642	FAM65C	Homo sapiens family with sequence similarity 65, member C (FAM65C), transcript variant 1, mRNA [NM_080829]	AAACCACACTGTCGTTCGGTGAAAAAGGACGGTTAGCTTTTGAGAAGATGGACAAGCTCT	49204356	chr20	49203828	-	FALSE	hs|20q13.13	ENST00000045083	140876	NM_080829	family with sequence similarity 65, member C	chr20:49204356-49203828	NA	NM_080829	THC2611405	Hs.372578
	A_23_P18223	5.09829	P	8.20098	P	0.116412	ITIH1	Homo sapiens inter-alpha-trypsin inhibitor heavy chain 1 (ITIH1), transcript variant 1, mRNA [NM_002215]	ACTCATCGATGGTGCCTACACTGATTATATCGTCCCCGACATCTTCTGAGCCCTCTGGCC	52825938	chr3	52825879	+	FALSE	hs|3p21.1	ENST00000494705	3697	NM_002215	inter-alpha-trypsin inhibitor heavy chain 1	chr3:52825879-52825938	GO:0010951|GO:0004867|GO:0005509|GO:0030212|GO:0072562|GO:0005576|GO:0070062	NM_002215	NP1201659	Hs.420257
	A_24_P336137	6.05527	P	4.98301	P	2.10273	C22orf23	Homo sapiens chromosome 22 open reading frame 23 (C22orf23), transcript variant 1, mRNA [NM_032561]	GGAAGACATTGACCACAGAAGGAGTGAGGAACTTAGGAAGGGTCTTGCCACCACTTAATC	38340239	chr22	38340180	-	FALSE	hs|22q13.1	ENST00000403026	84645	NM_032561	chromosome 22 open reading frame 23	chr22:38340239-38340180	GO:0008150|GO:0003674|GO:0005575	NM_032561	THC2474037	Hs.517612
	A_24_P569907	5.27838	P	6.52103	P	0.422596	ELP2	elongator acetyltransferase complex subunit 2 [Source:HGNC Symbol;Acc:HGNC:18248] [ENST00000358232]	CAATGAACGCTGGTCATTGATATGTATACTGACATGTTTAAGGGAAGTTACTGTGGTCTG	33757070	chr18	33757011	+	FALSE	hs|18q12.2	ENST00000358232	55250	AK095780	elongator acetyltransferase complex subunit 2	chr18:33757011-33757070	GO:0033588|GO:0006368|GO:0005737|GO:0019901|GO:0006357|GO:0000123|GO:0006325|GO:0000993|GO:0046425|GO:0008023	NA	THC2669300	Hs.606040
	A_24_P330112	3.91122	A	5.16059	P	0.420634	MAGOHB	Homo sapiens mago-nashi homolog B (Drosophila) (MAGOHB), transcript variant 1, mRNA [NM_018048]	CATTATGCAAGTACGCTATCATCTTCAGGTCTTTTGTATGTAAAATGTTTCTGTTCCAGT	10757368	chr12	10757309	-	FALSE	hs|12p13.2	ENST00000320756	55110	NM_018048	mago-nashi homolog B (Drosophila)	chr12:10757368-10757309	GO:0008380|GO:0006397|GO:0051028|GO:0071013|GO:0035145	NM_018048	THC2463598	Hs.104650
	A_24_P699733	3.655	A	4.6939	P	0.486698	NA	Homo sapiens cDNA FLJ11683 fis, clone HEMBA1004900. [AK021745]	AGGAGACCTCTTTCAGTTCAAAAATCTGGTATTTATTTCCCAACTTGTTAAAACAACCAC	48590045	chr8	48589986	+	FALSE	hs|8q11.21	NA	NA	AK021745	NA	chr8:48589986-48590045	NA	NA	THC2497314	Hs.656329
	A_24_P915000	4.77244	A	7.68229	P	0.13306	NA	NA	AGATTAAACCAGAATTGGGATACTGGGCTTGTGCTTCTGCTTCTGAAGAGCAGAAAAAGT	17599933	chr20	17599874	+	FALSE	hs|20p12.1	NA	NA	NA	NA	chr20:017599874-017599933	NA	NA	NA	NA
	A_32_P91468	3.16403	A	6.76378	P	0.0824836	RFESD	Rieske (Fe-S) domain containing [Source:HGNC Symbol;Acc:HGNC:29587] [ENST00000508206]	GAAGTAGAGTGGTGAAAAATGACAGACGGTGATGGAGTAAGAAAATCTCACCCTGCAGCA	95020371	chr5	95020312	+	FALSE	hs|5q15	ENST00000508206	317671	BX104057	Rieske (Fe-S) domain containing	chr5:95020312-95020371	GO:0051537|GO:0016491|GO:0046872|GO:0055114	NA	THC2701547	Hs.570999
	A_24_P122940	4.65521	A	5.71748	P	0.47888	PTPN4	Homo sapiens protein tyrosine phosphatase, non-receptor type 4 (megakaryocyte) (PTPN4), mRNA [NM_002830]	GGCAGAGTAAACAGCCTAAGAAATGATTTCCTTTCTACAGTCTGCTAGGAGAAAGAGGTG	120737685	chr2	120737626	+	FALSE	hs|2q14.2	ENST00000263708	5775	NM_002830	protein tyrosine phosphatase, non-receptor type 4 (megakaryocyte)	chr2:120737626-120737685	GO:0008092|GO:0005515|GO:0005737|GO:0006470|GO:0009898|GO:0005856|GO:0035335|GO:0004726	NM_002830	THC2537289	Hs.469809
	A_32_P43320	6.6471	P	5.35184	P	2.45421	PACERR	Homo sapiens PTGS2 antisense NFKB1 complex-mediated expression regulator RNA (PACERR), long non-coding RNA [NR_125801]	GTGGAATGAAATAGCTACCTTCAGTGTACATAGCTGTAATTTATCTTTGTAGCTAAGTTG	186650256	chr1	186650197	+	FALSE	hs|1q31.1	ENST00000608917	103752588	NR_125801	PTGS2 antisense NFKB1 complex-mediated expression regulator RNA	chr1:186650197-186650256	NA	NR_125801	THC2668567	Hs.441636
	A_23_P121013	2.39506	A	6.67979	P	0.0513062	FBXO40	Homo sapiens F-box protein 40 (FBXO40), mRNA [NM_016298]	TCTTGGAGAGGAAGACATGTGAACATAACGGTTCCCTGAAATTGCTCCTACCCATCCATA	121346842	chr3	121346783	+	FALSE	hs|3q13.33	ENST00000338040	51725	NM_016298	F-box protein 40	chr3:121346783-121346842	GO:0042692|GO:0003674|GO:0005737|GO:0004842|GO:0016567|GO:0008270	NM_016298	THC2477908	Hs.272564
	A_24_P231132	12.1188	P	11.0413	P	2.11035	ACVR2B	Homo sapiens activin A receptor, type IIB (ACVR2B), mRNA [NM_001106]	CTGTCACCAATGTGGACCTGCCCCCTAAAGAGTCAAGCATCTAAGCCCAGGACATGAGTG	38524839	chr3	38524780	+	FALSE	hs|3p22.2	ENST00000465020	93	NM_001106	activin A receptor, type IIB	chr3:38524780-38524839	GO:0005515|GO:0007368|GO:0005886|GO:0030324|GO:0061298|GO:0048705|GO:0009791|GO:0009952|GO:0060836|GO:0046872|GO:0016362|GO:0032147|GO:0007507|GO:0001946|GO:0005737|GO:0004702|GO:0019838|GO:0048185|GO:0035265|GO:0060021|GO:0042475|GO:0005024|GO:0007178|GO:0023014|GO:0006355|GO:0030501|GO:0001822|GO:0060841|GO:0060840|GO:0032927|GO:0030509|GO:0032924|GO:0005524|GO:0001702|GO:0009749|GO:0045669|GO:…	NM_001106	THC2691748	Hs.174273
	A_32_P216734	5.21736	P	3.84513	A	2.58872	SPDYE3	Homo sapiens speedy/RINGO cell cycle regulator family member E3 (SPDYE3), mRNA [NM_001004351]	ATCAGGAAGGAGGAGAGGAACCATTTGTGCAGATCATCTAGAAGAACCTGGACCATTCTT	99918637	chr7	99918578	+	FALSE	hs|7q22.1	ENST00000333385	441272	NM_001004351	speedy/RINGO cell cycle regulator family member E3	chr7:99918578-99918637	NA	NM_001004351	THC2472346	Hs.703626
	A_32_P67610	6.43486	P	7.45722	P	0.492311	FBXL4	F-box and leucine-rich repeat protein 4 [Source:HGNC Symbol;Acc:HGNC:13601] [ENST00000369244]	CTCAAGATCTTTGCCTGTAAGCTTGAATATTTGGCTTAAATTTTGTGCATATGAATACTG	99316806	chr6	99316747	-	FALSE	hs|6q16.1	ENST00000369244	26235	AK055220	F-box and leucine-rich repeat protein 4	chr6:99316806-99316747	GO:0006511|GO:0005758|GO:0000151|GO:0005654	NA	THC2494898	Hs.714504
	A_23_P397937	2.45684	A	6.7544	P	0.0508519	SAMD3	Homo sapiens sterile alpha motif domain containing 3 (SAMD3), transcript variant 3, mRNA [NM_001258275]	CATTACAGTGGACGAAGTCCTATGTTTTACCAGAGTTTCCCTATGATGTCAAATGCATGT	130505733	chr6	130505674	-	FALSE	hs|6q23.1	ENST00000531544	154075	NM_001258275	sterile alpha motif domain containing 3	chr6:130505733-130505674	GO:0005515	NM_001258275	THC2781462	Hs.440508
	A_23_P162660	3.69507	A	4.96036	P	0.416017	GPD1	Homo sapiens glycerol-3-phosphate dehydrogenase 1 (soluble) (GPD1), transcript variant 1, mRNA [NM_005276]	TTGGAGAGCTGTGGTGTTGCTGACCTGATCACTACCTGCTATGGAGGGCGGAACCGGAAA	50501553	chr12	50501494	+	FALSE	hs|12q13.12	ENST00000301149	2819	NM_005276	glycerol-3-phosphate dehydrogenase 1 (soluble)	chr12:50501494-50501553	GO:0009331|GO:0004368|GO:0006094|GO:0004367|GO:0044281|GO:0042803|GO:0046168|GO:0005829|GO:0005739|GO:0006127|GO:0051287|GO:0071356|GO:0006116|GO:0019432|GO:0071320|GO:0045821|GO:0006644|GO:0006654|GO:0044255|GO:0070062|GO:0046474	NM_005276	THC2709775	Hs.524418
	A_32_P62026	3.41908	A	5.54839	P	0.228566	NA	NA	TCTACCGTCAGAGAGTATTACCCTATTATTGTTCTCTTTAAATACAGGGTAATATTTGGC	17645077	chr21	17645018	+	FALSE	hs|21q21.1	NA	NA	NA	NA	chr21:017645018-017645077	NA	NA	THC2733296	NA
	A_24_P915591	5.21974	P	3.85706	A	2.57163	COL4A6	collagen, type IV, alpha 6 [Source:HGNC Symbol;Acc:HGNC:2208] [ENST00000461897]	TGCTTAACTTCCTTTATGGAGTAAGTCGATGTTTTTCCTTCCTATTGGAATATACACTGG	107511412	chrX	107511353	-	FALSE	hs|Xq22.3	ENST00000461897	1288	BC005305	collagen, type IV, alpha 6	chrX:107511412-107511353	GO:0022617|GO:0030198|GO:0030574|GO:0005587|GO:0005788|GO:0005576|GO:0007155|GO:0005201	NA	THC2480759	Hs.145586
	A_23_P11103	2.45927	A	5.71861	P	0.104433	BMP15	Homo sapiens bone morphogenetic protein 15 (BMP15), mRNA [NM_005448]	TACGCGATGGTCTCAATTCCCCCAATCACGCCATTATTCAGAACCTTATCAATCAGTTGG	50659470	chrX	50659411	+	FALSE	hs|Xp11.22	ENST00000252677	9210	NM_005448	bone morphogenetic protein 15	chrX:50659411-50659470	GO:0010862|GO:0042981|GO:0007292|GO:0030509|GO:0060395|GO:0005125|GO:0005160|GO:0005615|GO:0060016|GO:0001541|GO:0005737|GO:0043408|GO:0048468|GO:0045893|GO:0008083	NM_005448	THC2602522	Hs.532692
	A_23_P115482	12.9904	P	14.0665	P	0.474331	UBE2T	Homo sapiens ubiquitin-conjugating enzyme E2T (UBE2T), mRNA [NM_014176]	TAGGGGACTTGTCCTGGTTCATCTTAGTTAATGTGTTCTTTGCCAAGGTGATCTAAGTTG	202300965	chr1	202300906	-	FALSE	hs|1q32.1	ENST00000367274	29089	NM_014176	ubiquitin-conjugating enzyme E2T	chr1:202300965-202300906	GO:0035519|GO:0085020|GO:0004842|GO:0006513|GO:0016874|GO:0005634|GO:0044314|GO:0005524|GO:0006974|GO:0051865|GO:0070534|GO:0005737|GO:0006281|GO:0070979|GO:0019787|GO:0003682|GO:0005654|GO:0070936|GO:0031625	NM_014176	THC2613200	Hs.5199
	A_32_P738061	2.49002	A	5.76888	P	0.10303	LOC642696	PREDICTED: Homo sapiens hCG1983896 (FLJ32790), misc_RNA [XR_111642]	TAGCCTAGAGACACAAGCAAAGCCAGAACGAGACAGGGCAGTGCTCATACCCCCCAAAGG	12181916	chr16	12181857	-	FALSE	hs|16p13.13	NA	642696	XR_111642	uncharacterized LOC642696	chr16:12181916-12181857	NA	XR_111642	THC2484346	Hs.617179
	A_32_P110699	7.451	P	3.39757	A	16.6037	NA	NA	ATGGGCTCAGAAATAAGCAACAATAAAAATCAAGTCCTTGCATATAAATGATACGCCATG	49652702	chrX	49652643	+	FALSE	hs|Xp11.23	NA	NA	NA	NA	chrX:049652643-049652702	NA	NA	THC2652013	NA
	A_23_P79587	13.9492	P	15.3113	P	0.389012	ALPP	alkaline phosphatase, placental [Source:HGNC Symbol;Acc:HGNC:439] [ENST00000485563]	AAGGTCCCTCCCCAGACATCTGGACACTGGGCATAGATTTCTCAAGAAGGAAGACTCCCC	233247257	chr2	233247198	+	FALSE	hs|2q37.1	ENST00000485563	250	AK075432	alkaline phosphatase, placental	chr2:233247198-233247257	GO:0000287|GO:0009986|GO:0005886|GO:0004035|GO:0016311|GO:0008270|GO:0031225|GO:0016021	NA	THC2470635	Hs.284255
	A_23_P382045	7.32001	P	8.52564	P	0.43358	TULP4	Homo sapiens tubby like protein 4 (TULP4), transcript variant 1, mRNA [NM_020245]	CTTACGTATTTTGTGTATTAGATTGTGCAGGAGATATTCTAGAAGGCATTAATGGTTTGC	158932721	chr6	158932662	+	FALSE	hs|6q25.3	ENST00000367097	56995	NM_020245	tubby like protein 4	chr6:158932662-158932721	GO:0035556|GO:0006355|GO:0005737|GO:0016567|GO:0003700|GO:0007584	NM_020245	THC2630709	Hs.486993
	A_24_P166613	11.8223	P	13.1859	P	0.388595	EPDR1	Homo sapiens ependymin related 1 (EPDR1), transcript variant 1, mRNA [NM_017549]	TCTAGATGCTTCTACTGTTATGTTTTATCTGCCCATTTATCTTTCTTAGTTACCAGGAGA	37991353	chr7	37991294	+	FALSE	hs|7p14.1	ENST00000199448	54749	NM_017549	ependymin related 1	chr7:37991294-37991353	GO:0007160|GO:0005509|GO:0005764|GO:0070062	NM_017549	THC2468211	Hs.563491
	A_23_P344531	8.17454	P	9.22306	P	0.483464	SYNPO	Homo sapiens synaptopodin (SYNPO), transcript variant 1, mRNA [NM_007286]	TCCTGCTGCTGTGAAGATGAGAAGGTGCTCTTACTCAGTTAATGATGAGTGACTATATTT	150038455	chr5	150038396	+	FALSE	hs|5q33.1	ENST00000307662	11346	NM_007286	synaptopodin	chr5:150038396-150038455	GO:0005515|GO:0005737|GO:0001725|GO:0043197|GO:0045211|GO:0032233|GO:0051492|GO:0043204|GO:0014069|GO:0003779|GO:0005923|GO:0015629	NM_007286	THC2601893	Hs.435228
	A_32_P170564	2.48532	A	5.46279	P	0.126968	LOC100506122	Homo sapiens uncharacterized LOC100506122 (LOC100506122), long non-coding RNA [NR_038838]	TGCTATGATGTTTCTCTCTTATATGTAACCAAGAAATTTCCCATGCTGTCACTAAGAATC	171976541	chr4	171961962	+	FALSE	hs|4q34.1	ENST00000505329	100506122	NR_038838	uncharacterized LOC100506122	chr4:171961962-171976541	NA	NR_038838	THC2610499	Hs.434205
	A_24_P173754	5.01176	P	3.70382	A	2.47587	C1orf21	Homo sapiens chromosome 1 open reading frame 21 (C1orf21), mRNA [NM_030806]	AAAGCCAACAAGAATTCTTCAGAATGCTGGATGAAAAAATTGAAAAGGGTCGGGATTACT	184588664	chr1	184567549	+	FALSE	hs|1q25.3	ENST00000367514	81563	NM_030806	chromosome 1 open reading frame 21	chr1:184567549-184588664	NA	NM_030806	THC2731250	Hs.744936
	A_24_P218765	6.27289	P	7.34992	P	0.474003	RPS3	Homo sapiens ribosomal protein S3 (RPS3), transcript variant 3, mRNA [NM_001260506]	GGTAAGGGCTTAATATTTGAGGTAATTATGTAGGGCGTACACTGACAAGTATCTGACCCC	75117666	chr11	75117607	+	FALSE	hs|11q13.4	ENST00000531188	6188	NM_001260506	ribosomal protein S3	chr11:75117607-75117666	GO:0005515|GO:0003906|GO:0010467|GO:2001235|GO:0045738|GO:0019058|GO:0005743|GO:0005634|GO:0003729|GO:0006412|GO:0006413|GO:0071159|GO:0005829|GO:0006414|GO:0005737|GO:0051092|GO:0002181|GO:0000184|GO:0008534|GO:0016032|GO:0051018|GO:0070062|GO:0003735|GO:0051536|GO:0051059|GO:0019901|GO:0019083|GO:0006614|GO:0005819|GO:0005730|GO:0006915|GO:0032587|GO:0006415|GO:0006351|GO:0006417|GO:0006974|GO:…	NM_001260506	THC2500271	Hs.546286
	A_24_P235305	5.54256	P	6.56006	P	0.493973	ZNF706	Homo sapiens zinc finger protein 706 (ZNF706), transcript variant 1, mRNA [NM_001042510]	ACTATATCTCAGTGATAGGGAAATAGCTGCATTGATCTTACATGAGCATAATCATCCTTA	102209672	chr8	102209613	-	FALSE	hs|8q22.3	ENST00000311212	51123	NM_001042510	zinc finger protein 706	chr8:102209672-102209613	GO:0046872	NM_001042510	THC2468222	Hs.374485
	A_24_P913819	7.17429	P	3.10662	A	16.7683	C1orf168	Homo sapiens chromosome 1 open reading frame 168 (C1orf168), mRNA [NM_001004303]	AGAGAGGCTTTTCAATGCAGAATTTGAAGAACCACATAATTACGAGGCAACAATTTCATA	57252853	chr1	57233558	-	FALSE	hs|1p32.2	ENST00000484327	199920	NM_001004303	chromosome 1 open reading frame 168	chr1:57252853-57233558	NA	NM_001004303	THC2479430	Hs.437655
	A_23_P122414	2.55668	A	5.04777	P	0.177872	GUCA1A	Homo sapiens guanylate cyclase activator 1A (retina) (GUCA1A), mRNA [NM_000409]	CCATTCGCGCCATTAACCCCTGCAGCGATACCACCATGACTGCAGAGGAGTTCACCGATA	42146600	chr6	42146541	+	FALSE	hs|6p21.1	ENST00000541991	2978	NM_000409	guanylate cyclase activator 1A (retina)	chr6:42146541-42146600	GO:0007165|GO:0001917|GO:0007603|GO:0005886|GO:0005509|GO:0031284|GO:0022400|GO:0007601|GO:0016056|GO:0008048	NM_000409	THC2614368	Hs.92858
	A_23_P131024	5.2776	P	2.41385	A	7.27907	ZBTB32	Homo sapiens zinc finger and BTB domain containing 32 (ZBTB32), mRNA [NM_014383]	AGGAGCGAAGGTTAACAGTAGGGGAGATTGTCGATCTCATCACCATAATAAAGAGTTTCC	36207925	chr19	36207866	+	FALSE	hs|19q13.12	ENST00000392197	27033	NM_014383	zinc finger and BTB domain containing 32	chr19:36207866-36207925	GO:0005515|GO:0030097|GO:0006366|GO:0003714|GO:0005634|GO:0000122|GO:0000228|GO:0001817|GO:0003677|GO:0006281|GO:0042098|GO:0005654|GO:0008270	NM_014383	THC2760977	Hs.99430
	A_23_P377291	5.17535	P	3.91122	A	2.40181	TGFA	Homo sapiens transforming growth factor, alpha (TGFA), transcript variant 1, mRNA [NM_003236]	TTTTTTAAGCATCCTGACAGGAAATGTTTTCTTCTACATGGAAAGATAGACAGCAGCCAA	70675378	chr2	70675319	-	FALSE	hs|2p13.3	ENST00000295400	7039	NM_003236	transforming growth factor, alpha	chr2:70675378-70675319	GO:0050679|GO:0005515|GO:0048471|GO:0043066|GO:0005154|GO:0005886|GO:0009986|GO:0008283|GO:0045741|GO:0042493|GO:0045840|GO:0005634|GO:0031410|GO:0001525|GO:0005615|GO:0016323|GO:0000187|GO:0001948|GO:0007173|GO:0005887|GO:0042060|GO:0008083|GO:0060749	NM_003236	THC2630659	Hs.170009
	A_24_P69439	9.58105	P	10.6419	P	0.479349	SLC25A32	Homo sapiens solute carrier family 25 (mitochondrial folate carrier), member 32 (SLC25A32), transcript variant 1, mRNA [NM_030780]	AGCACCATTGTTTAAATACCGCCTATGTACTCCCAAATGAATAAAACATAATTCTTGTCC	104410937	chr8	104410878	-	FALSE	hs|8q22.3	ENST00000297578	81034	NM_030780	solute carrier family 25 (mitochondrial folate carrier), member 32	chr8:104410937-104410878	GO:0006766|GO:0015884|GO:0005743|GO:0006767|GO:0046655|GO:0044281|GO:0016021|GO:0008517|GO:0006839	NM_030780	THC2467509	Hs.607819
	A_24_P217520	7.22213	P	5.24578	P	3.93494	EREG	Homo sapiens epiregulin (EREG), mRNA [NM_001432]	AGGTGTGAAGTGGGTTATACTGGTGTCCGATGTGAACACTTCTTTTTAACCGTCCACCAA	75248419	chr4	75246853	+	FALSE	hs|4q13.3	ENST00000244869	2069	NM_001432	epiregulin	chr4:75246853-75248419	GO:0005515|GO:0005154|GO:0008284|GO:0008285|GO:0042700|GO:0019221|GO:0050680|GO:0007267|GO:0043434|GO:0048146|GO:0001819|GO:0001556|GO:0005615|GO:0009653|GO:0000187|GO:0007173|GO:0045860|GO:0009887|GO:0048160|GO:0042108|GO:0045410|GO:0048011|GO:0051151|GO:0048015|GO:0045741|GO:0045740|GO:0045840|GO:0005576|GO:0001525|GO:0048661|GO:0043616|GO:0045089|GO:0005887|GO:0008543|GO:0030216|GO:0045087|GO:…	NM_001432	THC2525088	Hs.115263
	A_23_P20328	5.30442	P	3.50364	A	3.48407	NA	HESC2_23_G02.g1_A035 NIH_MGC_258 Homo sapiens cDNA clone IMAGE:7468613 5', mRNA sequence [CX165016]	TCTGGAACCGGTCTCAGAATGGCCTGTATTAGAATATGCAAAGTCCACCCAAATTATATC	10968973	chr8	10968914	-	FALSE	hs|8p23.1	NA	NA	CX165016	NA	chr8:10968973-10968914	NA	NA	NA	Hs.125914
	A_23_P36439	4.62405	A	6.08828	P	0.362429	OR2AP1	Homo sapiens olfactory receptor, family 2, subfamily AP, member 1 (OR2AP1), mRNA [NM_001258285]	CCAACAGACTGAATCATTACTTCTGTGACTATGAGCCTCTTCTGGAACTCTCATGTTCAG	55968763	chr12	55968704	+	FALSE	hs|12q13.2	ENST00000321688	121129	NM_001258285	olfactory receptor, family 2, subfamily AP, member 1	chr12:55968704-55968763	GO:0050911|GO:0004984|GO:0007186|GO:0005886|GO:0004930|GO:0016021	NM_001258285	NP511460	Hs.742584
	A_23_P55706	13.1548	P	11.9717	P	2.27057	RELB	Homo sapiens v-rel avian reticuloendotheliosis viral oncogene homolog B (RELB), mRNA [NM_006509]	CAGACTTGAAGGTGGGGGGTAGGTTGGTTGTTCAGAGTCTTCCCAATAAAGATGAGTTTT	45541444	chr19	45541385	+	FALSE	hs|19q13.32	ENST00000221452	5971	NM_006509	v-rel avian reticuloendotheliosis viral oncogene homolog B	chr19:45541385-45541444	GO:0005515|GO:0003700|GO:0006366|GO:0000981|GO:0007249|GO:0005829|GO:0005737|GO:0006954|GO:0019882|GO:0045944|GO:0043011|GO:0034097|GO:0033256|GO:0000977|GO:0005815|GO:0071470|GO:0003714|GO:0001047|GO:0000122|GO:0032922|GO:0038061|GO:0045063|GO:0003682|GO:0045087|GO:0005654	NM_006509	THC2470478	Hs.654402
	A_23_P122655	2.55171	A	5.33273	P	0.145489	FLJ13744	Homo sapiens cDNA FLJ13744 fis, clone PLACE3000230. [AK023806]	AGATGGTGAGCATCCCTAGGTTCTGGCGTACATTGGGCCCTAATAGTCATAAGTATCATA	80017823	chr6	80017764	-	FALSE	hs|6q14.1	NA	80078	NA	uncharacterized FLJ13744	chr6:80017823-80017764	NA	NA	THC2479379	NA
	A_24_P32085	6.83135	P	8.27552	P	0.367503	MOB3B	Homo sapiens MOB kinase activator 3B (MOB3B), mRNA [NM_024761]	ATCTTCCTGACTTCTTACCTTTAACATCCCTGTTAAAGATTACACTGTTGTTGTTTCAGA	27326043	chr9	27325984	-	FALSE	hs|9p21.2	ENST00000262244	79817	NM_024761	MOB kinase activator 3B	chr9:27326043-27325984	GO:0005515|GO:0046872	NM_024761	THC2613890	Hs.369022
	A_32_P148146	6.99436	P	5.94545	P	2.06897	NA	NA	GAACCATGCTGTAATAACCACCAGTGTGGGTAATCAAAAAGGGTCTTTGACATTTAAGAG	136314009	chr5	136313950	+	FALSE	hs|5q31.2	NA	NA	NA	NA	chr5:136313950-136314009	NA	NA	NA	NA
	A_24_P677783	11.3262	P	12.3711	P	0.484677	NA	nucleophosmin 1 (nucleolar phosphoprotein B23, numatrin) pseudogene 23 [Source:HGNC Symbol;Acc:HGNC:44513] [ENST00000440193]	CCTGTGGCTCCAGAACTATCTTTTGGTTGTGAACTAAAGGCCGATGAAGATGATCGGTTT	24138822	chr3	24138763	-	FALSE	hs|3p24.2	ENST00000440193	NA	BC045572	NA	chr3:24138822-24138763	NA	NA	THC2509071	Hs.385606
	A_23_P167227	12.1398	P	13.1605	P	0.49289	HADH	Homo sapiens hydroxyacyl-CoA dehydrogenase (HADH), transcript variant 2, mRNA [NM_005327]	GGTCGGTTTTCATGGTCATTCAGTTCCACAGATCTGAATGATTACTGTCTGTCTGTGTCT	108956169	chr4	108956110	+	FALSE	hs|4q25	ENST00000603302	3033	NM_005327	hydroxyacyl-CoA dehydrogenase	chr4:108956110-108956169	GO:0014823|GO:0032868|GO:0006635|GO:0042493|GO:0005743|GO:0070403|GO:0003857|GO:0044281|GO:0005739|GO:0005737|GO:0005759|GO:0005654|GO:0046676|GO:0044255	NM_005327	THC2785631	Hs.438289
	A_32_P164503	5.73538	P	4.50426	A	2.34749	NA	NA	CAACAATAGTACATGTTACAAATAAATACCATTTTAAACTGAAAAAATTGTAGACTTTCA	149588576	chr1	149588517	-	FALSE	hs|1q21.2	NA	NA	NA	NA	chr1:149588576-149588517	NA	NA	NA	NA
	A_24_P659836	7.78036	P	6.40801	P	2.58892	SYCE3	Homo sapiens synaptonemal complex central element protein 3 (SYCE3), mRNA [NM_001123225]	GCACCCACATGAATAGCTGTATGCACTGTACTTGTTTCTTAATAAACTTATTTTTAAGCC	50989602	chr22	50989544	-	FALSE	hs|22q13.33	NA	644186	NM_001123225	synaptonemal complex central element protein 3	chr22:50989602-50989544	GO:0043065|GO:0005694|GO:0005634|GO:0000801|GO:0007283|GO:0007130|GO:0051301|GO:0007131	NM_001123225	THC2671185	Hs.535660
	A_32_P137636	5.74447	P	4.727	P	2.02437	BRWD1-IT2	Homo sapiens BRWD1 intronic transcript 2 (non-protein coding) (BRWD1-IT2), long non-coding RNA [NR_111942]	AATGCGCGTTAACAATTCTGATTCTTACTCATGGCAATAACCTACACACCACATAGACGT	40686676	chr21	40686617	+	FALSE	hs|21q22.2	NA	103091865	NR_111942	BRWD1 intronic transcript 2 (non-protein coding)	chr21:40686617-40686676	NA	NR_111942	THC2664350	NA
	A_23_P36397	7.33268	P	5.68096	P	3.14207	CYP27B1	Homo sapiens cytochrome P450, family 27, subfamily B, polypeptide 1 (CYP27B1), mRNA [NM_000785]	CTGAGGAAAGATTCAACTGCCTCTCTTTTTGGGCTTTCATAGTGTTCATTGATGCTGCTG	58156635	chr12	58156576	-	FALSE	hs|12q14.1	ENST00000228606	1594	NM_000785	cytochrome P450, family 27, subfamily B, polypeptide 1	chr12:58156635-58156576	GO:0030308|GO:0043627|GO:0008285|GO:0006805|GO:0042369|GO:0005741|GO:0033280|GO:0030282|GO:0044281|GO:0055074|GO:0005739|GO:0004498|GO:0046697|GO:0010980|GO:0005737|GO:0045618|GO:0032496|GO:0006816|GO:0034341|GO:0008202|GO:0030500|GO:0005506|GO:0042359|GO:0070314|GO:0006766|GO:0010956|GO:0070564|GO:0055114|GO:0020037	NM_000785	THC2640937	Hs.524528
	A_23_P423543	8.31431	P	10.0082	P	0.309096	REEP3	Homo sapiens receptor accessory protein 3 (REEP3), mRNA [NM_001001330]	CCTTCTAACACCTTTTAAATCTATGTACTTTAATAGTTAAGAGAAAATAAGTTTGCAGAT	65384226	chr10	65384167	+	FALSE	hs|10q21.3	ENST00000298249	221035	NM_001001330	receptor accessory protein 3	chr10:65384167-65384226	GO:0007067|GO:0007084|GO:0005874|GO:0005789|GO:0006998|GO:0016021|GO:0051301	NM_001001330	THC2471139	Hs.499833
	A_32_P38404	7.13569	P	8.16906	P	0.488567	MRPL50	mitochondrial ribosomal protein L50 [Source:HGNC Symbol;Acc:HGNC:16654] [ENST00000374865]	TAAACACATCCTAACAGGGAAGGTAAACTGTACGTCCATCAGTACCACTAGAGGGCATCA	104150296	chr9	104150237	-	FALSE	hs|9q31.1	ENST00000374865	54534	BC015133	mitochondrial ribosomal protein L50	chr9:104150296-104150237	GO:0070124|GO:0070125|GO:0070126|GO:0032543|GO:0006996|GO:0005743|GO:0005840	NA	THC2704507	Hs.713644
	A_32_P154342	3.60538	A	5.85659	P	0.210048	SLCO4C1	Homo sapiens solute carrier organic anion transporter family, member 4C1 (SLCO4C1), mRNA [NM_180991]	GGGTTCACCTAGATCATATGAGTTGATGTGATACTTCTAGAACAAAATTATTCATAGTGC	101570034	chr5	101569975	-	FALSE	hs|5q21.1	ENST00000310954	353189	NM_180991	solute carrier organic anion transporter family, member 4C1	chr5:101570034-101569975	GO:0016323|GO:0005215|GO:0005886|GO:0043252|GO:0007275|GO:0016021|GO:0007283|GO:0055085|GO:0030154|GO:0070062	NM_180991	THC2613253	Hs.127648
	A_23_P168229	11.0887	P	12.2424	P	0.44946	TXNDC5	Homo sapiens thioredoxin domain containing 5 (endoplasmic reticulum) (TXNDC5), transcript variant 1, mRNA [NM_030810]	ATACGCAAGGGGATGTGGATACTTGGCCCAAAGTAACTGGTGGTAGGAATCTTAGAAACA	7882079	chr6	7882020	-	FALSE	hs|6p24.3	ENST00000439343	81567	NM_030810	thioredoxin domain containing 5 (endoplasmic reticulum)	chr6:7882079-7882020	GO:0005515|GO:0034976|GO:0043066|GO:0005783|GO:0006892|GO:0003756|GO:0043277|GO:0006457|GO:0005788|GO:0061024|GO:0045454|GO:0043202|GO:0070062	NM_030810	THC2483613	Hs.150837
	A_24_P919920	5.49199	P	6.49821	P	0.497846	ARV1	Homo sapiens cDNA FLJ35668 fis, clone SPLEN2018112. [AK092987]	CTTTGTAAAACATACTTTCACCCAGAGTCTCTTGAACCTATGCTCCTAAAATTCACAAGG	231134367	chr1	231134308	+	FALSE	hs|1q42.2	NA	64801	AK092987	ARV1 homolog (S. cerevisiae)	chr1:231134308-231134367	GO:0006665|GO:0090181|GO:0005789|GO:0008206|GO:0030301|GO:0016021|GO:0055085	NA	THC2612188	Hs.275736
	A_24_P409042	10.7262	P	12.0219	P	0.407315	CDC42SE2	Homo sapiens CDC42 small effector 2 (CDC42SE2), transcript variant 1, mRNA [NM_020240]	GGTGCCAGTAAGCGTAGAGCGGAAATGTTGACTTTAGTTAACATTGGGTTTAGCATTTCC	130730079	chr5	130730020	+	FALSE	hs|5q31.1	ENST00000505065	56990	NM_020240	CDC42 small effector 2	chr5:130730020-130730079	GO:0006909|GO:0005515|GO:0005737|GO:0005886|GO:0005198|GO:0008360|GO:0001891|GO:0042995|GO:0009966|GO:0005856|GO:0070062	NM_020240	THC2558663	Hs.508829
	A_23_P213050	7.21067	P	6.14725	P	2.08988	HPGD	Homo sapiens hydroxyprostaglandin dehydrogenase 15-(NAD) (HPGD), transcript variant 1, mRNA [NM_000860]	CATCATTATCAATATGTCATCTTTAGCAGGACTCATGCCCGTTGCACAGCAGCCGGTTTA	175429875	chr4	175416745	-	FALSE	hs|4q34.1	ENST00000512410	3248	NM_000860	hydroxyprostaglandin dehydrogenase 15-(NAD)	chr4:175429875-175416745	GO:0019369|GO:0019371|GO:0007565|GO:0006693|GO:0007567|GO:0019372|GO:0070403|GO:0044281|GO:0045786|GO:0003824|GO:0004957|GO:0042803|GO:0005829|GO:0016323|GO:0051287|GO:0070493|GO:0007179|GO:2001300|GO:0097070|GO:0030728|GO:0070062|GO:0055114|GO:0016404	NM_000860	THC2740694	Hs.596913
	A_23_P151915	12.5151	P	11.4281	P	2.12429	GCNT3	Homo sapiens glucosaminyl (N-acetyl) transferase 3, mucin type (GCNT3), mRNA [NM_004751]	AGGTTTGGTAGCGTGGAGGAGAACTTTGATGGAAAGAGAACCTTCCCTTCTGTACTGTTA	59912178	chr15	59912119	+	FALSE	hs|15q22.2	ENST00000560585	9245	NM_004751	glucosaminyl (N-acetyl) transferase 3, mucin type	chr15:59912119-59912178	GO:0003829|GO:0005975|GO:0002426|GO:0016266|GO:0008109|GO:0050892|GO:0000139|GO:0006493|GO:0016020|GO:0060993|GO:0048729|GO:0016021|GO:0044267|GO:0047225|GO:0070062|GO:0043687	NM_004751	THC2463212	Hs.194710
	A_24_P400690	4.69555	A	6.70442	P	0.248467	NA	NA	AGGCGCAGGAGGCAGGAGAAGCGGAGGGCGCAGAGACAAGCGGCCCTACCCAGAGGCCGC	48922251	chr11	48922188	-	FALSE	hs|11p11.12	NA	NA	NA	NA	chr11:048922251-048922188	NA	NA	NA	NA
	A_23_P66698	7.71284	P	8.82293	P	0.463264	SLC46A1	Homo sapiens solute carrier family 46 (folate transporter), member 1 (SLC46A1), transcript variant 1, mRNA [NM_080669]	AGGAAACTTAGCTGATTCTCTGAGATACTTCCCACTTCCTCATACATTCTACAGTGAGAT	26725797	chr17	26725738	-	FALSE	hs|17q11.2	ENST00000618626	113235	NM_080669	solute carrier family 46 (folate transporter), member 1	chr17:26725797-26725738	GO:0015886|GO:0005886|GO:0009986|GO:0015232|GO:0015884|GO:0006767|GO:0044281|GO:0031526|GO:0008517|GO:0055085|GO:0006879|GO:0016324|GO:0005542|GO:0005737|GO:0006766|GO:0046655|GO:0016021|GO:0015350|GO:0051958	NM_080669	THC2580147	Hs.446689
	A_23_P83599	7.10011	P	8.38172	P	0.411335	PRKAR1B	Homo sapiens protein kinase, cAMP-dependent, regulatory, type I, beta (PRKAR1B), transcript variant 2, mRNA [NM_002735]	CTGCTGCGGATGCCGGAGTGGGAGAGTCTCTGAGCTGTGAGATTGATCTTGCCCCTAATT	589501	chr7	589442	-	FALSE	hs|7p22.3	ENST00000360274	5575	NM_002735	protein kinase, cAMP-dependent, regulatory, type I, beta	chr7:589501-589442	GO:0034236|GO:0005886|GO:0008603|GO:0007202|GO:0044281|GO:0005829|GO:0030552|GO:0007173|GO:0071377|GO:0007611|GO:0006833|GO:0034199|GO:2000480|GO:0005952|GO:0048011|GO:0055085|GO:0003091|GO:0007165|GO:0006112|GO:0050796|GO:0007596|GO:0008543|GO:0045087|GO:0006468|GO:0004862	NM_002735	THC2468394	Hs.520851
	A_24_P109176	3.66124	A	5.24028	P	0.334704	ZC3H12D	Homo sapiens zinc finger CCCH-type containing 12D (ZC3H12D), mRNA [NM_207360]	AATCAAGCTGGCTGTTGACTGGTTCAGGGACAGAGGACACACCTACATCAAAGTTTTTGT	149783073	chr6	149783014	-	FALSE	hs|6q25.1	ENST00000462655	340152	NM_207360	zinc finger CCCH-type containing 12D	chr6:149783073-149783014	GO:0030308|GO:0005737|GO:0004519|GO:0090305|GO:0000932|GO:2000134|GO:0005634|GO:0046872	NM_207360	THC2763466	Hs.632618
	A_24_P904484	4.44774	A	5.53865	P	0.469465	MIR4697HG	Homo sapiens MIR4697 host gene (non-protein coding) (MIR4697HG), long non-coding RNA [NR_024344]	TTTCTGTATGTATGTATGGACTGGTTAAAGTGAGTTGGGCAGCTGACTTTATGGTATGGG	133766353	chr11	133766330	-	FALSE	hs|11q25	NA	283174	NR_024344	MIR4697 host gene (non-protein coding)	chr11:133766353-133766330	NA	NR_024344	THC2474019	Hs.504370
	A_32_P58062	6.42652	P	7.43863	P	0.495819	NA	mitochondrial ribosomal protein S30 [Source:HGNC Symbol;Acc:HGNC:8769] [ENST00000230914]	TAACTAGTGTTTGACACTTGAAACTGGCTTTTGAGTCTTCTATAATAGTTTGTGCAGAAG	44818789	chr5	44818730	+	FALSE	hs|5p12	ENST00000230914	NA	BX538300	NA	chr5:44818730-44818789	NA	NA	THC2644696	Hs.719273
	A_24_P242391	10.0338	P	8.81109	P	2.33389	MPZL1	Homo sapiens myelin protein zero-like 1 (MPZL1), transcript variant 1, mRNA [NM_003953]	GTGTATGCGGATATCCGAAAGAATTAAGAGAATACCTAGAACATATCCTCAGCAAGAAAC	167757191	chr1	167757132	+	FALSE	hs|1q24.2	ENST00000474729	9019	NM_003953	myelin protein zero-like 1	chr1:167757132-167757191	GO:0005515|GO:0009986|GO:0005887|GO:0005198|GO:0007267|GO:0007169|GO:0005925	NM_003953	THC2488968	Hs.493919
	A_23_P131394	4.00268	A	5.14535	P	0.45292	SLC16A14	Homo sapiens solute carrier family 16, member 14 (SLC16A14), mRNA [NM_152527]	CTGATAGGGTTTTCCAGTGGTTATTTCTCCCTAATGCCCGTAGTGACTGAAGACTTGGTT	230910602	chr2	230910543	-	FALSE	hs|2q36.3	ENST00000295190	151473	NM_152527	solute carrier family 16, member 14	chr2:230910602-230910543	GO:0015718|GO:0034220|GO:0005886|GO:0008028|GO:0016021|GO:0015293	NM_152527	THC2628319	Hs.504317
	A_23_P93348	6.6481	P	5.12591	P	2.87227	LTB	Homo sapiens lymphotoxin beta (TNF superfamily, member 3) (LTB), transcript variant 1, mRNA [NM_002341]	CGCGAGAGGGAAGACCTTCTTTGGGGCCGTGATGGTGGGGTGAGGGAATATGAGTGCGTG	31548528	chr6	31548469	-	FALSE	hs|6p21.33	ENST00000482429	4050	NM_002341	lymphotoxin beta (TNF superfamily, member 3)	chr6:31548528-31548469	GO:0005164|GO:0010467|GO:0005102|GO:0007267|GO:0005575|GO:0005125|GO:0005615|GO:0048535|GO:0007165|GO:0006955|GO:0045084|GO:0043588|GO:0016021	NM_002341	THC2471278	Hs.376208
	A_32_P22679	7.25913	P	6.20786	P	2.07235	NA	NA	GAGTCTGGCTGTGGCAGTTTGCTAATGTTAATTTGTACACTTATGTTCCCGTGATTTAGT	96235835	chrX	96235776	+	FALSE	hs|Xq21.33	NA	NA	NA	NA	chrX:096235776-096235835	NA	NA	NA	NA
	A_23_P138194	6.68389	P	4.46288	A	4.66221	NCF2	Homo sapiens neutrophil cytosolic factor 2 (NCF2), transcript variant 1, mRNA [NM_000433]	TTACTGTAATTGGCTCTTAAGGCTTGAAGTAACCTTATAGGTTACTCATAAGGCATATAC	183524784	chr1	183524725	-	FALSE	hs|1q25.3	ENST00000413720	4688	NM_000433	neutrophil cytosolic factor 2	chr1:183524784-183524725	GO:0045730|GO:0005515|GO:0002474|GO:0006801|GO:0045777|GO:0032870|GO:0005829|GO:0005737|GO:0043525|GO:0032496|GO:0032010|GO:0090382|GO:0042554|GO:0048010|GO:0014823|GO:0051701|GO:0001669|GO:0042493|GO:0007568|GO:0005730|GO:0042590|GO:0009055|GO:0008022|GO:0009749|GO:0048365|GO:0006968|GO:0034616|GO:0045087|GO:0055093|GO:0032570|GO:0002479|GO:0043020	NM_000433	THC2723115	Hs.587558
	A_23_P36562	11.2416	P	10.0598	P	2.26863	ITGA5	Homo sapiens integrin, alpha 5 (fibronectin receptor, alpha polypeptide) (ITGA5), mRNA [NM_002205]	GGACTTCCTGTCCAGCTCCAACCTGCAAAGATCTGTCCTCAGCCTTGCCAGAGATCCAAA	54789715	chr12	54789656	-	FALSE	hs|12q13.13	ENST00000552564	3678	NM_002205	integrin, alpha 5 (fibronectin receptor, alpha polypeptide)	chr12:54789715-54789656	GO:0005515|GO:0030949|GO:0005154|GO:0035313|GO:0005886|GO:0010811|GO:0050731|GO:0045202|GO:2000811|GO:0050900|GO:0035987|GO:0046872|GO:0005737|GO:0005911|GO:0007411|GO:0030198|GO:0007159|GO:0016032|GO:0034113|GO:0007613|GO:0007155|GO:0007157|GO:0008305|GO:0030335|GO:0009986|GO:0031589|GO:0032587|GO:0033631|GO:0001525|GO:0005161|GO:0001726|GO:0005178|GO:0007229|GO:0007596|GO:0071062|GO:0043184|GO:…	NM_002205	THC2510058	Hs.505654
	A_23_P54243	3.61539	A	4.68945	P	0.474983	GPR68	Homo sapiens G protein-coupled receptor 68 (GPR68), transcript variant 2, mRNA [NM_003485]	TGTCCCTCTACTTCGGCTACCTGCAGATCAAGGCCCGGAACGAGCTGGGCGTGTACCTGT	91701273	chr14	91701214	-	FALSE	hs|14q32.11	ENST00000529102	8111	NM_003485	G protein-coupled receptor 68	chr14:91701273-91701214	GO:0006954|GO:0045656|GO:0007186|GO:0005886|GO:2001206|GO:0035774|GO:0005887|GO:0004930|GO:0071467	NM_003485	THC2472682	Hs.8882
	A_24_P399230	3.95855	A	5.01521	P	0.480742	WFIKKN2	Homo sapiens WAP, follistatin/kazal, immunoglobulin, kunitz and netrin domain containing 2 (WFIKKN2), mRNA [NM_175575]	GGGGCGTCCTCATTTCTTCCTCAAATATAAGGAGGAAGATACCAATTAAAAGCTCATAGT	48919704	chr17	48919645	+	FALSE	hs|17q21.33	ENST00000311378	124857	NM_175575	WAP, follistatin/kazal, immunoglobulin, kunitz and netrin domain containing 2	chr17:48919645-48919704	GO:0048747|GO:0032091|GO:0010951|GO:0001501|GO:0004867|GO:0008191|GO:0060021|GO:0007179|GO:0005576|GO:0043392	NM_175575	THC2473176	Hs.211475
	A_24_P892542	2.5412	A	7.66501	P	0.0286801	LARGE-AS1	Homo sapiens LARGE antisense RNA 1 (LARGE-AS1), transcript variant 1, long non-coding RNA [NR_038949]	GCTTGGGGTCAATATCAAGCAGTAATATTGTTTTAGTATTAATTAGAGCCGTGTCATTGC	34146714	chr22	34146655	+	FALSE	hs|22q12.3	NA	100506195	NR_038949	LARGE antisense RNA 1	chr22:34146655-34146714	NA	NR_038949	THC2606015	Hs.658872
	A_23_P200737	3.38356	A	5.57912	P	0.218309	RGS4	Homo sapiens regulator of G-protein signaling 4 (RGS4), transcript variant 2, mRNA [NM_005613]	CTATGCTCTGGAAAACCTGAGGCCAAATATTGATCTGTATTAAGCTCCAGTGCTTTATCC	163044447	chr1	163044388	+	FALSE	hs|1q23.3	ENST00000527809	5999	NM_005613	regulator of G-protein signaling 4	chr1:163044388-163044447	GO:0043547|GO:0000188|GO:0043234|GO:0005516|GO:0001965|GO:0005737|GO:0008277|GO:0005886|GO:0038032|GO:0005829|GO:0005096	NM_005613	THC2515340	Hs.386726
	A_23_P127840	3.81655	A	6.19193	P	0.192726	ZNF214	Homo sapiens zinc finger protein 214 (ZNF214), mRNA [NM_013249]	GCCCTATAAATGTCATGATTGTGGAAAGGGTTTTAGTCACAGTTCTAATCTTCACATTCA	7021342	chr11	7021283	-	FALSE	hs|11p15.4	ENST00000536068	7761	NM_013249	zinc finger protein 214	chr11:7021342-7021283	GO:0006355|GO:0008270|GO:0005634|GO:0003677|GO:0006351	NM_013249	THC2478844	Hs.733636
	A_23_P29663	7.42691	P	5.46655	P	3.8916	ZMYND10	Homo sapiens zinc finger, MYND-type containing 10 (ZMYND10), mRNA [NM_015896]	TCAAGCACTGGGAAAAGCATGGAAAGACTTGTGTCCTGGCAGCCCAGGGTGACAGAGCCA	50378905	chr3	50378846	-	FALSE	hs|3p21.31	ENST00000475688	51364	NM_015896	zinc finger, MYND-type containing 10	chr3:50378905-50378846	GO:0044458|GO:0005515|GO:0036159|GO:0005737|GO:0034451|GO:0036158|GO:0046872	NM_015896	NP107853	Hs.526735
	A_24_P353794	9.00806	P	10.2913	P	0.410869	GALNT2	Homo sapiens polypeptide N-acetylgalactosaminyltransferase 2 (GALNT2), transcript variant 1, mRNA [NM_004481]	GGAAATGGATGAATCTGGCTCGTTTTAAAATCACGTTTTCTGACGAATCCTTTGCCCCTT	230417321	chr1	230417262	+	FALSE	hs|1q42.13	ENST00000485438	2590	NM_004481	polypeptide N-acetylgalactosaminyltransferase 2	chr1:230417262-230417321	GO:0048471|GO:0005794|GO:0030145|GO:0005795|GO:0016266|GO:0002378|GO:0004653|GO:0030173|GO:0000139|GO:0006493|GO:0016020|GO:0018242|GO:0032580|GO:0030246|GO:0018243|GO:0044267|GO:0070062|GO:0043687	NM_004481	THC2491822	Hs.743964
	A_23_P145644	2.40597	A	5.50717	P	0.116532	DDC	Homo sapiens dopa decarboxylase (aromatic L-amino acid decarboxylase) (DDC), transcript variant 2, mRNA [NM_000790]	TCAATGTTCACGCAACTTGAAATTATATCTGTGGTCTTCAAATTGTCTTTTGTCATGTGG	50526229	chr7	50526170	-	FALSE	hs|7p12.1	ENST00000444124	1644	NM_000790	dopa decarboxylase (aromatic L-amino acid decarboxylase)	chr7:50526229-50526170	GO:0005515|GO:0030424|GO:0046684|GO:0010259|GO:0044281|GO:0005829|GO:0042416|GO:0034641|GO:0043025|GO:0070062|GO:0006520|GO:0033076|GO:0019904|GO:0071312|GO:0035690|GO:0008021|GO:0042427|GO:0071363|GO:0046219|GO:0052314|GO:0030170|GO:0004058|GO:0007623|GO:0019899|GO:0016597|GO:0015842|GO:0042423	NM_000790	THC2464705	Hs.359698
	A_32_P170397	5.89699	P	8.11661	P	0.214698	lnc-JMJD7-PLA2G4B-1	Homo sapiens cDNA FLJ33063 fis, clone TRACH2000047. [AK057625]	CTGTTTGGCCACGACTGATTGCAGCCCCTGGTGAAATGAGAACCCTGTGGGTCGGAACAA	42188084	chr15	42188025	+	FALSE	hs|15q15.1	NA	NA	AK057625	lnc-JMJD7-PLA2G4B-1:2	chr15:42188025-42188084	NA	NA	THC2627263	Hs.650238
	A_24_P162172	7.01748	P	5.76346	P	2.38505	SPG11	Homo sapiens spastic paraplegia 11 (autosomal recessive) (SPG11), transcript variant 1, mRNA [NM_025137]	ATTTTCTCGACAGATCTCAACTAGTGGTGAACTTTCCTTTGATAGTTTAGCCAGTGAGTT	44876415	chr15	44876356	-	FALSE	hs|15q21.1	ENST00000558319	80208	NM_025137	spastic paraplegia 11 (autosomal recessive)	chr15:44876415-44876356	GO:0005515|GO:0005737|GO:0005886|GO:0005730|GO:0031410|GO:0016021|GO:0005765|GO:0070062|GO:0005829	NM_025137	THC2471486	Hs.656271
	A_23_P166823	11.7109	P	13.0477	P	0.395905	TNNC1	Homo sapiens troponin C type 1 (slow) (TNNC1), mRNA [NM_003280]	CAGCGGCACGGTGGACTTTGATGAGTTCCTGGTCATGATGGTTCGGTGCATGAAGGACGA	52485873	chr3	52485814	-	FALSE	hs|3p21.1	ENST00000461086	7134	NM_003280	troponin C type 1 (slow)	chr3:52485873-52485814	GO:0005515|GO:0005861|GO:0030049|GO:0055010|GO:0005509|GO:0015629|GO:0060048|GO:0042803|GO:0005829|GO:0005739|GO:0032972|GO:0006937|GO:0031014|GO:0051015|GO:0002086|GO:0031013|GO:0010038|GO:0043462|GO:0005654|GO:0048306	NM_003280	THC2714115	Hs.118845
	A_24_P919304	8.06819	P	7.01148	P	2.08018	NA	fibronectin type III domain containing 3B [Source:HGNC Symbol;Acc:HGNC:24670] [ENST00000476794]	GCTAAAAGCAAGGAACTATATTATTAACAATCTTGGCTTTACTGTAGTTTAAGGCAGGTG	171904799	chr3	171904740	+	FALSE	hs|3q26.31	ENST00000476794	NA	XR_241616	NA	chr3:171904740-171904799	NA	XR_241616	THC2477554	Hs.744888
	A_24_P246196	6.24934	P	2.52019	A	13.2613	CLEC4M	Homo sapiens C-type lectin domain family 4, member M (CLEC4M), transcript variant 3, mRNA [NM_001144911]	CCAGACCAGTCCAAGCAGCAGCAAATCTATCAAGAACTGACCGATTTGAAGACTGCATTT	7831092	chr19	7831033	+	FALSE	hs|19p13.2	ENST00000598879	10332	NM_001144911	C-type lectin domain family 4, member M	chr19:7831033-7831092	GO:0010468|GO:0019062|GO:0009988|GO:0046790|GO:0005576|GO:0005537|GO:0019079|GO:0046872|GO:0006897|GO:0035556|GO:0046968|GO:0005737|GO:0030369|GO:0030193|GO:0016020|GO:0019882|GO:0005887|GO:0045087|GO:0019048|GO:0042605|GO:0007159|GO:0030246|GO:0004872|GO:0048306	NM_001144911	NP1241503	Hs.421437
	A_23_P368805	5.3951	P	2.52416	A	7.31541	HHLA2	Homo sapiens HERV-H LTR-associating 2 (HHLA2), transcript variant 1, mRNA [NM_007072]	GATTTGACAAGGTATTTTAGTCTAGTTTTATATGAACGGTTGTATCAGGGTAACCAACTC	108096637	chr3	108096578	+	FALSE	hs|3q13.13	ENST00000619531	11148	NM_007072	HERV-H LTR-associating 2	chr3:108096578-108096637	GO:0005515|GO:0042104|GO:0003674|GO:0031295|GO:0016021|GO:0005575|GO:0001819	NM_007072	THC2508244	Hs.252351
	A_32_P179746	9.75928	P	11.511	P	0.296944	LOC101929687	PREDICTED: Homo sapiens uncharacterized LOC101929687 (LOC101929687), transcript variant X2, ncRNA [XR_427741]	GTCACTCACTTCTTTATCCTTTCGCCAAAGGAAGCCACTTCATCTAGGATGTTCTGGACA	94050532	chr5	94050473	+	FALSE	hs|5q15	NA	101929687	XR_427741	uncharacterized LOC101929687	chr5:94050473-94050532	NA	XR_427741	THC2676284	NA
	A_23_P51002	5.56989	P	4.47309	A	2.1388	SULT1C2	Homo sapiens sulfotransferase family, cytosolic, 1C, member 2 (SULT1C2), transcript variant 2, mRNA [NM_176825]	GACGTCATTTGAGAAAATGAAAGAAAATCCCATGACAAATCGTTCTACAGTTTCCAAATC	108922013	chr2	108921954	+	FALSE	hs|2q12.3	ENST00000442801	6819	NM_176825	sulfotransferase family, cytosolic, 1C, member 2	chr2:108921954-108922013	GO:0005737|GO:0006805|GO:0050427|GO:0008146|GO:0051923|GO:0009308|GO:0044281|GO:0070062|GO:0005829	NM_176825	THC2502305	Hs.436123
	A_24_P301837	7.35554	P	6.12994	P	2.33852	HRH3	Homo sapiens histamine receptor H3 (HRH3), mRNA [NM_007232]	TGGAGTTCTTTACGCCCTTCCTCAGCGTCACCTTCTTTAACCTCAGCATCTACCTGAACA	60791786	chr20	60791727	-	FALSE	hs|20q13.33	ENST00000317393	11255	NM_007232	histamine receptor H3	chr20:60791786-60791727	GO:0050679|GO:0043005|GO:0014070|GO:0014061|GO:0005886|GO:0014050|GO:0014053|GO:0045776|GO:0004969|GO:0007194|GO:0007204|GO:0007269|GO:0014063|GO:0042756|GO:0005887|GO:0007187|GO:0007420|GO:0043209|GO:0008144|GO:0042755|GO:0007613|GO:0007612	NM_007232	THC2603572	Hs.251399
	A_23_P408206	5.50429	P	2.51715	A	7.929	TBC1D21	Homo sapiens TBC1 domain family, member 21 (TBC1D21), transcript variant 1, mRNA [NM_153356]	TCAGACATTAAAGGATTTCTTCCTCTGAGGACACCAAAGCCCGCAGTGGACTGATGCCTT	74181474	chr15	74181415	+	FALSE	hs|15q24.1	ENST00000300504	161514	NM_153356	TBC1 domain family, member 21	chr15:74181415-74181474	GO:0017137|GO:0001669|GO:0032851|GO:0003779|GO:0005097|GO:0070062	NM_153356	THC2477747	Hs.124512
	A_32_P155984	3.77467	A	5.46572	P	0.309702	BANCR	Homo sapiens BRAF-activated non-protein coding RNA (BANCR), long non-coding RNA [NR_047671]	CAAGTCATCCCTGGCACCACATTGATTTACTGCACCAGGCTTTCTTCATTGTGATGATGT	71911704	chr9	71911645	-	FALSE	hs|9q21.11	ENST00000624238	100885775	NR_047671	BRAF-activated non-protein coding RNA	chr9:71911704-71911645	NA	NR_047671	THC2733597	Hs.49768
	A_23_P206301	3.87002	A	5.01749	P	0.451413	GSPT1	Homo sapiens G1 to S phase transition 1 (GSPT1), transcript variant 3, mRNA [NM_001130007]	GACTGAGTTTTCTTAAGTGTAAAGCTGAAATTTGCTAACCATGTTTTTGATGAACCACAG	11965795	chr16	11965736	-	FALSE	hs|16p13.13	ENST00000434724	2935	NM_001130007	G1 to S phase transition 1	chr16:11965795-11965736	GO:0005622|GO:0005515|GO:0000082|GO:0000184|GO:0006479|GO:0003924|GO:0006415|GO:0005525|GO:0003747	NM_001130007	THC2551912	Hs.528780
	A_32_P23624	8.34183	P	7.28712	P	2.07729	ABCB10	Homo sapiens ATP-binding cassette, sub-family B (MDR/TAP), member 10 (ABCB10), mRNA [NM_012089]	AGTTTGGAAGTCCTTGCTATTCAACAGAATAACAAGAAACCTTCAGAATGTATCACTCTC	229652984	chr1	229652925	-	FALSE	hs|1q42.13	ENST00000344517	23456	NM_012089	ATP-binding cassette, sub-family B (MDR/TAP), member 10	chr1:229652984-229652925	GO:0005215|GO:0032592|GO:0008152|GO:0006810|GO:0005743|GO:0042626|GO:0055085|GO:0005524|GO:0042803	NM_012089	THC2463247	Hs.17614
	A_24_P685995	5.9563	P	2.5182	A	10.8386	NA	NA	GGAGAGAAAGGGTCTCCAACAGCGAACCTTTGTCCTGCAATGCAAATGAACCTCTGCAAA	54685617	chr16	54685558	+	FALSE	hs|16q12.2	NA	NA	NA	NA	chr16:054685558-054685617	NA	NA	NA	NA
	A_23_P317359	4.38679	A	5.60041	P	0.431183	lnc-PPIAL4G-9	Homo sapiens mRNA for FLJ00310 protein. [AK090412]	GACACCCAAAAACTCAGAAAATACAATGTAAAACAAAGTGAAGAACAAATAAACAACTCA	142621119	chr1	142621061	-	FALSE	hs|1q21.1	NA	NA	NA	lnc-PPIAL4G-9:1	chr1:142621119-142621061	NA	NA	THC2516458	NA
	A_23_P84860	2.52631	A	5.60157	P	0.118647	FAM107A	Homo sapiens family with sequence similarity 107, member A (FAM107A), transcript variant 1, mRNA [NM_007177]	TCTCCTTTGCAGCTTAGGATGGCTATGTGATCAGGTGTGGCCAATGAAATTGAAGAGGAA	58550152	chr3	58550093	-	FALSE	hs|3p14.3	ENST00000394481	11170	NM_007177	family with sequence similarity 107, member A	chr3:58550152-58550093	GO:0043005|GO:0003674|GO:0005634|GO:0001558	NM_007177	THC2474104	Hs.506357
	A_24_P184937	6.0177	P	7.73684	P	0.303729	KLHL36	kelch-like family member 36 [Source:HGNC Symbol;Acc:HGNC:17844] [ENST00000325279]	GAAACAATGAACCATTCTTGCACTTTACAGAATCATTGTCCTTAGCTTTAGAGGTTGTTA	84700319	chr16	84700260	+	FALSE	hs|16q24.1	ENST00000325279	79786	XR_243425	kelch-like family member 36	chr16:84700260-84700319	GO:0016567	XR_243425	THC2491387	Hs.578546
	A_24_P135322	10.3524	P	8.93577	P	2.66959	NRP1	Homo sapiens neuropilin 1 (NRP1), transcript variant 3, mRNA [NM_001024629]	GAAGATGATCATGGATGACAGCAAACGCAAGGCGAAGTCTTTTGAGGGCAACAACAACTA	33502350	chr10	33496622	-	FALSE	hs|10p11.22	ENST00000374821	8829	NM_001024629	neuropilin 1	chr10:33502350-33496622	GO:0005515|GO:0071679|GO:0048842|GO:0021828|GO:0050731|GO:0048843|GO:0048844|GO:0048846|GO:0060301|GO:0005615|GO:0002116|GO:0043524|GO:0007413|GO:0017154|GO:0007411|GO:0043025|GO:0009887|GO:0070374|GO:0038085|GO:0009986|GO:0021649|GO:0016358|GO:0010595|GO:0021785|GO:0043235|GO:0019955|GO:0060385|GO:0021637|GO:0071526|GO:0005925|GO:0031290|GO:0030424|GO:0035924|GO:0035767|GO:0005886|GO:0005883|GO:…	NM_001024629	THC2501531	Hs.131704
	A_23_P50418	9.37819	P	8.37185	P	2.00881	ZNF791	Homo sapiens zinc finger protein 791 (ZNF791), mRNA [NM_153358]	AGAAAGCGAGATACAAGATGATTCATGTATAGTCAGGTACCACATAATCATGTTTCAGCA	12740240	chr19	12740183	+	FALSE	hs|19p13.2	ENST00000343325	163049	NM_153358	zinc finger protein 791	chr19:12740183-12740240	GO:0006355|GO:0005634|GO:0003677|GO:0046872|GO:0006351	NM_153358	THC2463129	Hs.720677
	A_23_P162047	11.1425	P	10.1305	P	2.01676	DKK3	Homo sapiens dickkopf WNT signaling pathway inhibitor 3 (DKK3), transcript variant 1, mRNA [NM_015881]	GTGTGAAACATGGTTGTAATATGCGACTGCGAACACTGAACTCTACGCCACTCCACAAAT	11984872	chr11	11984813	-	FALSE	hs|11p15.3	ENST00000396505	27122	NM_015881	dickkopf WNT signaling pathway inhibitor 3	chr11:11984872-11984813	GO:0030325|GO:2000065|GO:0016055|GO:0090090|GO:0045892|GO:0009653|GO:0005615|GO:0032348	NM_015881	NP085812	Hs.292156
	A_24_P914102	5.70507	P	6.81046	P	0.464777	NA	NA	TTAGTAGACCCTAGATTTTCTCTACAAATGTAAAATGTTATTTTTACTGTTGAAAATCAG	15298110	chr6	15298051	+	FALSE	hs|6p22.3	NA	NA	NA	NA	chr6:015298051-015298110	NA	NA	NA	NA
	A_32_P159320	3.58848	A	5.06994	P	0.358126	INTU	inturned planar cell polarity protein [Source:HGNC Symbol;Acc:HGNC:29239] [ENST00000335251]	GTTGAACTGCTTTCCTGGTGTCAGAGAAACATGAGACCATCGCTCAATAATGGAAATAAA	128646829	chr4	128646770	+	FALSE	hs|4q28.1	ENST00000335251	27152	AK123649	inturned planar cell polarity protein	chr4:128646770-128646829	GO:0010839|GO:0045880|GO:0042384|GO:0021513|GO:0005737|GO:0009986|GO:0030216|GO:0008589|GO:0060173|GO:0051782|GO:0031069|GO:0007399	NA	THC2491853	Hs.587283
	A_24_P565110	6.10627	P	7.9318	P	0.282138	LOC101927318	Homo sapiens uncharacterized LOC101927318 (LOC101927318), transcript variant 2, long non-coding RNA [NR_110589]	GAGGGACTATAAAGGCCAAGACCTTGTTCTTGCCATTTTAGAGATTCAGAATATAATCTA	50353309	chr12	50353250	-	FALSE	hs|12q13.12	NA	101927318	NR_110589	uncharacterized LOC101927318	chr12:50353309-50353250	NA	NR_110589	THC2708669	NA
	A_32_P157374	3.77576	A	5.52618	P	0.297215	NA	NA	TGCAGTTTTTATCTGCAATGTTTTAACGTGTCACTCTTTCTCAACAGTAGTTTGTCTGGT	29281709	chr22	29281650	+	FALSE	hs|22q12.1	NA	NA	NA	NA	chr22:029281650-029281709	NA	NA	THC2752542	NA
	A_23_P44569	13.1203	P	12.0156	P	2.15054	ABCC2	Homo sapiens ATP-binding cassette, sub-family C (CFTR/MRP), member 2 (ABCC2), mRNA [NM_000392]	CCCTGGACCCTTTTACTTTATGGCTAAGGAAGCTGGCATTGAGAATGTGAACAGCACAAA	101611381	chr10	101611322	+	FALSE	hs|10q24.2	ENST00000370449	1244	NM_000392	ATP-binding cassette, sub-family C (CFTR/MRP), member 2	chr10:101611322-101611381	GO:0005515|GO:0046685|GO:0043627|GO:0005886|GO:0009408|GO:0009986|GO:0031427|GO:0019904|GO:0042626|GO:0070327|GO:0055085|GO:0005524|GO:0046581|GO:0016324|GO:0030644|GO:0015732|GO:0005887|GO:0006855|GO:0008152|GO:0006810|GO:0008514|GO:0006979	NM_000392	THC2472036	Hs.368243
	A_32_P188263	3.7497	A	5.94079	P	0.218985	NA	NA	TAGGTGAAGTAGTAGAGACCGGGCACCTTGCAGGTGAACTTGCCACTGCGGGGCTCATAA	22987632	chr1	22987573	-	FALSE	hs|1p36.12	NA	NA	NA	NA	chr1:022987632-022987573	NA	NA	NA	NA
	A_24_P649282	2.90996	A	4.67353	P	0.294518	LUZP2	Homo sapiens leucine zipper protein 2 (LUZP2), transcript variant 1, mRNA [NM_001009909]	CAATGAAGAAAACACGTACTGTTTACTTAGGAGACATTTTCTTAGTCGTGTGTATAGTCC	25104066	chr11	25104007	+	FALSE	hs|11p14.3	ENST00000620308	338645	NM_001009909	leucine zipper protein 2	chr11:25104007-25104066	GO:0005576	NM_001009909	THC2601807	Hs.144138
	A_32_P214689	3.63181	A	4.98177	P	0.392303	NA	ALU4_HUMAN (P39191) Alu subfamily SB2 sequence contamination warning entry, partial (13%) [THC2751346]	TAAAGATGCTGCTTGCCTCACATCTACAACCGTTCCACTGACCAACCCACGTCAAATGGC	38499798	chr14	38499742	-	FALSE	hs|14q21.1	NA	NA	NA	NA	chr14:038499798-038499742	NA	NA	THC2751346	NA
	A_23_P92161	6.29211	P	4.92397	P	2.58138	ARL14	Homo sapiens ADP-ribosylation factor-like 14 (ARL14), mRNA [NM_025047]	ACTGGATTTGTGAAGAGCCACATGAAATCAAGAGGAGACACTTTGGCGTTCTTCAAGCAG	160395707	chr3	160395648	+	FALSE	hs|3q25.33	ENST00000320767	80117	NM_025047	ADP-ribosylation factor-like 14	chr3:160395648-160395707	GO:0005515|GO:0007264|GO:0016023|GO:0005525	NM_025047	THC2477699	Hs.287702
	A_23_P160968	4.9899	P	3.64165	A	2.54602	LAMC2	Homo sapiens laminin, gamma 2 (LAMC2), transcript variant 2, mRNA [NM_018891]	GAGTTTGACACGAATATGGATGCAGTACAGATGGTGATTACAGAAGCCCAGAAGGTTGAT	183209453	chr1	183209301	+	FALSE	hs|1q25.3	ENST00000493293	3918	NM_018891	laminin, gamma 2	chr1:183209301-183209453	GO:0048471|GO:0034329|GO:0005576|GO:0005607|GO:0005615|GO:0005610|GO:0008544|GO:0016020|GO:0022617|GO:0030198|GO:0031581|GO:0007155|GO:0005938|GO:0008201	NM_018891	THC2541327	Hs.591484
	A_24_P37020	6.05955	P	4.99222	P	2.09556	NA	AF235005 suppression of tumorigenicity 16 protein {Homo sapiens} (exp=-1; wgp=0; cg=0), partial (13%) [THC2690931]	TGCTTCTACGTCCAACTAAAGGGAAAAGAGGGTTGAAGGTCAGCCATGTTAGCTATGAGA	207076335	chr1	207076276	-	FALSE	hs|1q32.1	NA	NA	NA	NA	chr1:207076335-207076276	NA	NA	THC2690931	NA
	A_32_P62342	10.9946	P	9.89613	P	2.14132	GXYLT1	Homo sapiens glucoside xylosyltransferase 1 (GXYLT1), transcript variant 1, mRNA [NM_173601]	TGTGATGTAACTGATGTAACCATTGACAATCTATGTGTGCCTTTATACATTTCATCTCTG	42481123	chr12	42481064	-	FALSE	hs|12q12	ENST00000280876	283464	NM_173601	glucoside xylosyltransferase 1	chr12:42481123-42481064	GO:0035252|GO:0000139|GO:0005975|GO:0009405|GO:0016266|GO:0044281|GO:0016021|GO:0030204|GO:0030203	NM_173601	THC2479058	Hs.259347
	A_24_P304458	6.21996	P	7.45319	P	0.425363	NAP1L1	Homo sapiens nucleosome assembly protein 1-like 1 (NAP1L1), transcript variant 2, mRNA [NM_004537]	GAAGCAGTATTAGCATCACTATTTTAGATTGCAAAAATACCTTAATTGTGTGGAACTGGC	76439433	chr12	76439374	-	FALSE	hs|12q21.2	ENST00000261182	4673	NM_004537	nucleosome assembly protein 1-like 1	chr12:76439433-76439374	GO:0006260|GO:0005515|GO:0042470|GO:0008284|GO:0016020|GO:0006334|GO:0005634	NM_004537	THC2528695	Hs.524599
	A_24_P168925	7.92271	P	2.46051	A	44.0845	CHRDL1	Homo sapiens chordin-like 1 (CHRDL1), transcript variant 1, mRNA [NM_001143981]	GAACAACAAAGACCATAAGCATCATTTAGCAGTTGTAGCCATTTTCTAGTTAACTCATGT	109917279	chrX	109917220	-	FALSE	hs|Xq23	ENST00000372045	91851	NM_001143981	chordin-like 1	chrX:109917279-109917220	GO:0030514|GO:0048749|GO:0001503|GO:0030182|GO:0001654|GO:0005576|GO:0030509	NM_001143981	THC2710246	Hs.496587
	A_23_P351148	9.09038	P	6.01979	P	8.40116	SH2D1B	Homo sapiens SH2 domain containing 1B (SH2D1B), mRNA [NM_053282]	AAAGTGTGGAGCATTGTGAGATTTGGGGTCACAGCAATTTATGGCTACTATTCCCTGGGT	162365904	chr1	162365845	-	FALSE	hs|1q23.3	ENST00000367929	117157	NM_053282	SH2 domain containing 1B	chr1:162365904-162365845	GO:0005622|GO:0005515|GO:0045089|GO:0002717|GO:0030674|GO:0002366	NM_053282	THC2487991	Hs.350581
	A_24_P936809	2.52221	A	5.43138	P	0.133123	CAPN8	calpain 8 [Source:HGNC Symbol;Acc:HGNC:1485] [ENST00000484873]	AGACACCATGCAAGTCCCAGACTCATCTGAGACCTTCTGGAACACGGAAGCTGACATTTT	223712823	chr1	223712764	-	FALSE	hs|1q41	ENST00000484873	388743	NA	calpain 8	chr1:223712823-223712764	GO:0005737|GO:0005794|GO:0004198|GO:0007586|GO:0005509|GO:0006508	NA	THC2750420	NA
	A_24_P943193	10.0705	P	11.1683	P	0.467236	PREPL	Homo sapiens prolyl endopeptidase-like (PREPL), transcript variant 1, mRNA [NM_006036]	GTCTCATATAATGCTTTTCATATTGAACTATATTTTGTCTGCTATTAAATACTTCCAAGC	44545965	chr2	44545906	-	FALSE	hs|2p21	ENST00000409936	9581	NM_006036	prolyl endopeptidase-like	chr2:44545965-44545906	GO:0005794|GO:0004252|GO:0006508|GO:0005856|GO:0070008|GO:0005829	NM_006036	THC2501130	Hs.444349
	A_23_P68786	4.9608	P	5.97321	P	0.495717	PRODH	Homo sapiens proline dehydrogenase (oxidase) 1 (PRODH), transcript variant 1, mRNA [NM_016335]	CCATCAACCCCACGTACGAGGCCACCAACGCCATGTACCACAGGTGCCTGGACTACGTGT	18905871	chr22	18904485	-	FALSE	hs|22q11.21	ENST00000482858	5625	NM_016335	proline dehydrogenase (oxidase) 1	chr22:18905871-18904485	GO:0071949|GO:0034641|GO:0019470|GO:0006560|GO:0005759|GO:0010133|GO:0008631|GO:0006562|GO:0005743|GO:0004657|GO:0044281|GO:0055114	NM_016335	NP324475	Hs.517352
	A_24_P90792	8.05056	P	4.36663	A	12.8521	SCAND2P	Homo sapiens SCAN domain containing 2 pseudogene (SCAND2P), transcript variant 1, non-coding RNA [NR_004859]	GAACCTGGACTGAAGAACCACCTAGAAATAACTCAGCAGAATTCTGAAAATGAGGTCACG	85181704	chr15	85181645	+	FALSE	hs|15q25.2	ENST00000558508	54581	NR_004859	SCAN domain containing 2 pseudogene	chr15:85181645-85181704	GO:0008150|GO:0003674|GO:0006355|GO:0003700|GO:0005634|GO:0005575	NR_004859	THC2487477	Hs.658114
	A_24_P305050	8.52344	P	6.54298	P	3.94619	CD300LG	Homo sapiens CD300 molecule-like family member g (CD300LG), transcript variant 1, mRNA [NM_145273]	TTCCTTGTCTGGAAAGGGTTACTTGCCTATGGGTTCTGGTGGCTAGAGAGAAAAGTAGAA	41940256	chr17	41940197	+	FALSE	hs|17q21.31	ENST00000317310	146894	NM_145273	CD300 molecule-like family member g	chr17:41940197-41940256	GO:0016323|GO:0016324|GO:0002414|GO:0001791|GO:0032585|GO:0016021|GO:0070062|GO:0002376	NM_145273	THC2477301	Hs.147313
	A_23_P330017	6.42856	P	4.70187	P	3.30967	DOLPP1	Homo sapiens dolichyldiphosphatase 1 (DOLPP1), transcript variant 1, mRNA [NM_020438]	ATTTAAGAATGCACCAAACAAACAACGCCAGGTTCCTGGACTTGCTGTGGAGGCACGTGC	131847849	chr9	131847579	+	FALSE	hs|9q34.11	ENST00000327812	57171	NM_020438	dolichyldiphosphatase 1	chr9:131847579-131847849	GO:0008610|GO:0005789|GO:0030176|GO:0047874|GO:0006487|GO:0006488|GO:0044267|GO:0006489|GO:0043687|GO:0018279	NM_020438	THC2612040	Hs.21701
	A_23_P166797	7.52412	P	2.45897	A	33.4783	RTP4	Homo sapiens receptor (chemosensory) transporter protein 4 (RTP4), mRNA [NM_022147]	CAAGCAGGATCAAGTTTGTAGAATAAACACTGGTTTCCTAGCCATCCTCTGAAAACAGTA	187089314	chr3	187089255	+	FALSE	hs|3q27.3	ENST00000259030	64108	NM_022147	receptor (chemosensory) transporter protein 4	chr3:187089255-187089314	GO:0005515|GO:0005737|GO:0006612|GO:0016021|GO:0001580	NM_022147	THC2607382	Hs.43388
	A_24_P10226	6.65295	P	2.4813	A	18.0216	SEMA6D	Homo sapiens sema domain, transmembrane domain (TM), and cytoplasmic domain, (semaphorin) 6D (SEMA6D), transcript variant 6, mRNA [NM_024966]	TTCTACTTTGATGTTCTGCAGTCTATTACAGACATAATACAAATCAATGGCATCCCCACT	48056232	chr15	48056173	+	FALSE	hs|15q21.1	ENST00000389425	80031	NM_024966	sema domain, transmembrane domain (TM), and cytoplasmic domain, (semaphorin) 6D	chr15:48056173-48056232	GO:0005737|GO:0005886|GO:0007411|GO:0021591|GO:0030215|GO:0004872|GO:0016021|GO:0014912|GO:0014911	NM_024966	THC2482716	Hs.511265
	A_23_P301021	2.49219	A	6.43095	P	0.0652102	ASTN1	Homo sapiens astrotactin 1 (ASTN1), transcript variant 1, mRNA [NM_004319]	ATGAACCACTGTAATAGCATTAGACTTTTAATTGAGTGTGCAATCGTTTTCCATGGAGTT	176830481	chr1	176830422	-	FALSE	hs|1q25.2	ENST00000361833	460	NM_004319	astrotactin 1	chr1:176830481-176830422	GO:0007626|GO:0016021|GO:0005575|GO:0001764|GO:0009897|GO:0007158|GO:0005768	NM_004319	THC2602836	Hs.495897
	A_24_P152937	6.79356	P	5.39861	P	2.6298	TNRC18	Homo sapiens trinucleotide repeat containing 18 (TNRC18), mRNA [NM_001080495]	GGCCCGTGGGCGTGGGCGGAAACCCAGCGCCAAGGCCAAGGGTGACAGAGCCGCTACCCT	5354658	chr7	5353479	-	FALSE	hs|7p22.1	ENST00000430969	84629	NM_001080495	trinucleotide repeat containing 18	chr7:5354658-5353479	GO:0005739|GO:0031965|GO:0006342|GO:0005737|GO:0000976|GO:0031507|GO:0003682|GO:0005654|GO:0005634|GO:0000785|GO:0005677	NM_001080495	THC2511394	Hs.520638
	A_24_P69654	9.95609	P	8.70184	P	2.38543	KLF6	Homo sapiens Kruppel-like factor 6 (KLF6), transcript variant A, mRNA [NM_001300]	AGGCACTTCCGAAAGCACACCGGGGCCAAGCCTTTTAAATGCTCCCACTGTGACAGGTGT	3822353	chr10	3821779	-	FALSE	hs|10p15.1	ENST00000492125	1316	NM_001300	Kruppel-like factor 6	chr10:3822353-3821779	GO:0005737|GO:0030183|GO:0019221|GO:0005634|GO:0045893|GO:0003677|GO:0046872|GO:0006351	NM_001300	THC2562254	Hs.4055
	A_23_P400041	2.51946	A	5.04036	P	0.174234	NA	Homo sapiens cDNA clone MGC:21733 IMAGE:4517792, complete cds. [BC012036]	AGGCCTTCAGCAAATACAAGAATTCTTAATTTCAGGTAGGAAGATATTAGCAGTGTCTTC	21624759	chr18	21624700	+	FALSE	hs|18q11.2	NA	NA	BC012036	NA	chr18:21624700-21624759	NA	NA	NA	Hs.680381
	A_32_P16736	3.82947	A	7.40961	P	0.083612	NA	NA	TAATAATTGTATATATTTGTACAACAATTGTATGTATTGTATGTACAATTGTATATTGAT	37171084	chr19	37171025	-	FALSE	hs|19q13.12	NA	NA	NA	NA	chr19:037171084-037171025	NA	NA	THC2682674	NA
	A_23_P13479	7.97664	P	6.53464	P	2.71698	OR4S1	Homo sapiens olfactory receptor, family 4, subfamily S, member 1 (OR4S1), mRNA [NM_001004725]	TCTTCCTGAGCCAGTTGTCTTTTGCTGACATATGTTATCCATCCACTACCATACCCAAGA	48328009	chr11	48327950	+	FALSE	hs|11p11.2	ENST00000319988	256148	NM_001004725	olfactory receptor, family 4, subfamily S, member 1	chr11:48327950-48328009	GO:0050911|GO:0050907|GO:0004984|GO:0007186|GO:0005886|GO:0004930|GO:0016021|GO:0004888	NM_001004725	NP1461909	Hs.553657
	A_32_P101264	6.05624	P	7.42097	P	0.388307	SLC35G1	solute carrier family 35, member G1 [Source:HGNC Symbol;Acc:HGNC:26607] [ENST00000371408]	AGTACTTGAATGTCACACTATATAACTGAGGTTAGAGAAAATGTTTCTTCTAGCCCTTAC	95663416	chr10	95663357	+	FALSE	hs|10q23.33	ENST00000371408	159371	NA	solute carrier family 35, member G1	chr10:95663357-95663416	GO:0005515|GO:0005886|GO:0051480|GO:0005789|GO:0016021	NA	THC2646312	NA
	A_23_P344281	6.26097	P	2.49805	A	13.5754	ZIK1	Homo sapiens zinc finger protein interacting with K protein 1 (ZIK1), mRNA [NM_001010879]	GCACTGGTCACTCCTATGTGCTAAGACAAGGCAGACATCTGTGTGTTCTCTTAAGTCTTT	58102935	chr19	58102876	+	FALSE	hs|19q13.43	ENST00000597850	284307	NM_001010879	zinc finger protein interacting with K protein 1	chr19:58102876-58102935	GO:0006355|GO:0005634|GO:0003677|GO:0046872|GO:0006351	NM_001010879	THC2473743	Hs.454830
	A_32_P10133	2.49337	A	5.26566	P	0.146372	lnc-THNSL1-2	Homo sapiens cDNA FLJ11983 fis, clone HEMBB1001337. [AK022045]	TGTAATCAGTTCATCTTACCTTGCCGGGCTCTGAAAGAATGAGTGTGTGGGATCAGATTT	24544916	chr10	24544857	+	FALSE	hs|10p12.2	NA	NA	AK022045	lnc-THNSL1-2:1	chr10:24544857-24544916	NA	NA	THC2501301	Hs.731140
	A_23_P128447	5.8695	P	2.75167	A	8.6808	LRRK2	Homo sapiens leucine-rich repeat kinase 2 (LRRK2), mRNA [NM_198578]	GCAGAAAGAGATACAATCTTGCTTGACCGTTTGGGACATCAATCTTCCACATGAAGTGCA	40761497	chr12	40760872	+	FALSE	hs|12q12	ENST00000298910	120892	NM_198578	leucine-rich repeat kinase 2	chr12:40760872-40761497	GO:0005515|GO:0005802|GO:0010738|GO:0005764|GO:0005615|GO:0042803|GO:0042802|GO:0022028|GO:0043068|GO:0001948|GO:0018105|GO:0000165|GO:0016301|GO:0005759|GO:0018107|GO:0043025|GO:0031398|GO:0006979|GO:0035640|GO:0034260|GO:0004708|GO:0035641|GO:0031966|GO:0005794|GO:0044325|GO:0006897|GO:0043547|GO:0006184|GO:0045121|GO:0032473|GO:0010508|GO:0032091|GO:0043005|GO:0030424|GO:0005886|GO:0005783|GO:…	NM_198578	NP1162296	Hs.187636
	A_32_P22654	6.16615	P	2.49511	A	12.7377	ALAS2	Homo sapiens 5'-aminolevulinate synthase 2 (ALAS2), transcript variant 1, mRNA [NM_000032]	GCTTTGTTGTGTGCCTCTAGCTGAATTGAGCCTAAAAATAAAGCACAAACCACAGCATGT	55035544	chrX	55035488	-	FALSE	hs|Xp11.21	ENST00000330807	212	NM_000032	5'-aminolevulinate synthase 2	chrX:55035544-55035488	GO:0042541|GO:0005515|GO:0050662|GO:0001666|GO:0005743|GO:0044281|GO:0006782|GO:0006783|GO:0005739|GO:0006879|GO:0006778|GO:0005759|GO:0030170|GO:0030218|GO:0016594|GO:0032364|GO:0003870	NM_000032	THC2464598	Hs.522666
	A_24_P933565	6.45501	P	3.73611	A	6.58372	PGAP1	Homo sapiens post-GPI attachment to proteins 1 (PGAP1), mRNA [NM_024989]	TTTTAAACTTAATCCTGATCCATGTAAACCTTTGGCATTTATCCTTATTCCGACTATGGC	197707543	chr2	197707484	-	FALSE	hs|2q33.1	ENST00000470179	80055	NM_024989	post-GPI attachment to proteins 1	chr2:197707543-197707484	GO:0006501|GO:0090305|GO:0005783|GO:0007605|GO:0016255|GO:0006886|GO:0015798|GO:0021871|GO:0009880|GO:0042578|GO:0004518|GO:0009948|GO:0005789|GO:0016021|GO:0044267|GO:0043687	NM_024989	THC2504050	Hs.229988
	A_32_P232496	2.51802	A	7.39779	P	0.0339659	NA	ALU1_HUMAN (P39188) Alu subfamily J sequence contamination warning entry, partial (4%) [THC2679804]	GGAAGAGTATATAATTCGGGGAGAAAGTGATTCTCTATAAGCTCTGAGAGGTCAATGGTT	154008140	chr7	154008081	+	FALSE	hs|7q36.2	NA	NA	NA	NA	chr7:154008081-154008140	NA	NA	THC2679804	NA
	A_32_P330691	2.49327	A	8.46293	M	0.0159571	NA	ens	TTTCTGTAATCCGTGGGACATGAGAGTGTCAGACATGTGTAGAGACTCACAGCGGAAAAA	3447721	chr16	3447662	+	FALSE	hs|16p13.3	ENST00000618352	NA	AF390550	NA	chr16:3447662-3447721	NA	NA	NA	NA
	A_32_P85925	6.63462	P	5.43955	P	2.28956	NA	Homo sapiens antigen MMSA-4 mRNA sequence. [AY952884]	AGCAGAAGCCAGTTATGATGACAGGTGATAGATCCAAAATAATTGCCACATTTGTTAACA	45912797	chr13	45911467	+	FALSE	hs|13q14.13	NA	NA	AY952884	NA	chr13:45911467-45912797	NA	NA	THC2569152	Hs.374596
	A_24_P218620	6.26319	P	2.49658	A	13.6102	DKK3	Homo sapiens RIG mRNA, complete cds. [U32331]	CCAGCTTTATCAATAATAATATCGGTGGTTTACTTAAGGTGTCCAGAGATGGTGGAGAAC	11982653	chr11	11982594	+	FALSE	hs|11p15.3	NA	27122	U32331	dickkopf WNT signaling pathway inhibitor 3	chr11:11982594-11982653	GO:0030325|GO:2000065|GO:0016055|GO:0090090|GO:0045892|GO:0009653|GO:0005615|GO:0032348	NA	THC2481674	Hs.292156
	A_23_P338479	3.5274	A	4.55367	P	0.490979	CD274	Homo sapiens CD274 molecule (CD274), transcript variant 1, mRNA [NM_014143]	GAGTTTTTCCTATTTATTTTGAGTCTGTGAGGTCTTCTTGTCATGTGAGTGTGGTTGTGA	5468369	chr9	5468310	+	FALSE	hs|9p24.1	ENST00000381577	29126	NM_014143	CD274 molecule	chr9:5468310-5468369	GO:0005515|GO:2001181|GO:0070232|GO:0005886|GO:0032693|GO:0046006|GO:0046007|GO:0031295|GO:0012505|GO:0007165|GO:0006955|GO:0042102|GO:0016021|GO:0032689|GO:0007166|GO:0009897|GO:0070062	NM_014143	THC2475254	Hs.521989
	A_32_P4337	3.72677	A	5.01548	P	0.409318	NA	NA	GCTGGTAAAATCTGGAATCTGCTCTCATTTCATTTTCACTGAACTGAAAATAAGGTAACA	78537205	chr16	78537146	+	FALSE	hs|16q23.1	NA	NA	NA	NA	chr16:078537146-078537205	NA	NA	THC2694873	NA
	A_24_P396881	4.29202	A	5.7257	P	0.370186	NDUFA10	Homo sapiens NADH dehydrogenase (ubiquinone) 1 alpha subcomplex, 10, 42kDa (NDUFA10), mRNA [NM_004544]	AATTAAAATTCTGAAGCTCCCTAGTTAGTTAGATCCAATTGCTGGTTACATTTTGGGAAG	240896900	chr2	240896841	-	FALSE	hs|2q37.3	ENST00000252711	4705	NM_004544	NADH dehydrogenase (ubiquinone) 1 alpha subcomplex, 10, 42kDa	chr2:240896900-240896841	GO:0022904|GO:0005747|GO:0042493|GO:0005759|GO:0006120|GO:0005743|GO:0044281|GO:0019206|GO:0008137|GO:0005524|GO:0044237|GO:0009165	NM_004544	THC2544148	Hs.277677
	A_23_P363472	7.37019	P	8.84935	P	0.358696	NDFIP2	Homo sapiens Nedd4 family interacting protein 2 (NDFIP2), transcript variant 1, mRNA [NM_019080]	TGATAAAGGTCAATTGTTAGATGATAATGTGCCATTCATTATCATAGGAATGTCCTTGCC	80129922	chr13	80129863	+	FALSE	hs|13q31.1	ENST00000612570	54602	NM_019080	Nedd4 family interacting protein 2	chr13:80129863-80129922	GO:0005515|GO:0048471|GO:0005794|GO:0005783|GO:0050699|GO:0032410|GO:0032585|GO:0051224|GO:0043231|GO:0005739|GO:0007165|GO:0005737|GO:0000139|GO:0010629|GO:0031398|GO:0004871|GO:0016021|GO:0043123	NM_019080	THC2648994	Hs.525093
	A_23_P95851	5.20759	P	2.38567	A	7.07103	TUBAL3	Homo sapiens tubulin, alpha-like 3 (TUBAL3), transcript variant 1, mRNA [NM_024803]	GGAGCCTTTGGAAGCTTAGAGTCCTTTGAACTGCTGAGTCACTTCTAGGTGGGATTTTTT	5435268	chr10	5435209	-	FALSE	hs|10p15.1	ENST00000380419	79861	NM_024803	tubulin, alpha-like 3	chr10:5435268-5435209	GO:0006184|GO:0051258|GO:0005737|GO:0005874|GO:0005200|GO:0003924|GO:0007017|GO:0005525	NM_024803	THC2478803	Hs.163079
	A_23_P126266	7.89094	P	6.6211	P	2.41135	HLX	Homo sapiens H2.0-like homeobox (HLX), mRNA [NM_021958]	AGGCCTGGAGAAAAGGTTTGAGATTCAGAAGTACGTGACCAAGCCGGACCGAAAGCAGCT	221055659	chr1	221055600	+	FALSE	hs|1q41	ENST00000366903	3142	NM_021958	H2.0-like homeobox	chr1:221055600-221055659	GO:0005515|GO:0006355|GO:0008284|GO:0046622|GO:0005634|GO:0007275|GO:0006351|GO:0030154|GO:0048484|GO:0001889|GO:0043565|GO:0048557|GO:0007519|GO:0045629|GO:0045627	NM_021958	THC2755767	Hs.74870
	A_24_P691604	5.02986	P	6.16647	P	0.454828	CUX1	Homo sapiens cut-like homeobox 1 (CUX1), transcript variant 4, mRNA [NM_001202543]	ACCACAAAATATGCTATATGCTATGTATCAAGCTTTCTGTAATCAGAAAGAAAAGGTGCC	101898931	chr7	101898872	+	FALSE	hs|7q22.1	ENST00000360264	1523	NM_001202543	cut-like homeobox 1	chr7:101898872-101898931	GO:0000977|GO:0042491|GO:0006357|GO:0001822|GO:0030324|GO:0001205|GO:0006891|GO:0005634|GO:0007275|GO:0000122|GO:0006351|GO:0005829|GO:0043565|GO:0030173|GO:0050775|GO:0045944|GO:0003682	NM_001202543	THC2554721	Hs.191482
	A_24_P365365	10.7568	P	11.9983	P	0.422932	TCF3	Homo sapiens transcription factor 3 (TCF3), transcript variant 1, mRNA [NM_003200]	TGGATGATTGGGACTTTAAAACGACCCTCTTTCAGGTGGATTCAGAGACCTGTCCTGTAT	1609391	chr19	1609332	-	FALSE	hs|19p13.3	ENST00000611869	6929	NM_003200	transcription factor 3	chr19:1609391-1609332	GO:0005515|GO:0000790|GO:0003700|GO:0044212|GO:0042803|GO:2000045|GO:0042692|GO:0048541|GO:0032496|GO:0000788|GO:0002326|GO:0033077|GO:0033152|GO:0046982|GO:0003713|GO:0031435|GO:0070888|GO:0000122|GO:0000978|GO:0045787|GO:0035326|GO:0043234|GO:0051149|GO:0043966|GO:0043967|GO:0005654|GO:0045893|GO:0070644|GO:0008134|GO:0030890|GO:0005634|GO:0005737|GO:0051091|GO:0045944|GO:0030183|GO:0070491|GO:…	NM_003200	THC2469262	Hs.371282
	A_24_P199655	10.4576	P	11.7417	P	0.41064	VANGL1	Homo sapiens VANGL planar cell polarity protein 1 (VANGL1), transcript variant 1, mRNA [NM_138959]	ATTCATCATACTCTCTGAAGAGTTCATAGACCCCAAATCTCACAAATTTGTCCTTCGCTT	116233978	chr1	116233919	+	FALSE	hs|1p13.1	ENST00000310260	81839	NM_138959	VANGL planar cell polarity protein 1	chr1:116233919-116233978	GO:0005515|GO:0007275|GO:0016021|GO:0016328	NM_138959	THC2473009	Hs.515130
	A_24_P921991	2.49453	A	5.23775	P	0.149351	NA	NA	TGCATTCAAATTTTATTGGCTTGATGTATTTCTTATATTTGAGATATGTGGGATTCATAA	131675209	chr3	131675150	+	FALSE	hs|3q22.1	NA	NA	NA	NA	chr3:131675150-131675209	NA	NA	THC2752977	NA
	A_32_P122492	8.39676	P	6.73856	P	3.15621	TMEM154	transmembrane protein 154 [Source:HGNC Symbol;Acc:HGNC:26489] [ENST00000304385]	CAGTGTACAAATCAGTGGAGAGTAAGCAATGTATTACTCTGATGTCGGTGAAACACCTCA	153544670	chr4	153544611	-	FALSE	hs|4q31.3	ENST00000304385	201799	NA	transmembrane protein 154	chr4:153544670-153544611	GO:0016021	NA	NA	NA
	A_23_P422981	6.9935	P	5.81051	P	2.27048	FBXO36	Homo sapiens F-box protein 36 (FBXO36), mRNA [NM_174899]	AAGCTTATGGACATGCGCAATAGTTGATTCAGCTTCAATCAATAAGAACATAAATATGGC	230877624	chr2	230877565	+	FALSE	hs|2q36.3	ENST00000283946	130888	NM_174899	F-box protein 36	chr2:230877565-230877624	NA	NM_174899	THC2492073	Hs.140666
	A_32_P210723	5.03415	P	6.10539	P	0.47591	NA	Q8NH15_HUMAN (Q8NH15) Seven transmembrane helix receptor, partial (13%) [THC2676741]	AAGCTGGGAAATAACATAATCAGAGCGGTACTTAAGATGAATCTAACGGAATAGCATGAA	129244819	chr7	129244760	-	FALSE	hs|7q32.2	ENST00000608694	NA	NA	NA	chr7:129244819-129244760	NA	NA	THC2676741	NA
	A_23_P24414	7.30784	P	6.27316	P	2.04866	EFEMP2	Homo sapiens EGF containing fibulin-like extracellular matrix protein 2 (EFEMP2), transcript variant 1, mRNA [NM_016938]	TTCATCCATTGTGCACCGCTACATGACCATCACCTCGGAGCGGAGCGTGCCCGCTGACGT	65635482	chr11	65635423	-	FALSE	hs|11q13.1	ENST00000531005	30008	NM_016938	EGF containing fibulin-like extracellular matrix protein 2	chr11:65635482-65635423	GO:0005515|GO:0007165|GO:0005886|GO:0030198|GO:0007596|GO:0005509|GO:0005576|GO:0031982|GO:0070062|GO:0005604|GO:0005201|GO:0004888	NM_016938	NP1153559	Hs.731454
	A_23_P31921	11.713	P	12.7418	P	0.490131	ASS1	Homo sapiens argininosuccinate synthase 1 (ASS1), transcript variant 1, mRNA [NM_000050]	TCCCTGGAGGATGCCTGAATTCTACAACCGGTTCAAGGGCCGCAATGACCTGATGGAGTA	133342179	chr9	133342120	+	FALSE	hs|9q34.11	ENST00000422569	445	NM_000050	argininosuccinate synthase 1	chr9:133342120-133342179	GO:0005515|GO:0006531|GO:0005783|GO:0005741|GO:0005634|GO:0044281|GO:0005764|GO:0010043|GO:0045429|GO:0005829|GO:0071418|GO:0070852|GO:0034641|GO:0005737|GO:0071230|GO:0071377|GO:0071356|GO:0006526|GO:0043204|GO:0032355|GO:0070062|GO:0071499|GO:0060416|GO:0001822|GO:0007584|GO:0042493|GO:0007568|GO:0006953|GO:0005524|GO:0001889|GO:0010046|GO:0071222|GO:0071346|GO:0071400|GO:0007494|GO:0015643|GO:…	NM_000050	THC2555635	Hs.160786
	A_23_P84334	8.29378	P	9.83779	P	0.342931	TMEM39A	Homo sapiens transmembrane protein 39A (TMEM39A), transcript variant 1, mRNA [NM_018266]	TACAATGGCGTTATGTTTGGAGTTATGAGGGGAAGTGAAAGATAAGAATTACCTACAGCT	119149952	chr3	119149893	-	FALSE	hs|3q13.33	ENST00000438581	55254	NM_018266	transmembrane protein 39A	chr3:119149952-119149893	GO:0016021	NM_018266	THC2461947	Hs.594171
	A_32_P131100	4.15969	A	6.35173	P	0.218842	NA	DB053791 TESTI2 Homo sapiens cDNA clone TESTI2044444 5', mRNA sequence [DB053791]	CTTGTCGAGGGCTACTGAGAAAAGAATAAAGACGGTCATAAATGATACATGATGCCTTAG	35603808	chr9	35603749	-	FALSE	hs|9p13.3	NA	NA	DB053791	NA	chr9:35603808-35603749	NA	NA	THC2689241	Hs.122020
	A_23_P45338	3.27453	A	5.74284	P	0.180702	EFHC2	Homo sapiens EF-hand domain (C-terminal) containing 2 (EFHC2), mRNA [NM_025184]	ACGTGCACACACACTGGAAACATATGCAGTATTTATATTTGTAATGCCCTTTTTTCTATC	44007474	chrX	44007415	-	FALSE	hs|Xp11.3	ENST00000343571	80258	NM_025184	EF-hand domain (C-terminal) containing 2	chrX:44007474-44007415	GO:0005509	NM_025184	THC2486822	Hs.521953
	A_23_P408249	4.44291	A	5.88378	P	0.368345	PCK1	Homo sapiens phosphoenolpyruvate carboxykinase 1 (soluble) (PCK1), mRNA [NM_002591]	GAACACTGGGTAGTAGCTAATGAAATTGAGAAGGGAAATCTTAGCATGCCTCCAAAAATT	56141089	chr20	56141030	+	FALSE	hs|20q13.31	ENST00000467047	5105	NM_002591	phosphoenolpyruvate carboxykinase 1 (soluble)	chr20:56141030-56141089	GO:0031406|GO:0032868|GO:0014823|GO:0030145|GO:0000287|GO:0017144|GO:0005975|GO:0006094|GO:0006107|GO:0044281|GO:0042593|GO:0005525|GO:0005829|GO:0046327|GO:0005737|GO:0004613|GO:0009405|GO:0006006|GO:0019003|GO:0006475|GO:0070062	NM_002591	NP097024	Hs.1872
	A_24_P366555	9.10644	P	7.67893	P	2.68983	BBS9	Bardet-Biedl syndrome 9 [Source:HGNC Symbol;Acc:HGNC:30000] [ENST00000425508]	TGCATAGTCTTTTGGTATTGCCCACTTTTGGCATTACCATATTATTTGACAATTAGAAGG	33354077	chr7	33354018	+	FALSE	hs|7p14.3	ENST00000425508	27241	BC032715	Bardet-Biedl syndrome 9	chr7:33354018-33354077	GO:0005515|GO:0034464|GO:0060170|GO:0006996|GO:0015031|GO:0005829|GO:0003674|GO:0005929|GO:0042384|GO:0045444|GO:0000242|GO:0007601|GO:0050896	NA	THC2692445	Hs.372360
	A_32_P93517	2.57261	A	5.49128	P	0.132249	NA	NA	CTGAACTTTGGGTCTAAACGAGACAATAGCTGCCTTCGCAGTATCAGCAGAATGGTTGAT	17906925	chr21	17906866	+	FALSE	hs|21q21.1	NA	NA	NA	NA	chr21:017906866-017906925	NA	NA	THC2725553	NA
	A_32_P106584	2.50024	A	5.52054	P	0.123254	NA	NA	TATTTGTTGATGTTTTGTGAGTTTTTAACCATTGACTATAATTTGTTATTTAACTGTTAA	108428938	chr9	108428879	+	FALSE	hs|9q31.2	NA	NA	NA	NA	chr9:108428879-108428938	NA	NA	THC2735960	NA
	A_32_P516215	5.29494	P	4.13502	A	2.23445	LOC102723931	NA	TTGATGGACCAGGTAGACTTGAAACCAGGAATAGCACAAAAGTTATCAAAGAGGCTCAGC	58918081	chr19	58918022	-	FALSE	hs|19q13.43	ENST00000597980	102723931	XR_244021	uncharacterized LOC102723931	chr19:58918081-58918022	NA	XR_244021	THC2480319	Hs.664152
	A_32_P112910	5.85359	P	4.82919	P	2.03411	UBL4B	Homo sapiens ubiquitin-like 4B (UBL4B), mRNA [NM_203412]	GGAGGCAGCAGCTGATCAGTAAACGGGCCATCCTACCCATTTGCATGCTAAAATTCTCCC	110655719	chr1	110655660	+	FALSE	hs|1p13.3	ENST00000334179	164153	NM_203412	ubiquitin-like 4B	chr1:110655660-110655719	GO:0005737	NM_203412	THC2477239	Hs.374027
	A_23_P435394	6.13748	P	4.91632	P	2.33135	PTGER4	Homo sapiens prostaglandin E receptor 4 (subtype EP4) (PTGER4), mRNA [NM_000958]	ACTGTTTCTGGACCCTTATAAAATCCTGTGCAATAGACACATACATGTCACATTTAGCTG	40692562	chr5	40692503	+	FALSE	hs|5p13.1	ENST00000302472	5734	NM_000958	prostaglandin E receptor 4 (subtype EP4)	chr5:40692503-40692562	GO:0005515|GO:0005886|GO:0051492|GO:0007254|GO:0050715|GO:0050710|GO:0004957|GO:0033624|GO:2000420|GO:0009612|GO:0060348|GO:0042093|GO:0006955|GO:0030278|GO:0050728|GO:0050729|GO:0032496|GO:0007188|GO:0016021|GO:0071260|GO:0070371	NM_000958	THC2463869	Hs.199248
	A_24_P225635	6.15327	P	7.22213	P	0.476697	HNRNPLL	heterogeneous nuclear ribonucleoprotein L-like [Source:HGNC Symbol;Acc:HGNC:25127] [ENST00000449105]	GGCAGGCATTTACAATTTTAGAGCTGTTTAATAGGAAGTTTAGATGGAAACTAAACACAC	38789997	chr2	38789938	-	FALSE	hs|2p22.1	ENST00000449105	92906	XR_427000	heterogeneous nuclear ribonucleoprotein L-like	chr2:38789997-38789938	GO:0006397|GO:0005515|GO:0016020|GO:0000166|GO:0030529|GO:0005634|GO:0003729|GO:0033120	XR_427000	THC2706478	NA
	A_23_P108170	6.72049	P	8.01965	P	0.406362	PSG6	Homo sapiens pregnancy specific beta-1-glycoprotein 6 (PSG6), transcript variant 1, mRNA [NM_002782]	CTCTATGCTTGCTCTGTTCGTAACTCAGCCACTGGCAAGGAAATCTCCAAATCCATGATA	43411146	chr19	43411087	-	FALSE	hs|19q13.31	ENST00000617049	5675	NM_002782	pregnancy specific beta-1-glycoprotein 6	chr19:43411146-43411087	GO:0003674|GO:0007565|GO:0005576	NM_002782	THC2569655	Hs.646353
	A_23_P303423	3.21052	A	4.84931	P	0.321125	SLAIN2	Homo sapiens SLAIN motif family, member 2 (SLAIN2), mRNA [NM_020846]	GCATTTTCATACCAAATGCGAATATTTAGGTGATCACGTGCATCTTTTCTTGTATGGATG	48427482	chr4	48427423	+	FALSE	hs|4p11	ENST00000264313	57606	NM_020846	SLAIN motif family, member 2	chr4:48427423-48427482	GO:0005515|GO:0031116|GO:0005813|GO:0005737|GO:0007020|GO:0015630|GO:0005730|GO:0035371|GO:0031122|GO:0005654	NM_020846	THC2616664	Hs.479677
	A_32_P51237	4.58293	A	5.73161	P	0.451038	KANK4	Homo sapiens KN motif and ankyrin repeat domains 4 (KANK4), mRNA [NM_181712]	ATGCCATATGTACAGTCTTGACTATTTCTGAGTCATCTAGTGGCTCCAATTTGCTCCAGG	62703325	chr1	62703266	-	FALSE	hs|1p31.3	ENST00000371150	163782	NM_181712	KN motif and ankyrin repeat domains 4	chr1:62703325-62703266	GO:0005737	NM_181712	THC2616914	Hs.283398
	A_24_P932887	8.62313	P	7.18087	P	2.71748	SPOCD1	SPOC domain containing 1 [Source:HGNC Symbol;Acc:HGNC:26338] [ENST00000485944]	TGGAGGTGGCTGATAAGAGTAGAGTTTCAAAATCTCTTTAAACCTTCCTAAAGCAATGAT	32260877	chr1	32260818	-	FALSE	hs|1p35.2	ENST00000485944	90853	AK097227	SPOC domain containing 1	chr1:32260877-32260818	GO:0010923|GO:0006351	NA	THC2476580	Hs.62604
	A_23_P398172	8.01426	P	6.9096	P	2.15048	FAM135A	Homo sapiens family with sequence similarity 135, member A (FAM135A), transcript variant 2, mRNA [NM_020819]	CCCATACCTGTGTCTGATTGTTTATTATTGGCTTTCCACAATTCTTACATCAGACTACAT	71269957	chr6	71269898	+	FALSE	hs|6q13	ENST00000361499	57579	NM_020819	family with sequence similarity 135, member A	chr6:71269898-71269957	NA	NM_020819	NP1166301	Hs.211700
	A_32_P181897	5.12865	P	4.1031	A	2.03573	NA	GPI8_PONPY (Q5R6L8) GPI-anchor transamidase precursor (GPI transamidase) (Phosphatidylinositol-glycan biosynthesis, class K protein) (PIG-K) , partial (5%) [THC2644870]	CACTCAAAACAAAACAAAACAATACTGGGTGACTGCTGGACTAAAGAGTACAAGGTGACG	4022313	chr6	4022254	-	FALSE	hs|6p25.2	NA	NA	NA	NA	chr6:004022313-004022254	NA	NA	THC2644870	NA
	A_32_P460399	5.15212	P	6.44109	P	0.409243	LRPAP1	Homo sapiens low density lipoprotein receptor-related protein associated protein 1 (LRPAP1), transcript variant 1, mRNA [NM_002337]	GTCAGATTCCCACAGCTCTTAAGGAGAAATTCAGTATTTACTGCAGCATGTGTTTTCAGT	3505591	chr4	3505532	-	FALSE	hs|4p16.3	NA	4043	NM_002337	low density lipoprotein receptor-related protein associated protein 1	chr4:3505591-3505532	GO:0032091|GO:0005515|GO:0048237|GO:0005886|GO:0009986|GO:0005783|GO:0005576|GO:0070326|GO:0031982|GO:0006898|GO:1900222|GO:0010916|GO:1900116|GO:0006457|GO:0004873|GO:0051082|GO:0016021|GO:0035473|GO:0016192|GO:0048019|GO:0008201|GO:0050750	NM_002337	THC2607791	Hs.40966
	A_32_P30991	5.22041	P	6.44162	P	0.428925	NA	Q3KSY1_9BIVA (Q3KSY1) Cytochrome c oxidase subunit II (Fragment), partial (6%) [THC2705074]	TCACAACCAACTAGAGAAACACTGAATTATATCAGTTAGGATATTTAAGCCACGTGGAAA	2802491	chr9	2802432	+	FALSE	hs|9p24.2	NA	NA	NA	NA	chr9:002802432-002802491	NA	NA	THC2705074	NA
	A_23_P59718	7.59828	P	9.08994	P	0.355603	SRI	Homo sapiens sorcin (SRI), transcript variant 1, mRNA [NM_003130]	AATCCACGTCAGGATTCACCTTAGAAGTTTAGCACACGCCCTTCAAAACCTGTTGAATAA	87835338	chr7	87835279	-	FALSE	hs|7q21.12	ENST00000265729	6717	NM_003130	sorcin	chr7:87835338-87835279	GO:0005515|GO:0030018|GO:0008016|GO:0006942|GO:0042994|GO:0006880|GO:2000678|GO:0002020|GO:0005829|GO:0005739|GO:0007507|GO:0005737|GO:0010649|GO:0010880|GO:0070491|GO:0060315|GO:0051924|GO:0006508|GO:0006810|GO:0043679|GO:0006816|GO:0051281|GO:0086004|GO:0070062|GO:0010459|GO:0046982|GO:0035774|GO:0005246|GO:0005509|GO:0005102|GO:0033017|GO:0030315|GO:0044326|GO:0044325|GO:0005790|GO:0007165|GO:…	NM_003130	THC2511419	Hs.489040
	A_32_P212406	4.77627	A	5.79081	P	0.494984	CFL2	cofilin 2 (muscle) [Source:HGNC Symbol;Acc:HGNC:1875] [ENST00000298159]	AGGCTTTTCTTTTGCTCTGGAACATCCAACTAATTGCTTTATTTCCATGTAGAAGTAGAG	35178625	chr14	35178566	-	FALSE	hs|14q13.1	ENST00000298159	1073	CA437634	cofilin 2 (muscle)	chr14:35178625-35178566	GO:0005515|GO:0030836|GO:0045214|GO:0030042|GO:0003779|GO:0061001|GO:0015629|GO:0005615|GO:0046716|GO:0016363|GO:0070062|GO:0031674	NA	NA	Hs.638027
	A_24_P60887	5.03091	P	3.14931	A	3.68482	ANGPT1	Homo sapiens angiopoietin 1 (ANGPT1), transcript variant 1, mRNA [NM_001146]	AACCGAGCCTATTCACAGTATGACAGATTCCACATAGGAAATGAAAAGCAAAACTATAGG	108296968	chr8	108276579	-	FALSE	hs|8q23.1	ENST00000522400	284	NM_001146	angiopoietin 1	chr8:108296968-108276579	GO:0051897|GO:0005886|GO:0072012|GO:0050731|GO:0002040|GO:0050900|GO:0005615|GO:0030154|GO:0002740|GO:0043524|GO:0007171|GO:0033138|GO:0031398|GO:0070374|GO:0043122|GO:0070062|GO:0030097|GO:0030971|GO:0043066|GO:0048014|GO:0032680|GO:2000446|GO:0031589|GO:0043393|GO:0005576|GO:0014068|GO:0001701|GO:0050918|GO:0045785|GO:0010595|GO:0043536|GO:0005902|GO:0007162|GO:0007596|GO:0001936|GO:0034394|GO:…	NM_001146	THC2733026	Hs.369675
	A_32_P89432	5.50181	P	4.12378	A	2.59912	NA	602240180F1 NIH_MGC_46 Homo sapiens cDNA clone IMAGE:4329066 5', mRNA sequence [BF972140]	CCATGGGAAATACCCAACAGAATCAGACAGGAAACCCCAAAGTGCCACTGAAAAGCAATT	128842350	chr3	128842291	+	FALSE	hs|3q21.3	NA	NA	BF972140	NA	chr3:128842291-128842350	NA	NA	THC2623337	Hs.606738
	A_23_P86931	7.60643	P	5.95274	P	3.14638	SLC37A2	Homo sapiens solute carrier family 37 (glucose-6-phosphate transporter), member 2 (SLC37A2), transcript variant 1, mRNA [NM_198277]	CCCAAGTCCCGGATCACTCGCTGTTTTCTGGCTAGCTCTTGGCATCTCCATCTGAGCCTA	124959092	chr11	124959033	+	FALSE	hs|11q24.2	ENST00000526405	219855	NM_198277	solute carrier family 37 (glucose-6-phosphate transporter), member 2	chr11:124959033-124959092	GO:0005215|GO:0008643|GO:0016021|GO:0055085|GO:0070062	NM_198277	NP868942	Hs.352661
	A_23_P67980	8.26118	P	6.98694	P	2.41872	KLF7	Homo sapiens Kruppel-like factor 7 (ubiquitous) (KLF7), transcript variant 1, mRNA [NM_003709]	AGCACTATTGGAATTATTTCCCGCTGTTGCCAATGGAAATCAAAGAAAATGGATGTGACG	207945627	chr2	207945568	-	FALSE	hs|2q33.3	ENST00000309446	8609	NM_003709	Kruppel-like factor 7 (ubiquitous)	chr2:207945627-207945568	GO:0048813|GO:0003700|GO:0006357|GO:0007411|GO:0003713|GO:0008270|GO:0005634|GO:0045893|GO:0003677|GO:0006351	NM_003709	THC2463162	Hs.59908
	A_32_P852607	6.69743	P	5.67256	P	2.03477	DYRK1A	dual-specificity tyrosine-(Y)-phosphorylation regulated kinase 1A [Source:HGNC Symbol;Acc:HGNC:3091] [ENST00000462274]	TGGAATCGGGGCCCGGGGACTGCGGTATTTGCCGGGGAGGGGGCTGTCGCCTCCCCGGCC	38739738	chr21	38739679	+	FALSE	hs|21q22.13	ENST00000462274	1859	AB015282	dual-specificity tyrosine-(Y)-phosphorylation regulated kinase 1A	chr21:38739679-38739738	GO:0005515|GO:0005634|GO:0043621|GO:0042802|GO:0046777|GO:0018105|GO:0000381|GO:0018107|GO:0048156|GO:0018108|GO:0005524|GO:0007399|GO:0090312|GO:0004672|GO:0016607|GO:0004674|GO:0030529|GO:0007623|GO:0043518|GO:0006468|GO:0005654|GO:0004712|GO:0004713|GO:0000278|GO:0004715	NA	NP080608	Hs.368240
	A_24_P587443	5.47278	P	4.32447	A	2.21653	NA	AF396935 seven-span membrane protein FIRE {Mus musculus} (exp=-1; wgp=0; cg=0), partial (5%) [THC2662725]	CCCTTTCCGCATCCCACTAAACCACTTTTTATATTCCATTCGAACCTGGAAATTTGAGTG	6954725	chr19	6954666	+	FALSE	hs|19p13.2	NA	NA	NA	NA	chr19:006954666-006954725	NA	NA	THC2662725	NA
	A_23_P101048	5.10287	P	3.01541	A	4.24997	KRTAP3-2	Homo sapiens keratin associated protein 3-2 (KRTAP3-2), mRNA [NM_031959]	TGTCCCTTCAGTATTCACTTGCCTCAGTAGTTTGCCAGATGTTAAGGTAGACCAGATGAC	39155762	chr17	39155703	-	FALSE	hs|17q21.2	ENST00000391587	83897	NM_031959	keratin associated protein 3-2	chr17:39155762-39155703	GO:0005515|GO:0005198|GO:0045095	NM_031959	THC2481121	Hs.307026
	A_23_P50919	9.71719	P	6.89082	P	7.09287	SERPINE2	Homo sapiens serpin peptidase inhibitor, clade E (nexin, plasminogen activator inhibitor type 1), member 2 (SERPINE2), transcript variant 1, mRNA [NM_006216]	ACCTTTTCTGTTTTTCATCCGACATAATCCTACAGGTGCTGTGTTATTCATGGGGCAGAT	224842295	chr2	224840597	-	FALSE	hs|2q36.1	ENST00000478966	5270	NM_006216	serpin peptidase inhibitor, clade E (nexin, plasminogen activator inhibitor type 1), member 2	chr2:224842295-224840597	GO:0005515|GO:0030308|GO:0061108|GO:0008285|GO:0031594|GO:0004867|GO:0060291|GO:0045879|GO:0005539|GO:0005615|GO:0042628|GO:0005829|GO:0010766|GO:0031091|GO:0033363|GO:0008201|GO:0030334|GO:0051966|GO:0048505|GO:0042177|GO:0021683|GO:0090331|GO:0005102|GO:0005576|GO:0014067|GO:0031232|GO:0031982|GO:0045861|GO:0060384|GO:0010951|GO:0031012|GO:0048711|GO:0007596|GO:0030195|GO:0050974|GO:0010757|GO:…	NM_006216	THC2641761	Hs.38449
	A_24_P260122	8.14099	P	7.0653	P	2.10774	PHLDB2	Homo sapiens pleckstrin homology-like domain, family B, member 2 (PHLDB2), transcript variant 4, mRNA [NM_145753]	GCACTTCAAATATTGCTAGAATAGAAGAAATGGAGAGACTTTTGAAGCAGGCTCATGCAG	111685524	chr3	111685465	+	FALSE	hs|3q13.2	ENST00000470699	90102	NM_145753	pleckstrin homology-like domain, family B, member 2	chr3:111685465-111685524	GO:0005515|GO:0005737|GO:0005886|GO:0045111	NM_145753	THC2679587	Hs.603252
	A_24_P503729	5.28646	P	2.49599	A	6.91852	MIR1245A	Homo sapiens microRNA 1245a (MIR1245A), microRNA [NR_031647]	TATGTATAGGCCTTTAGATCATCTGATGTTGAATACTCTTTAAGTGATCTAAAGGCCTAC	189842880	chr2	189842821	+	FALSE	hs|2q32.2	NA	100302219	NR_031647	microRNA 1245a	chr2:189842821-189842880	NA	NR_031647	THC2605850	Hs.443625
	A_23_P360754	3.65973	A	5.04844	P	0.381905	ADAMTS4	Homo sapiens ADAM metallopeptidase with thrombospondin type 1 motif, 4 (ADAMTS4), mRNA [NM_005099]	AAATTGAATTCTACTATTTATGTGATCCTTTTGGAGTCAGACAGATGTGGTTGCATCCTA	161159705	chr1	161159646	-	FALSE	hs|1q23.3	ENST00000367996	9507	NM_005099	ADAM metallopeptidase with thrombospondin type 1 motif, 4	chr1:161159705-161159646	GO:0005515|GO:0005578|GO:0005576|GO:0002020|GO:0005615|GO:0031012|GO:0001501|GO:0022617|GO:0030198|GO:0006508|GO:0008233|GO:0008270|GO:0004222|GO:0042742|GO:0008237	NM_005099	THC2471245	Hs.211604
	A_32_P233713	7.28765	P	3.58971	A	12.9775	NA	NA	CTGTTAACTTTGCATATCTTTAAATCTAGTGGATTTTGCAGATTATCACTTGGGGGTATG	40564173	chr4	40564114	-	FALSE	hs|4p14	NA	NA	NA	NA	chr4:040564173-040564114	NA	NA	NA	NA
	A_23_P95930	8.96463	P	5.65257	P	9.93187	HMGA2	Homo sapiens high mobility group AT-hook 2 (HMGA2), transcript variant 1, mRNA [NM_003483]	AAGTTAGGTATGTTTGCAGGAGAAAAGTATCAAGACGTTTAACTGCAGTTGACTTTCTCC	66359848	chr12	66359789	+	FALSE	hs|12q14.3	ENST00000403681	8091	NM_003483	high mobility group AT-hook 2	chr12:66359789-66359848	GO:0005515|GO:0003906|GO:0030261|GO:0004677|GO:0006325|GO:0046332|GO:0035985|GO:0010564|GO:0035986|GO:0035987|GO:0035988|GO:0071158|GO:0000989|GO:0032993|GO:0002062|GO:0045444|GO:0000975|GO:0008301|GO:0071141|GO:0031492|GO:0007275|GO:0001047|GO:0000122|GO:2000036|GO:0043392|GO:0043922|GO:0003131|GO:0006284|GO:0070742|GO:0005654|GO:0045893|GO:0045892|GO:0000737|GO:0040008|GO:0051301|GO:0008134|GO:…	NM_003483	THC2598650	Hs.505924
	A_23_P213306	7.46679	P	6.15151	P	2.48851	KLF3	Homo sapiens Kruppel-like factor 3 (basic) (KLF3), mRNA [NM_016531]	CTAACAAGACATTTCCGAAAACATACTGGAATCAAACCTTTCCAGTGCCCGGACTGTGAC	38698824	chr4	38698765	+	FALSE	hs|4p14	ENST00000261438	51274	NM_016531	Kruppel-like factor 3 (basic)	chr4:38698765-38698824	GO:0006355|GO:0003700|GO:0007275|GO:0005634|GO:0003677|GO:0046872|GO:0006351	NM_016531	THC2651356	Hs.298658
	A_24_P555510	6.62063	P	7.87407	P	0.419449	PCM1	Homo sapiens pericentriolar material 1 (PCM1), mRNA [NM_006197]	TAGAGGGAGAAAAGTTCAAAATGAGTGAGAGAGAACTTTATGCAGGTTGAGATAATGCCT	17887353	chr8	17887294	+	FALSE	hs|8p22	ENST00000327578	5108	NM_006197	pericentriolar material 1	chr8:17887294-17887353	GO:0005515|GO:0034453|GO:0034451|GO:0031122|GO:0036064|GO:0005829|GO:0042802|GO:0005737|GO:0050768|GO:0000086|GO:0022027|GO:0071539|GO:0000242|GO:0097150|GO:0031965|GO:0005813|GO:0006996|GO:0031513|GO:0090316|GO:0051297|GO:0042384|GO:0043234|GO:0016020|GO:0035735|GO:0000278|GO:0034454	NM_006197	NA	Hs.491148
	A_23_P140475	5.06068	P	2.38979	A	6.36825	NOX5	Homo sapiens NADPH oxidase, EF-hand calcium binding domain 5 (NOX5), transcript variant 1, mRNA [NM_024505]	GAAGGGCCATTGTGAGAAGTTCGGCTTCAGATTTTTCCAAGAGAATTTCTAGCCTCACCT	69349044	chr15	69348985	+	FALSE	hs|15q23	ENST00000455873	79400	NM_024505	NADPH oxidase, EF-hand calcium binding domain 5	chr15:69348985-69349044	GO:0050661|GO:0042554|GO:0005515|GO:0050663|GO:0005783|GO:0008283|GO:0050660|GO:0043012|GO:0005509|GO:0006915|GO:0001525|GO:0000910|GO:0016175|GO:0001935|GO:0015252|GO:0010155|GO:0016021|GO:2000379|GO:0055114|GO:0020037|GO:0015992	NM_024505	THC2480309	Hs.657932
	A_23_P66095	6.30304	P	5.00913	P	2.45192	MC1R	Homo sapiens melanocortin 1 receptor (alpha melanocyte stimulating hormone receptor) (MC1R), mRNA [NM_002386]	TGCAGCAGCTGGACAATGTCATTGACGTGATCACCTGCAGCTCCATGCTGTCCAGCCTCT	89986063	chr16	89986004	+	FALSE	hs|16q24.3	ENST00000555147	4157	NM_002386	melanocortin 1 receptor (alpha melanocyte stimulating hormone receptor)	chr16:89986004-89986063	GO:0005515|GO:0051897|GO:0009650|GO:0005886|GO:0042562|GO:0030819|GO:0032720|GO:0008528|GO:0007275|GO:0010739|GO:0019233|GO:0004977|GO:2000253|GO:0035556|GO:0090037|GO:0042438|GO:0005887|GO:0007187|GO:0045944|GO:0004980|GO:0070914|GO:0043473|GO:0031625	NM_002386	NP1150865	Hs.513829
	A_23_P205567	5.65762	P	4.38254	A	2.42013	PRKCH	Homo sapiens protein kinase C, eta (PRKCH), mRNA [NM_006255]	TGAATGGTGTTTGCATTCTGTGAAATGCCTCTCCACGTTGCATATGTCACACTTTTGTCT	62017342	chr14	62017283	+	FALSE	hs|14q23.1	ENST00000556245	5583	NM_006255	protein kinase C, eta	chr14:62017283-62017342	GO:0004699|GO:2000810|GO:0005886|GO:0010744|GO:0030168|GO:0060252|GO:0050861|GO:0005524|GO:0070528|GO:0046872|GO:0005829|GO:0007165|GO:0005737|GO:0051092|GO:0045618|GO:0005911|GO:0007596|GO:0034351|GO:0006468|GO:0004697|GO:0019899|GO:0017160|GO:0070062	NM_006255	THC2461612	Hs.333907
	A_24_P77082	8.60203	P	5.00043	P	12.1392	KMO	Homo sapiens kynurenine 3-monooxygenase (kynurenine 3-hydroxylase) (KMO), mRNA [NM_003679]	TCATGCGATTATGCCATCGACCTTTATCCCTCTCTATACAATGGTCACTTTTTCCAGAAT	241753522	chr1	241753373	+	FALSE	hs|1q43	ENST00000366555	8564	NM_003679	kynurenine 3-monooxygenase (kynurenine 3-hydroxylase)	chr1:241753373-241753522	GO:0070189|GO:0006569|GO:0009651|GO:0050660|GO:0005743|GO:0019674|GO:0044550|GO:0005741|GO:0044281|GO:0004502|GO:0043420|GO:0005829|GO:0005739|GO:0034641|GO:0019805|GO:0019441|GO:0016174|GO:0016021|GO:0034354|GO:0070062|GO:0055114	NM_003679	THC2620399	Hs.744065
	A_24_P178643	12.0734	P	13.0851	P	0.495969	NA	NA	TGAAAATGAGCACCAGTTATCTTTAAGAATGGTCAGAACGGTCAGTTTAGGGGCTGGTGC	NA	NA	NA	NA	FALSE	NA	NA	NA	NA	NA	NA	NA	NA	NA	NA
	A_24_P374634	5.13055	P	3.97405	A	2.22916	STAU2	Homo sapiens staufen double-stranded RNA binding protein 2 (STAU2), transcript variant 1, mRNA [NM_001164380]	TGGGTTTTGAGCTCCATATACTCTTAGCAAGTAAGGGGGCGTCTTGCCCCTATATATCAT	74332923	chr8	74332864	-	FALSE	hs|8q21.11	ENST00000524300	27067	NM_001164380	staufen double-stranded RNA binding protein 2	chr8:74332923-74332864	GO:0005515|GO:0003725|GO:0016020|GO:0005783|GO:0005874|GO:0006810|GO:0005730	NM_001164380	THC2472866	Hs.561815
	A_24_P131580	15.424	P	16.5399	P	0.461394	ALPPL2	Homo sapiens alkaline phosphatase, placental-like 2 (ALPPL2), mRNA [NM_031313]	TCATTACCTTCCCTCCCTGGGCCTCCATTCTTCTGGGAAACACAAAGCAATAATAAAAGG	233275406	chr2	233275347	+	FALSE	hs|2q37.1	ENST00000295453	251	NM_031313	alkaline phosphatase, placental-like 2	chr2:233275347-233275406	GO:0005886|GO:0004035|GO:0016311|GO:0031225|GO:0046872	NM_031313	THC2603490	Hs.333509
	A_23_P19723	4.39089	A	6.54374	P	0.224868	BMP5	Homo sapiens bone morphogenetic protein 5 (BMP5), mRNA [NM_021073]	CCACGTACCAAAGCCTTGTTGTGCTCCAACCAAATTAAATGCCATCTCTGTTCTGTACTT	55620460	chr6	55620401	-	FALSE	hs|6p12.1	ENST00000370830	653	NM_021073	bone morphogenetic protein 5	chr6:55620460-55620401	GO:0007389|GO:0071676|GO:0008285|GO:0051216|GO:0010719|GO:0010894|GO:0005615|GO:0060395|GO:0030539|GO:0045944|GO:0043408|GO:1900006|GO:0050679|GO:0031988|GO:0010862|GO:0003323|GO:0042981|GO:0005575|GO:0030509|GO:0005160|GO:0005125|GO:0001501|GO:0001503|GO:0043569|GO:0070700|GO:2000065|GO:2000105|GO:0008083|GO:0040007|GO:0032348	NM_021073	THC2471183	Hs.296648
	A_23_P109950	8.39212	P	7.16234	P	2.34531	ACVR2B	Homo sapiens activin A receptor, type IIB (ACVR2B), mRNA [NM_001106]	TCATGTAGCAGAGACGATGTCACGAGGCCTCTCATACCTGCATGAGGATGTGCCCTGGTG	38521281	chr3	38521222	+	FALSE	hs|3p22.2	ENST00000465020	93	NM_001106	activin A receptor, type IIB	chr3:38521222-38521281	GO:0005515|GO:0007368|GO:0005886|GO:0030324|GO:0061298|GO:0048705|GO:0009791|GO:0009952|GO:0060836|GO:0046872|GO:0016362|GO:0032147|GO:0007507|GO:0001946|GO:0005737|GO:0004702|GO:0019838|GO:0048185|GO:0035265|GO:0060021|GO:0042475|GO:0005024|GO:0007178|GO:0023014|GO:0006355|GO:0030501|GO:0001822|GO:0060841|GO:0060840|GO:0032927|GO:0030509|GO:0032924|GO:0005524|GO:0001702|GO:0009749|GO:0045669|GO:…	NM_001106	THC2691748	Hs.174273
	A_32_P33802	9.118	P	7.55949	P	2.94549	NA	AU158345 PLACE2 Homo sapiens cDNA clone PLACE2000081 3', mRNA sequence [AU158345]	ACGTAAGTTACAGCAGGGGAGGGGTAGCTCAAGCTACAGAGGATTATTGTCATATTGCTA	185764439	chr3	185764380	+	FALSE	hs|3q27.2	NA	NA	AU158345	NA	chr3:185764380-185764439	NA	NA	NA	Hs.613732
	A_24_P384961	4.94216	P	3.18375	A	3.38324	NA	Homo sapiens, clone IMAGE:3960940, mRNA, partial cds. [BC014369]	TTCCAAAACAGTGATTCTAATGTAACACCCTAATAAGCTGTGTTAACTCACCTTTCAGAA	227044977	chr2	227044918	-	FALSE	hs|2q36.3	ENST00000423838	NA	NA	NA	chr2:227044977-227044918	NA	NA	NA	Hs.516739
	A_23_P364324	8.39137	P	10.1485	P	0.295833	ABCA13	Homo sapiens ATP-binding cassette, sub-family A (ABC1), member 13 (ABCA13), mRNA [NM_152701]	ACAATCACTGATAGCTTTGTTGTGAGCAATTTTGATTCCCATGTATCACATGAATTACAC	48686913	chr7	48686854	+	FALSE	hs|7p12.3	ENST00000435803	154664	NM_152701	ATP-binding cassette, sub-family A (ABC1), member 13	chr7:48686854-48686913	GO:0005215|GO:0008152|GO:0006810|GO:0016021|GO:0016887|GO:0005524	NM_152701	THC2472189	Hs.226568
	A_23_P337270	5.73043	P	4.44396	A	2.43931	NEK10	NIMA-related kinase 10 [Source:HGNC Symbol;Acc:HGNC:18592] [ENST00000383771]	TGTGCTGGAGTATATGACAGCTGCGGTACTTGAGGGCTTCATTGCCAGAACACATTATAT	27152608	chr3	27152549	-	FALSE	hs|3p24.1	ENST00000383771	152110	XM_006712997	NIMA-related kinase 10	chr3:27152608-27152549	GO:0004672|GO:0043406|GO:0004674|GO:0006468|GO:0070372|GO:0005524|GO:0046872|GO:0031954	XM_006712997	THC2478712	Hs.506115
	A_24_P58910	5.09971	P	2.51161	A	6.01308	NA	Homo sapiens HSFE-1 mRNA, partial cds. [AF072164]	GGCTGGAAGAAACCACAAAAATACCCTGGTTGACAGTAAGAATCAGTCCCATTGATGATA	91770880	chr9	91770821	-	FALSE	hs|9q22.1	NA	NA	AF072164	NA	chr9:91770880-91770821	NA	NA	NP083958	Hs.667154
	A_24_P782308	4.72936	A	6.65456	P	0.263305	NEDD4L	Homo sapiens neural precursor cell expressed, developmentally down-regulated 4-like, E3 ubiquitin protein ligase (NEDD4L), transcript variant j, mRNA [NM_001144967]	CTCAGACTGATTTCACCTAGATTGTCACGGTTTCCTTCATGTTAACTTTGCGTGACTTTG	56068102	chr18	56068043	+	FALSE	hs|18q21.31	ENST00000382850	23327	NM_001144967	neural precursor cell expressed, developmentally down-regulated 4-like, E3 ubiquitin protein ligase	chr18:56068043-56068102	GO:0005515|GO:0010467|GO:0004842|GO:2000810|GO:0009651|GO:0006513|GO:0006367|GO:0016874|GO:2000650|GO:0006883|GO:0019058|GO:0060306|GO:0015459|GO:2001259|GO:2000009|GO:0005622|GO:0030104|GO:0034220|GO:0042787|GO:0010765|GO:0010038|GO:0007179|GO:0003085|GO:0070062|GO:0086005|GO:0000122|GO:0044325|GO:2001288|GO:0005654|GO:0045732|GO:0016567|GO:0005886|GO:0005634|GO:0005829|GO:0045807|GO:0005737|GO:…	NM_001144967	THC2596020	Hs.185677
	A_23_P80570	6.15513	P	3.17718	A	7.87866	AADAC	Homo sapiens arylacetamide deacetylase (AADAC), mRNA [NM_001086]	ATATGATCTCTTAAGAGATGATGGACTCATGTATGTCACCCGACTTCGCAACACTGGGGT	151545842	chr3	151545783	+	FALSE	hs|3q25.1	ENST00000232892	13	NM_001086	arylacetamide deacetylase	chr3:151545783-151545842	GO:0004806|GO:0008152|GO:0019213|GO:0005789|GO:0010898|GO:0017171|GO:0016021|GO:0003824|GO:0016298	NM_001086	THC2472269	Hs.506908
	A_24_P176484	10.3241	P	9.2681	P	2.07922	ZCCHC14	Homo sapiens zinc finger, CCHC domain containing 14 (ZCCHC14), mRNA [NM_015144]	GTGGGCAGTAGCAATGGTTCCAGTCACAAAAAGAGCGGGAACCTATCTTGTTACAACTGC	87445242	chr16	87445183	-	FALSE	hs|16q24.2	ENST00000561928	23174	NM_015144	zinc finger, CCHC domain containing 14	chr16:87445242-87445183	GO:0008270|GO:0035091|GO:0003676	NM_015144	THC2474962	Hs.156231
[truncated: 844 more rows]
